# Supplementary material for: In situ identifying sennoside A-reducing bacteria guilds in human gut microbiota via enzymatic activity visualization
Source: Gut Microbes. 2025 Sep 25;17(1):2560598. doi: 10.1080/19490976.2025.2560598 (PMC12477872; doi:10.1080/19490976.2025.2560598)
Supplement: Table S3.xlsx [file KGMI_A_2560598_SM6590.xlsx]

## Sheet: Proteins
Table S3. The original list of SAP2-interacting proteins in Streptococcus thermophilus identified via ABPP-MS
Checked	Protein FDR Confidence: Combined	Master	Accession	Description	Exp. q-value: Combined	Sum PEP Score	Coverage [%]	# Peptides	# PSMs	# Unique Peptides	# AAs	MW [kDa]	calc. pI	Score Sequest HT: Sequest HT	# Peptides (by Search Engine): Sequest HT	# Protein Groups
FALSE	High	Master Protein	A0A0E2PZS1	ATP-dependent Clp protease ATP-binding protein OS=Streptococcus thermophilus M17PTZA496 OX=1433289 GN=X841_09145 PE=4 SV=1	0	254.711	71	46	100	44	704	77.8	5.21	151.6	46	1
	Checked	Confidence	Sequence	Modifications	Qvality PEP	Qvality q-value	# Protein Groups	# Proteins	# PSMs	Master Protein Accessions	# Missed Cleavages	Theo. MH+ [Da]	Confidence (by Search Engine): Sequest HT	Percolator q-Value (by Search Engine): Sequest HT	Percolator PEP (by Search Engine): Sequest HT	XCorr (by Search Engine): Sequest HT
	FALSE	High	AAVDFSVQYIPQR		2.09539e-06	0.000542996	1	5	2	A0A0E2PZS1	0	1493.77	High	0.0006035	1.533e-06	3.7
	FALSE	High	ADPQVITLLLQVLDDGR		0.00013787	0.000542996	1	5	1	A0A0E2PZS1	0	1866.03	High	0.0006035	0.0001095	3.57
	FALSE	High	AGFDEGNRPIGSFLFVGPTGVGK		6.22202e-10	0.000542996	1	5	4	A0A0E2PZS1	0	2322.19	High	0.0006035	3.876e-10	2.95
	FALSE	High	AGFDEGNRPIGSFLFVGPTGVGKTELAK		0.0161312	0.000542996	1	5	1	A0A0E2PZS1	1	2864.49	High	0.0006035	0.01407	1.76
	FALSE	High	AKQEAAVAKEDYEAALNSK		1.92709e-06	0.000542996	1	6	1	A0A0E2PZS1	2	2036.03	High	0.0006035	1.407e-06	2.1
	FALSE	High	AIDLLDMTAAHLAAQHPVTDVNAVER		1.02156e-08	0.000542996	1	4	1	A0A0E2PZS1	0	2771.41	High	0.0006035	6.724e-09	4.41
	FALSE	High	AIDLLDMTAAHLAAQHPVTDVNAVER	1xOxidation [M7]	4.24788e-24	0.000542996	1	4	4	A0A0E2PZS1	0	2787.41	High	0.0006035	1.3908e-24	5.45
	FALSE	High	AYMTEEGYDEVMGARPLR	2xOxidation [M3; M12]	0.0368826	0.00155192	1	5	1	A0A0E2PZS1	0	2119.94	High	0.001497	0.03267	1.88
	FALSE	High	DKEIISIDISALEAGTQYR		6.63232e-11	0.000542996	1	6	5	A0A0E2PZS1	1	2122.1	High	0.0006035	3.953e-11	4.84
	FALSE	High	DKVTDFHLDNLDAK		4.81941e-06	0.000542996	1	6	3	A0A0E2PZS1	1	1630.81	High	0.0006035	3.584e-06	2.26
	FALSE	High	EDYEAALNSK		0.00241684	0.000542996	1	6	3	A0A0E2PZS1	0	1139.52	High	0.0006035	0.002024	2.13
	FALSE	High	EIQETSEILAR		2.39693e-05	0.000542996	1	3	5	A0A0E2PZS1	0	1288.67	High	0.0006035	1.836e-05	1.29
	FALSE	High	EVSPEEFAIYR		0.0033922	0.000542996	1	1	1	A0A0E2PZS1	0	1339.65	High	0.0006035	0.002864	2.33
	FALSE	High	FDAIIEFSHLDK		0.000129051	0.000542996	1	2	1	A0A0E2PZS1	0	1434.73	High	0.0006035	0.000102	2.08
	FALSE	High	FDAIIEFSHLDKEDLSK		7.30813e-09	0.000542996	1	2	2	A0A0E2PZS1	1	2007.01	High	0.0006035	4.781e-09	3.16
	FALSE	High	GLADILKPALSR		6.60422e-07	0.000542996	1	6	4	A0A0E2PZS1	0	1253.76	High	0.0006035	4.718e-07	2.93
	FALSE	High	GIDLAVSEAAK		4.18552e-06	0.000542996	1	5	5	A0A0E2PZS1	0	1073.58	High	0.0006035	3.094e-06	2.36
	FALSE	High	HHNVILPDDVLK		5.52491e-06	0.000542996	1	4	5	A0A0E2PZS1	0	1399.77	High	0.0006035	4.113e-06	2.71
	FALSE	High	HHNVILPDDVLKAAVDFSVQYIPQR		0.000237069	0.000542996	1	3	1	A0A0E2PZS1	1	2874.53	High	0.0006035	0.0001895	3.69
	FALSE	High	HLEADMEDGVLVIK		0.000429769	0.000542996	1	6	1	A0A0E2PZS1	0	1568.8	High	0.0006035	0.0003488	2.58
	FALSE	High	HLEADMEDGVLVIK	1xOxidation [M6]	6.51795e-05	0.000542996	1	6	2	A0A0E2PZS1	0	1584.79	High	0.0006035	5.083e-05	3.24
	FALSE	High	KGIDLAVSEAAK		9.27017e-13	0.000542996	1	5	2	A0A0E2PZS1	1	1201.68	High	0.0006035	5.078e-13	3.88
	FALSE	High	KVTATVNDVAESVER		0.0772825	0.00390719	1	5	1	A0A0E2PZS1	1	1617.84	High	0.0036	0.0696	0.77
	FALSE	High	LDMSEYSDR		0.00251454	0.000542996	1	6	1	A0A0E2PZS1	0	1115.47	High	0.0006035	0.002108	2.26
	FALSE	High	LDMSEYSDR	1xOxidation [M3]	0.00012133	0.000542996	1	6	2	A0A0E2PZS1	0	1131.46	High	0.0006035	9.615e-05	2.47
	FALSE	High	LDPVIGR		0.0625333	0.00250171	1	5	1	A0A0E2PZS1	0	769.457	High	0.002347	0.05611	0.8
	FALSE	High	LKDMGNR	1xOxidation [M4]	0.099335	0.00601798	1	5	1	A0A0E2PZS1	1	849.425	High	0.005537	0.08995	1.74
	FALSE	High	LKPYFRPEFLNR		0.144691	0.00956943	1	6	1	A0A0E2PZS1	0	1579.87	High	0.008988	0.1323	0.63
	FALSE	High	LIGTTAGYVGYDDNSNTLTER		0.000216114	0.000542996	1	6	2	A0A0E2PZS1	0	2260.07	High	0.0006035	0.0001727	2.61
	FALSE	High	LPGNQGEAVNPTQQQGNGPK		9.4585e-06	0.000542996	1	1	1	A0A0E2PZS1	0	2034	High	0.0006035	7.109e-06	4.09
	FALSE	High	LTDGQGNTVNFK		4.4913e-06	0.000542996	1	6	4	A0A0E2PZS1	0	1293.64	High	0.0006035	3.326e-06	3.31
	FALSE	High	IVDLMLNEVNK		4.49094e-08	0.000542996	1	6	1	A0A0E2PZS1	0	1287.7	High	0.0006035	3.037e-08	2.54
	FALSE	High	IVDLMLNEVNK	1xOxidation [M5]	1.02615e-06	0.000542996	1	6	5	A0A0E2PZS1	0	1303.69	High	0.0006035	7.371e-07	1.62
	FALSE	High	MTGIPVSQMGATDIER	2xOxidation [M1; M9]	2.43937e-07	0.000542996	1	4	1	A0A0E2PZS1	0	1737.81	High	0.0006035	1.707e-07	2.97
	FALSE	High	NKEIQETSEILAR		0.000510351	0.000542996	1	3	1	A0A0E2PZS1	1	1530.81	High	0.0006035	0.0004153	2.19
	FALSE	High	NNPVLVGDAGVGK		1.52899e-07	0.000542996	1	6	4	A0A0E2PZS1	0	1239.67	High	0.0006035	1.061e-07	2.42
	FALSE	High	NPYSIILLDEIEK		0.000122404	0.000542996	2	6	2	A0A0E2PZS1; A0A7U7C661	0	1546.84	High	0.0006035	9.686e-05	3.69
	FALSE	High	NTILKNPALAR		0.0591645	0.00203425	1	1	1	A0A0E2PZS1	1	1210.73	High	0.00193	0.05305	1.06
	FALSE	High	NTVIIATSNAGFGYESNLTEDADKPELMDR	1xOxidation [M28]	0.0107325	0.000542996	1	1	1	A0A0E2PZS1	0	3287.54	High	0.0006035	0.009288	1.07
	FALSE	High	QEAAVAKEDYEAALNSK		0.000204082	0.000542996	1	6	1	A0A0E2PZS1	1	1836.9	High	0.0006035	0.0001628	1.23
	FALSE	High	QLALDLFGTK		0.00813928	0.000542996	1	6	1	A0A0E2PZS1	0	1105.63	High	0.0006035	0.006989	2.61
	FALSE	High	QTGKLPGNQGEAVNPTQQQGNGPK		0.0641495	0.00250171	1	1	1	A0A0E2PZS1	1	2448.22	High	0.002347	0.05767	0.79
	FALSE	High	RNPYSIILLDEIEK		5.11502e-05	0.000542996	2	6	2	A0A0E2PZS1; A0A7U7C661	1	1702.94	High	0.0006035	3.972e-05	3.53
	FALSE	High	TAVSKLIGTTAGYVGYDDNSNTLTER		7.70618e-05	0.000542996	1	6	1	A0A0E2PZS1	1	2746.35	High	0.0006035	6.047e-05	2.65
	FALSE	High	TAVVEGLAQAIVNGDVPAAIK		1.54909e-11	0.000542996	1	6	1	A0A0E2PZS1	0	2036.14	High	0.0006035	8.949e-12	4.79
	FALSE	High	TKNNPVLVGDAGVGK		0.00271	0.000542996	1	6	1	A0A0E2PZS1	1	1468.81	High	0.0006035	0.002274	1.88
	FALSE	High	VNAPSPEDTFK		0.0037207	0.000542996	1	6	1	A0A0E2PZS1	0	1204.58	High	0.0006035	0.003148	2.27
	FALSE	High	VTATVNDVAESVER		6.31899e-09	0.000542996	1	5	2	A0A0E2PZS1	0	1489.75	High	0.0006035	4.12e-09	3.62
	FALSE	High	VTDFHLDNLDAK		1.23203e-07	0.000542996	1	6	3	A0A0E2PZS1	0	1387.69	High	0.0006035	8.522e-08	3.48
	FALSE	High	VVEQQIR		0.0740901	0.00296247	1	6	3	A0A0E2PZS1	0	871.5	High	0.002754	0.0668	0.99
FALSE	High	Master Protein	Q03LI0	Enolase OS=Streptococcus thermophilus (strain ATCC BAA-491 / LMD-9) OX=322159 GN=eno PE=3 SV=1	0	159.926	82	32	84	1	434	46.9	4.83	113.96	32	1
	Checked	Confidence	Sequence	Modifications	Qvality PEP	Qvality q-value	# Protein Groups	# Proteins	# PSMs	Master Protein Accessions	# Missed Cleavages	Theo. MH+ [Da]	Confidence (by Search Engine): Sequest HT	Percolator q-Value (by Search Engine): Sequest HT	Percolator PEP (by Search Engine): Sequest HT	XCorr (by Search Engine): Sequest HT
	FALSE	High	AAADYLEVPLYSYLGGFNTK		1.96545e-09	0.000542996	2	6	3	Q03LI0; A0A2X3WL59	0	2192.09	High	0.0006035	1.25e-09	3.6
	FALSE	High	AIEAAGYVPGK		4.34543e-05	0.000542996	2	6	3	Q03LI0; A0A2X3WL59	0	1075.58	High	0.0006035	3.363e-05	1.9
	FALSE	High	AIEAAGYVPGKDVFIGLDCASSEFYDAER	1xCarbamidomethyl [C19]	0.136205	0.00797239	2	6	1	Q03LI0; A0A2X3WL59	1	3150.47	High	0.007573	0.1243	0.48
	FALSE	High	AMIALDGTPNK	1xOxidation [M2]	4.5209e-07	0.000542996	2	7	3	Q03LI0; A0A2X3WL59	0	1146.58	High	0.0006035	3.207e-07	2.08
	FALSE	High	AVDNVNNVIAEHIIGFDVR		2.20848e-14	0.000542996	2	6	2	Q03LI0; A0A2X3WL59	0	2095.09	High	0.0006035	1.124e-14	4.95
	FALSE	High	DVFIGLDCASSEFYDAER	1xCarbamidomethyl [C8]	0.000253269	0.000542996	2	6	1	Q03LI0; A0A2X3WL59	0	2093.91	High	0.0006035	0.0002031	2.01
	FALSE	High	EAGYTAVVSHR		0.000350915	0.000542996	2	6	4	Q03LI0; A0A2X3WL59	0	1189.6	High	0.0006035	0.0002834	1.18
	FALSE	High	ERGLETAVGDEGGFAPR		0.000519426	0.000542996	2	6	1	Q03LI0; A0A2X3WL59	1	1760.86	High	0.0006035	0.0004228	2.41
	FALSE	High	EVLDSR		0.0644228	0.00250171	2	8	1	Q03LI0; A0A2X3WL59	0	718.373	High	0.002347	0.05793	0.8
	FALSE	High	EVLDSRGNPTLEVEVYTESGAFGR		6.53159e-08	0.000542996	2	8	1	Q03LI0; A0A2X3WL59	1	2625.28	High	0.0006035	4.463e-08	1.81
	FALSE	High	FEGEGAAVR		0.0329572	0.00155192	2	6	2	Q03LI0; A0A2X3WL59	0	935.458	High	0.001497	0.02913	1.73
	FALSE	High	FNGTEDGVETIIK		1.08188e-06	0.000542996	1	1	5	Q03LI0	0	1422.71	High	0.0006035	7.794e-07	2.5
	FALSE	High	GKLGANAILGVSIAVAR		0.00647655	0.000542996	2	8	1	Q03LI0; A0A2X3WL59	1	1609.97	High	0.0006035	0.005536	2.25
	FALSE	High	GIAEHAANSILIK		8.62106e-10	0.000542996	2	6	2	Q03LI0; A0A2X3WL59	0	1336.76	High	0.0006035	5.397e-10	3.48
	FALSE	High	GLETAVGDEGGFAPR		3.06785e-05	0.000542996	2	6	2	Q03LI0; A0A2X3WL59	0	1475.71	High	0.0006035	2.356e-05	1.72
	FALSE	High	GMVPSGASTGEHEAVELR	1xOxidation [M2]	0.0498608	0.00155192	2	8	3	Q03LI0; A0A2X3WL59	0	1842.87	High	0.001497	0.04444	0.86
	FALSE	High	GMVPSGASTGEHEAVELRDGDK	1xOxidation [M2]	4.8945e-05	0.000542996	2	8	1	Q03LI0; A0A2X3WL59	1	2258.04	High	0.0006035	3.81e-05	2.08
	FALSE	High	GNPTIEVEVYTESGAFGR		1.38782e-05	0.000542996	2	9	6	Q03LI0; A0A2X3WL59	0	1925.92	High	0.0006035	1.054e-05	1.93
	FALSE	High	KVYDYTK		0.0302193	0.00155192	2	6	1	Q03LI0; A0A2X3WL59	1	916.477	High	0.001497	0.02671	1.4
	FALSE	High	KVYDYTKFEGEGAAVR		2.94856e-05	0.000542996	2	6	1	Q03LI0; A0A2X3WL59	2	1832.92	High	0.0006035	2.265e-05	1.63
	FALSE	High	IEDQLGEVAEYR		4.50102e-07	0.000542996	2	6	5	Q03LI0; A0A2X3WL59	0	1421.69	High	0.0006035	3.183e-07	2.45
	FALSE	High	LGANAILGVSIAVAR		9.02899e-11	0.000542996	2	8	14	Q03LI0; A0A2X3WL59	0	1424.86	High	0.0006035	5.412e-11	3.07
	FALSE	High	LGGKVQLVGDDFFVTNTAYLEK		0.00832002	0.000542996	2	3	1	Q03LI0; A0A2X3WL59	1	2414.26	High	0.0006035	0.007154	0.98
	FALSE	High	MSIITDVYAR	1xMet-loss [N-Term]	0.00247064	0.000542996	2	5	6	Q03LI0; A0A2X3WL59	0	1037.56	High	0.0006035	0.002078	1.46
	FALSE	High	SGETEDSTIADIAVATNAGQIK		1.65481e-13	0.000542996	2	6	4	Q03LI0; A0A2X3WL59	0	2191.07	High	0.0006035	8.75e-14	3.7
	FALSE	High	TAAEQIDYLEELVNK		3.80729e-05	0.000542996	2	6	1	Q03LI0; A0A2X3WL59	0	1735.87	High	0.0006035	2.936e-05	2.44
	FALSE	High	VLPTPMMNIINGGSHSDAPIAFQEFMIVPAGAPTFK	3xOxidation [M6; M7; M26]	0.00467738	0.000542996	2	6	1	Q03LI0; A0A2X3WL59	0	3846.89	High	0.0006035	0.003977	4.22
	FALSE	High	VNQIGTLTETFDAIEMAK		0.0164159	0.000542996	2	5	2	Q03LI0; A0A2X3WL59	0	1980.99	High	0.0006035	0.01433	2.02
	FALSE	High	VNQIGTLTETFDAIEMAK	1xOxidation [M16]	1.03069e-06	0.000542996	2	5	3	Q03LI0; A0A2X3WL59	0	1996.99	High	0.0006035	7.435e-07	3.62
	FALSE	High	VQLVGDDFFVTNTAYLEK		3.40985e-07	0.000542996	2	6	3	Q03LI0; A0A2X3WL59	0	2059.04	High	0.0006035	2.4e-07	2.34
	FALSE	High	VYDYTKFEGEGAAVR		0.00169914	0.000542996	2	6	1	Q03LI0; A0A2X3WL59	1	1704.82	High	0.0006035	0.001414	0.92
	FALSE	High	WGAEIFHALK		0.0122954	0.000542996	2	6	1	Q03LI0; A0A2X3WL59	0	1171.63	High	0.0006035	0.01067	1.58
	FALSE	High	WGAEIFHALKK		0.00664964	0.000542996	2	6	1	Q03LI0; A0A2X3WL59	1	1299.72	High	0.0006035	0.0057	0.81
FALSE	High	Master Protein	A0A2X3WL59	Enolase OS=Streptococcus thermophilus OX=1308 GN=eno PE=3 SV=1	0	158.977	82	32	82	1	434	47	4.81	110.02	32	1
	Checked	Confidence	Sequence	Modifications	Qvality PEP	Qvality q-value	# Protein Groups	# Proteins	# PSMs	Master Protein Accessions	# Missed Cleavages	Theo. MH+ [Da]	Confidence (by Search Engine): Sequest HT	Percolator q-Value (by Search Engine): Sequest HT	Percolator PEP (by Search Engine): Sequest HT	XCorr (by Search Engine): Sequest HT
	FALSE	High	AAADYLEVPLYSYLGGFNTK		1.96545e-09	0.000542996	2	6	3	Q03LI0; A0A2X3WL59	0	2192.09	High	0.0006035	1.25e-09	3.6
	FALSE	High	AIEAAGYVPGK		4.34543e-05	0.000542996	2	6	3	Q03LI0; A0A2X3WL59	0	1075.58	High	0.0006035	3.363e-05	1.9
	FALSE	High	AIEAAGYVPGKDVFIGLDCASSEFYDAER	1xCarbamidomethyl [C19]	0.136205	0.00797239	2	6	1	Q03LI0; A0A2X3WL59	1	3150.47	High	0.007573	0.1243	0.48
	FALSE	High	AMIALDGTPNK	1xOxidation [M2]	4.5209e-07	0.000542996	2	7	3	Q03LI0; A0A2X3WL59	0	1146.58	High	0.0006035	3.207e-07	2.08
	FALSE	High	AVDNVNNVIAEHIIGFDVR		2.20848e-14	0.000542996	2	6	2	Q03LI0; A0A2X3WL59	0	2095.09	High	0.0006035	1.124e-14	4.95
	FALSE	High	DVFIGLDCASSEFYDAER	1xCarbamidomethyl [C8]	0.000253269	0.000542996	2	6	1	Q03LI0; A0A2X3WL59	0	2093.91	High	0.0006035	0.0002031	2.01
	FALSE	High	EAGYTAVVSHR		0.000350915	0.000542996	2	6	4	Q03LI0; A0A2X3WL59	0	1189.6	High	0.0006035	0.0002834	1.18
	FALSE	High	ERGLETAVGDEGGFAPR		0.000519426	0.000542996	2	6	1	Q03LI0; A0A2X3WL59	1	1760.86	High	0.0006035	0.0004228	2.41
	FALSE	High	EVLDSR		0.0644228	0.00250171	2	8	1	Q03LI0; A0A2X3WL59	0	718.373	High	0.002347	0.05793	0.8
	FALSE	High	EVLDSRGNPTLEVEVYTESGAFGR		6.53159e-08	0.000542996	2	8	1	Q03LI0; A0A2X3WL59	1	2625.28	High	0.0006035	4.463e-08	1.81
	FALSE	High	FDGTEDGVETIIK		9.21167e-06	0.000542996	1	5	3	A0A2X3WL59	0	1423.7	High	0.0006035	6.927e-06	3.49
	FALSE	High	FEGEGAAVR		0.0329572	0.00155192	2	6	2	Q03LI0; A0A2X3WL59	0	935.458	High	0.001497	0.02913	1.73
	FALSE	High	GKLGANAILGVSIAVAR		0.00647655	0.000542996	2	8	1	Q03LI0; A0A2X3WL59	1	1609.97	High	0.0006035	0.005536	2.25
	FALSE	High	GIAEHAANSILIK		8.62106e-10	0.000542996	2	6	2	Q03LI0; A0A2X3WL59	0	1336.76	High	0.0006035	5.397e-10	3.48
	FALSE	High	GLETAVGDEGGFAPR		3.06785e-05	0.000542996	2	6	2	Q03LI0; A0A2X3WL59	0	1475.71	High	0.0006035	2.356e-05	1.72
	FALSE	High	GMVPSGASTGEHEAVELR	1xOxidation [M2]	0.0498608	0.00155192	2	8	3	Q03LI0; A0A2X3WL59	0	1842.87	High	0.001497	0.04444	0.86
	FALSE	High	GMVPSGASTGEHEAVELRDGDK	1xOxidation [M2]	4.8945e-05	0.000542996	2	8	1	Q03LI0; A0A2X3WL59	1	2258.04	High	0.0006035	3.81e-05	2.08
	FALSE	High	GNPTIEVEVYTESGAFGR		1.38782e-05	0.000542996	2	9	6	Q03LI0; A0A2X3WL59	0	1925.92	High	0.0006035	1.054e-05	1.93
	FALSE	High	KVYDYTK		0.0302193	0.00155192	2	6	1	Q03LI0; A0A2X3WL59	1	916.477	High	0.001497	0.02671	1.4
	FALSE	High	KVYDYTKFEGEGAAVR		2.94856e-05	0.000542996	2	6	1	Q03LI0; A0A2X3WL59	2	1832.92	High	0.0006035	2.265e-05	1.63
	FALSE	High	IEDQLGEVAEYR		4.50102e-07	0.000542996	2	6	5	Q03LI0; A0A2X3WL59	0	1421.69	High	0.0006035	3.183e-07	2.45
	FALSE	High	LGANAILGVSIAVAR		9.02899e-11	0.000542996	2	8	14	Q03LI0; A0A2X3WL59	0	1424.86	High	0.0006035	5.412e-11	3.07
	FALSE	High	LGGKVQLVGDDFFVTNTAYLEK		0.00832002	0.000542996	2	3	1	Q03LI0; A0A2X3WL59	1	2414.26	High	0.0006035	0.007154	0.98
	FALSE	High	MSIITDVYAR	1xMet-loss [N-Term]	0.00247064	0.000542996	2	5	6	Q03LI0; A0A2X3WL59	0	1037.56	High	0.0006035	0.002078	1.46
	FALSE	High	SGETEDSTIADIAVATNAGQIK		1.65481e-13	0.000542996	2	6	4	Q03LI0; A0A2X3WL59	0	2191.07	High	0.0006035	8.75e-14	3.7
	FALSE	High	TAAEQIDYLEELVNK		3.80729e-05	0.000542996	2	6	1	Q03LI0; A0A2X3WL59	0	1735.87	High	0.0006035	2.936e-05	2.44
	FALSE	High	VLPTPMMNIINGGSHSDAPIAFQEFMIVPAGAPTFK	3xOxidation [M6; M7; M26]	0.00467738	0.000542996	2	6	1	Q03LI0; A0A2X3WL59	0	3846.89	High	0.0006035	0.003977	4.22
	FALSE	High	VNQIGTLTETFDAIEMAK		0.0164159	0.000542996	2	5	2	Q03LI0; A0A2X3WL59	0	1980.99	High	0.0006035	0.01433	2.02
	FALSE	High	VNQIGTLTETFDAIEMAK	1xOxidation [M16]	1.03069e-06	0.000542996	2	5	3	Q03LI0; A0A2X3WL59	0	1996.99	High	0.0006035	7.435e-07	3.62
	FALSE	High	VQLVGDDFFVTNTAYLEK		3.40985e-07	0.000542996	2	6	3	Q03LI0; A0A2X3WL59	0	2059.04	High	0.0006035	2.4e-07	2.34
	FALSE	High	VYDYTKFEGEGAAVR		0.00169914	0.000542996	2	6	1	Q03LI0; A0A2X3WL59	1	1704.82	High	0.0006035	0.001414	0.92
	FALSE	High	WGAEIFHALK		0.0122954	0.000542996	2	6	1	Q03LI0; A0A2X3WL59	0	1171.63	High	0.0006035	0.01067	1.58
	FALSE	High	WGAEIFHALKK		0.00664964	0.000542996	2	6	1	Q03LI0; A0A2X3WL59	1	1299.72	High	0.0006035	0.0057	0.81
FALSE	High	Master Protein	A0A2X3WLY3	Chaperonin GroEL OS=Streptococcus thermophilus OX=1308 GN=groEL PE=3 SV=1	0	106.784	63	25	34	25	539	56.9	4.81	53.73	25	1
	Checked	Confidence	Sequence	Modifications	Qvality PEP	Qvality q-value	# Protein Groups	# Proteins	# PSMs	Master Protein Accessions	# Missed Cleavages	Theo. MH+ [Da]	Confidence (by Search Engine): Sequest HT	Percolator q-Value (by Search Engine): Sequest HT	Percolator PEP (by Search Engine): Sequest HT	XCorr (by Search Engine): Sequest HT
	FALSE	High	APAAPAMDPGMMGY	3xOxidation [M7; M11; M12]	3.39511e-05	0.000542996	1	2	1	A0A2X3WLY3	0	1427.56	High	0.0006035	2.615e-05	2.17
	FALSE	High	DATMESLGQASK	1xOxidation [M4]	0.000174912	0.000542996	1	4	1	A0A2X3WLY3	0	1253.57	High	0.0006035	0.0001393	2.66
	FALSE	High	EAIAQVAAVSSR		0.000582478	0.000542996	1	5	2	A0A2X3WLY3	0	1201.65	High	0.0006035	0.0004758	2.57
	FALSE	High	GIEAAVAAAVEELK		0.0253971	0.00113715	1	5	1	A0A2X3WLY3	0	1370.75	High	0.001142	0.02231	1.35
	FALSE	High	GMETELEVVEGMQFDR	2xOxidation [M2; M12]	0.000107246	0.000542996	1	5	1	A0A2X3WLY3	0	1901.83	High	0.0006035	8.453e-05	1.18
	FALSE	High	GTFNVVAVK		0.0333884	0.00155192	1	6	1	A0A2X3WLY3	0	934.536	High	0.001497	0.02951	1.84
	FALSE	High	GVDTLADTVK		0.0375258	0.00155192	1	4	1	A0A2X3WLY3	0	1018.54	High	0.001497	0.03333	2.61
	FALSE	High	KISNIQDVLPLLEEVLK		0.147623	0.00956943	1	3	1	A0A2X3WLY3	1	1951.15	High	0.008988	0.1354	1.06
	FALSE	High	IEDALNATR		0.0109225	0.000542996	1	6	1	A0A2X3WLY3	0	1002.52	High	0.0006035	0.009441	2.84
	FALSE	High	LSGGVAVIK		0.0364073	0.00155192	1	6	1	A0A2X3WLY3	0	843.53	High	0.001497	0.03233	1.29
	FALSE	High	LVSEVASK		0.0204241	0.00113715	1	4	1	A0A2X3WLY3	0	832.477	High	0.001142	0.01789	1.65
	FALSE	High	NSPVGTGFNAANGEWVDMVESGIIDPVK	1xOxidation [M18]	0.113841	0.00686032	1	2	1	A0A2X3WLY3	0	2919.38	High	0.006631	0.1037	0.53
	FALSE	High	NVTAGANPIGIR		0.0398645	0.00155192	1	5	2	A0A2X3WLY3	0	1182.66	High	0.001497	0.03537	1.11
	FALSE	High	RGIEAAVAAAVEELK		0.000132509	0.000542996	1	5	1	A0A2X3WLY3	1	1526.85	High	0.0006035	0.000105	2.95
	FALSE	High	SALQNAASVASLILTTEAVVADKPEQK		4.04053e-06	0.000542996	1	4	1	A0A2X3WLY3	0	2754.49	High	0.0006035	2.984e-06	2.68
	FALSE	High	SQLETTTSEFDR		0.00159752	0.000542996	1	4	2	A0A2X3WLY3	0	1413.65	High	0.0006035	0.001328	2.75
	FALSE	High	SQLETTTSEFDREK		8.67988e-05	0.000542996	1	4	1	A0A2X3WLY3	1	1670.79	High	0.0006035	6.813e-05	1.94
	FALSE	High	TNDIAGDGTTTATVLTQAIVR		1.0675e-10	0.000542996	1	4	3	A0A2X3WLY3	0	2118.1	High	0.0006035	6.405e-11	4.27
	FALSE	High	TSRPLLIIADDVTGEALPTLVLNK		5.00076e-19	0.000542996	1	3	1	A0A2X3WLY3	0	2549.45	High	0.0006035	2.062e-19	4.99
	FALSE	High	VAELDLEGDDATGR		1.82343e-11	0.000542996	1	6	2	A0A2X3WLY3	0	1460.69	High	0.0006035	1.06e-11	3.34
	FALSE	High	VGAATETALK		0.000285269	0.000542996	1	6	1	A0A2X3WLY3	0	960.536	High	0.0006035	0.0002298	2.73
	FALSE	High	VGEYISEAMER	1xOxidation [M9]	0.00545591	0.000542996	1	5	1	A0A2X3WLY3	0	1299.59	High	0.0006035	0.00465	0.91
	FALSE	High	VGNDGVITIEESR		5.90247e-06	0.000542996	1	5	1	A0A2X3WLY3	0	1388.7	High	0.0006035	4.4e-06	3.51
	FALSE	High	VIAQPVANK		0.0910195	0.0056601	1	5	1	A0A2X3WLY3	0	939.562	High	0.005152	0.08233	0.93
	FALSE	High	VTVDKDSTVIVEGAGSAEAIANR		1.93111e-09	0.000542996	1	4	4	A0A2X3WLY3	1	2302.19	High	0.0006035	1.228e-09	5.04
FALSE	High	Master Protein	A0A0E2QFN9	Phosphoglycerate kinase OS=Streptococcus thermophilus M17PTZA496 OX=1433289 GN=pgk PE=3 SV=1	0	97.463	58	22	37	22	399	42.2	4.92	47.1	22	1
	Checked	Confidence	Sequence	Modifications	Qvality PEP	Qvality q-value	# Protein Groups	# Proteins	# PSMs	Master Protein Accessions	# Missed Cleavages	Theo. MH+ [Da]	Confidence (by Search Engine): Sequest HT	Percolator q-Value (by Search Engine): Sequest HT	Percolator PEP (by Search Engine): Sequest HT	XCorr (by Search Engine): Sequest HT
	FALSE	High	AHASNVGISANVEK		3.70765e-07	0.000542996	1	6	2	A0A0E2QFN9	0	1396.72	High	0.0006035	2.611e-07	3.86
	FALSE	High	AILFSHLGR		0.00305208	0.000542996	1	6	1	A0A0E2QFN9	0	1013.59	High	0.0006035	0.002574	1.79
	FALSE	High	AQGIEIGNSLVEEDKLDVAK		5.2846e-16	0.000542996	1	6	2	A0A0E2QFN9	1	2128.11	High	0.0006035	2.498e-16	5.83
	FALSE	High	DGVITNDNR		0.00806809	0.000542996	1	6	2	A0A0E2QFN9	0	1003.48	High	0.0006035	0.006933	1.8
	FALSE	High	EANAFADYTEVK		0.00552837	0.000542996	1	4	1	A0A0E2QFN9	0	1357.63	High	0.0006035	0.004716	1.22
	FALSE	High	ELPGIAALTEK		0.00103741	0.000542996	1	6	4	A0A0E2QFN9	0	1141.65	High	0.0006035	0.0008563	1.21
	FALSE	High	FDEALTGAK		0.0215219	0.00113715	1	6	1	A0A0E2QFN9	0	951.478	High	0.001142	0.01891	1.51
	FALSE	High	FEDIDGMK	1xOxidation [M7]	0.022777	0.00113715	1	1	3	A0A0E2QFN9	0	970.419	High	0.001142	0.02003	0.96
	FALSE	High	IGVIENLLEK		5.29856e-05	0.000542996	1	6	3	A0A0E2QFN9	0	1127.67	High	0.0006035	4.131e-05	3.15
	FALSE	High	LILPVDSK		0.00146926	0.000542996	1	6	2	A0A0E2QFN9	0	884.545	High	0.0006035	0.00122	2.03
	FALSE	High	ITAALPTIK		0.0524922	0.00203425	1	6	2	A0A0E2QFN9	0	927.587	High	0.00193	0.04699	1.25
	FALSE	High	ITAALPTIKYILEQGGR		0.00205344	0.000542996	1	6	1	A0A0E2QFN9	1	1844.06	High	0.0006035	0.001721	1.82
	FALSE	High	ITAALPTIKYILEQGGRAILFSHLGR		0.119094	0.00686032	1	6	1	A0A0E2QFN9	2	2838.64	High	0.006631	0.1085	1.41
	FALSE	High	SLAPVAADLAAK		1.848e-07	0.000542996	1	6	2	A0A0E2QFN9	0	1126.65	High	0.0006035	1.289e-07	2.98
	FALSE	High	SIIGGGDSAAAAINLGYADK		2.30355e-07	0.000542996	1	6	1	A0A0E2QFN9	0	1863.94	High	0.0006035	1.611e-07	2.14
	FALSE	High	VDFNVPVK		0.0375258	0.00155192	1	4	2	A0A0E2QFN9	0	917.509	High	0.001497	0.03334	1.61
	FALSE	High	VKEEADKEGK		0.000221905	0.000542996	1	4	1	A0A0E2QFN9	2	1132.58	High	0.0006035	0.0001777	3.13
	FALSE	High	VLIGGGMTYTFFK	1xOxidation [M7]	7.4387e-07	0.000542996	1	6	2	A0A0E2QFN9	0	1449.74	High	0.0006035	5.33e-07	2.02
	FALSE	High	VLVRVDFNVPVKDGVITNDNR		4.46117e-09	0.000542996	1	4	1	A0A0E2QFN9	2	2369.29	High	0.0006035	2.882e-09	2.74
	FALSE	High	YILEQGGR		0.0792601	0.00390719	1	6	1	A0A0E2QFN9	0	935.495	High	0.0036	0.07161	1.19
	FALSE	High	YTEGEAVDPGFLGLDIGPK		1.54599e-06	0.000542996	1	3	1	A0A0E2QFN9	0	1977.98	High	0.0006035	1.12e-06	3.43
	FALSE	High	YWASLGDGIFVNDAFGTAHR		4.46117e-09	0.000542996	1	6	3	A0A0E2QFN9	0	2197.05	High	0.0006035	2.887e-09	3.77
FALSE	High	Master Protein	A0AAN1ZUA3	Pyruvate kinase OS=Streptococcus thermophilus OX=1308 GN=pyk PE=3 SV=1	0	93.749	44	21	32	1	500	54.5	5.08	48.85	21	1
	Checked	Confidence	Sequence	Modifications	Qvality PEP	Qvality q-value	# Protein Groups	# Proteins	# PSMs	Master Protein Accessions	# Missed Cleavages	Theo. MH+ [Da]	Confidence (by Search Engine): Sequest HT	Percolator q-Value (by Search Engine): Sequest HT	Percolator PEP (by Search Engine): Sequest HT	XCorr (by Search Engine): Sequest HT
	FALSE	High	EFIVEVENDGIIAK		1.54921e-09	0.000542996	2	7	2	A0AAN1ZUA3; A0A2X3UMN0	0	1575.83	High	0.0006035	9.802e-10	2.91
	FALSE	High	FGEDGYWSEK		1.20528e-05	0.000542996	2	5	1	A0AAN1ZUA3; A0A2X3UMN0	0	1217.51	High	0.0006035	9.124e-06	2.45
	FALSE	High	FGLEQGINFIAISFVR		0.0809447	0.00390719	2	6	1	A0AAN1ZUA3; A0A2X3UMN0	0	1810.99	High	0.0036	0.073	0.57
	FALSE	High	GVNIPYTK		0.0229764	0.00113715	2	6	1	A0AAN1ZUA3; A0A2X3UMN0	0	891.493	High	0.001142	0.0202	1.78
	FALSE	High	LDSSTFDR		0.0165601	0.000542996	2	3	2	A0AAN1ZUA3; A0A2X3UMN0	0	940.437	High	0.0006035	0.01445	2.53
	FALSE	High	LIVALTESGNTAR		0.000137264	0.000542996	2	6	3	A0AAN1ZUA3; A0A2X3UMN0	0	1344.75	High	0.0006035	0.0001089	1.32
	FALSE	High	IVATLGPAVEIR		0.000214218	0.000542996	2	7	4	A0AAN1ZUA3; A0A2X3UMN0	0	1238.75	High	0.0006035	0.0001715	1.66
	FALSE	High	IVVTATNMLETMTEKPR		2.555e-06	0.000542996	1	4	1	A0AAN1ZUA3	0	1934.01	High	0.0006035	1.873e-06	3.24
	FALSE	High	IVVTATNMLETMTEKPR	1xOxidation [M]	3.12192e-09	0.000542996	1	4	2	A0AAN1ZUA3	0	1950	High	0.0006035	2.006e-09	2.25
	FALSE	High	IVVTATNMLETMTEKPR	2xOxidation [M8; M12]	3.32033e-11	0.000542996	1	4	1	A0AAN1ZUA3	0	1966	High	0.0006035	1.948e-11	3.62
	FALSE	High	MAESIAGQK	1xOxidation [M1]	0.0118197	0.000542996	2	7	1	A0AAN1ZUA3; A0A2X3UMN0	0	950.461	High	0.0006035	0.01022	1.98
	FALSE	High	MIITKVNAAGK	1xOxidation [M1]	0.00877027	0.000542996	2	7	1	A0AAN1ZUA3; A0A2X3UMN0	1	1161.67	High	0.0006035	0.007551	1.01
	FALSE	High	NIAQLIEEGANVFR		0.000742212	0.000542996	2	6	1	A0AAN1ZUA3; A0A2X3UMN0	0	1573.83	High	0.0006035	0.0006082	2.86
	FALSE	High	QVLVDDGK		0.144691	0.00956943	2	7	1	A0AAN1ZUA3; A0A2X3UMN0	0	873.468	High	0.008988	0.1326	1.43
	FALSE	High	SEVSDVFNAVIDGTDATMLSGESANGK	1xOxidation [M18]	3.01377e-09	0.000542996	2	4	1	A0AAN1ZUA3; A0A2X3UMN0	0	2730.24	High	0.0006035	1.935e-09	4.28
	FALSE	High	TELFEGDAK		0.136756	0.00797239	2	7	1	A0AAN1ZUA3; A0A2X3UMN0	0	1009.48	High	0.007573	0.125	0.71
	FALSE	High	VGFLLDTK		0.0124582	0.000542996	2	7	2	A0AAN1ZUA3; A0A2X3UMN0	0	892.514	High	0.0006035	0.01079	1.97
	FALSE	High	VGFLLDTKGPEIR		0.0655269	0.00250171	2	7	1	A0AAN1ZUA3; A0A2X3UMN0	1	1444.82	High	0.002347	0.05891	0.49
	FALSE	High	VKIVATLGPAVEIR		0.000530997	0.000542996	2	7	1	A0AAN1ZUA3; A0A2X3UMN0	1	1465.91	High	0.0006035	0.0004324	2.28
	FALSE	High	VKIVATLGPAVEIRGGK		0.0140228	0.000542996	2	7	1	A0AAN1ZUA3; A0A2X3UMN0	2	1708.05	High	0.0006035	0.01218	1.18
	FALSE	High	VVDKDAEK		0.147032	0.00956943	2	7	1	A0AAN1ZUA3; A0A2X3UMN0	1	903.478	High	0.008988	0.1345	1.64
	FALSE	High	VVDKDAEKR		7.98271e-05	0.000542996	2	7	1	A0AAN1ZUA3; A0A2X3UMN0	2	1059.58	High	0.0006035	6.249e-05	2.69
	FALSE	High	YRPEADILAITFDELTQK		2.75929e-11	0.000542996	2	4	1	A0AAN1ZUA3; A0A2X3UMN0	0	2123.1	High	0.0006035	1.614e-11	5.05
FALSE	High	Master Protein	A0A2X3UMN0	Pyruvate kinase OS=Streptococcus thermophilus OX=1308 GN=pyk PE=3 SV=1	0	90.794	53	23	35	3	500	54.5	5.02	49.39	23	1
	Checked	Confidence	Sequence	Modifications	Qvality PEP	Qvality q-value	# Protein Groups	# Proteins	# PSMs	Master Protein Accessions	# Missed Cleavages	Theo. MH+ [Da]	Confidence (by Search Engine): Sequest HT	Percolator q-Value (by Search Engine): Sequest HT	Percolator PEP (by Search Engine): Sequest HT	XCorr (by Search Engine): Sequest HT
	FALSE	High	DATNSMDIK		0.00700979	0.000542996	1	1	1	A0A2X3UMN0	0	994.451	High	0.0006035	0.005996	2.12
	FALSE	High	DATNSMDIK	1xOxidation [M6]	0.00538439	0.000542996	1	1	1	A0A2X3UMN0	0	1010.45	High	0.0006035	0.004589	2.28
	FALSE	High	EFIVEVENDGIIAK		1.54921e-09	0.000542996	2	7	2	A0AAN1ZUA3; A0A2X3UMN0	0	1575.83	High	0.0006035	9.802e-10	2.91
	FALSE	High	FGEDGYWSEK		1.20528e-05	0.000542996	2	5	1	A0AAN1ZUA3; A0A2X3UMN0	0	1217.51	High	0.0006035	9.124e-06	2.45
	FALSE	High	FGLEQGINFIAISFVR		0.0809447	0.00390719	2	6	1	A0AAN1ZUA3; A0A2X3UMN0	0	1810.99	High	0.0036	0.073	0.57
	FALSE	High	GVNIPYTK		0.0229764	0.00113715	2	6	1	A0AAN1ZUA3; A0A2X3UMN0	0	891.493	High	0.001142	0.0202	1.78
	FALSE	High	LDSSTFDR		0.0165601	0.000542996	2	3	2	A0AAN1ZUA3; A0A2X3UMN0	0	940.437	High	0.0006035	0.01445	2.53
	FALSE	High	LIVALTESGNTAR		0.000137264	0.000542996	2	6	3	A0AAN1ZUA3; A0A2X3UMN0	0	1344.75	High	0.0006035	0.0001089	1.32
	FALSE	High	IVATLGPAVEIR		0.000214218	0.000542996	2	7	4	A0AAN1ZUA3; A0A2X3UMN0	0	1238.75	High	0.0006035	0.0001715	1.66
	FALSE	High	IVVTATNMLETMTEKPRPTR		5.27527e-05	0.000542996	1	1	1	A0A2X3UMN0	0	2288.21	High	0.0006035	4.105e-05	2.55
	FALSE	High	IVVTATNMLETMTEKPRPTR	1xOxidation [M]	9.19104e-07	0.000542996	1	1	2	A0A2X3UMN0	0	2304.21	High	0.0006035	6.616e-07	3.51
	FALSE	High	IVVTATNMLETMTEKPRPTR	2xOxidation [M8; M12]	0.00274603	0.000542996	1	1	1	A0A2X3UMN0	0	2320.2	High	0.0006035	0.002306	0.92
	FALSE	High	MAESIAGQK	1xOxidation [M1]	0.0118197	0.000542996	2	7	1	A0AAN1ZUA3; A0A2X3UMN0	0	950.461	High	0.0006035	0.01022	1.98
	FALSE	High	MIITKVNAAGK	1xOxidation [M1]	0.00877027	0.000542996	2	7	1	A0AAN1ZUA3; A0A2X3UMN0	1	1161.67	High	0.0006035	0.007551	1.01
	FALSE	High	NIAQLIEEGANVFR		0.000742212	0.000542996	2	6	1	A0AAN1ZUA3; A0A2X3UMN0	0	1573.83	High	0.0006035	0.0006082	2.86
	FALSE	High	QVLVDDGK		0.144691	0.00956943	2	7	1	A0AAN1ZUA3; A0A2X3UMN0	0	873.468	High	0.008988	0.1326	1.43
	FALSE	High	SEVSDVFNAVIDGTDATMLSGESANGK	1xOxidation [M18]	3.01377e-09	0.000542996	2	4	1	A0AAN1ZUA3; A0A2X3UMN0	0	2730.24	High	0.0006035	1.935e-09	4.28
	FALSE	High	TELFEGDAK		0.136756	0.00797239	2	7	1	A0AAN1ZUA3; A0A2X3UMN0	0	1009.48	High	0.007573	0.125	0.71
	FALSE	High	VALESGLVESGDNIVIVAGVPVGSGNTNTMR	1xOxidation [M30]	0.068367	0.00296247	1	5	1	A0A2X3UMN0	0	3071.57	High	0.002754	0.06137	0.91
	FALSE	High	VGFLLDTK		0.0124582	0.000542996	2	7	2	A0AAN1ZUA3; A0A2X3UMN0	0	892.514	High	0.0006035	0.01079	1.97
	FALSE	High	VGFLLDTKGPEIR		0.0655269	0.00250171	2	7	1	A0AAN1ZUA3; A0A2X3UMN0	1	1444.82	High	0.002347	0.05891	0.49
	FALSE	High	VKIVATLGPAVEIR		0.000530997	0.000542996	2	7	1	A0AAN1ZUA3; A0A2X3UMN0	1	1465.91	High	0.0006035	0.0004324	2.28
	FALSE	High	VKIVATLGPAVEIRGGK		0.0140228	0.000542996	2	7	1	A0AAN1ZUA3; A0A2X3UMN0	2	1708.05	High	0.0006035	0.01218	1.18
	FALSE	High	VVDKDAEK		0.147032	0.00956943	2	7	1	A0AAN1ZUA3; A0A2X3UMN0	1	903.478	High	0.008988	0.1345	1.64
	FALSE	High	VVDKDAEKR		7.98271e-05	0.000542996	2	7	1	A0AAN1ZUA3; A0A2X3UMN0	2	1059.58	High	0.0006035	6.249e-05	2.69
	FALSE	High	YRPEADILAITFDELTQK		2.75929e-11	0.000542996	2	4	1	A0AAN1ZUA3; A0A2X3UMN0	0	2123.1	High	0.0006035	1.614e-11	5.05
FALSE	High	Master Protein	A0A2X3WLQ2	Phosphoglucomutase OS=Streptococcus thermophilus OX=1308 GN=manB PE=3 SV=1	0	87.104	54	21	25	21	572	63.1	4.94	34.22	21	1
	Checked	Confidence	Sequence	Modifications	Qvality PEP	Qvality q-value	# Protein Groups	# Proteins	# PSMs	Master Protein Accessions	# Missed Cleavages	Theo. MH+ [Da]	Confidence (by Search Engine): Sequest HT	Percolator q-Value (by Search Engine): Sequest HT	Percolator PEP (by Search Engine): Sequest HT	XCorr (by Search Engine): Sequest HT
	FALSE	High	ALAQAGFDAVQVVEAQAVPHDDFSTVK		0.00323185	0.000542996	1	2	1	A0A2X3WLQ2	0	2813.41	High	0.0006035	0.002721	1.11
	FALSE	High	DELVSMDK	1xOxidation [M6]	0.00399215	0.000542996	1	2	1	A0A2X3WLQ2	0	952.429	High	0.0006035	0.003376	1.8
	FALSE	High	FSPEFAFESAQVLAAHGIK		2.38563e-13	0.000542996	1	2	1	A0A2X3WLQ2	0	2049.04	High	0.0006035	1.27e-13	4.13
	FALSE	High	FYIATVGETEADAK		5.04784e-05	0.000542996	1	7	1	A0A2X3WLQ2	0	1514.74	High	0.0006035	3.927e-05	2.11
	FALSE	High	GLIGAGTNR		0.0812856	0.00438285	1	7	1	A0A2X3WLQ2	0	858.479	High	0.0036	0.07326	1.08
	FALSE	High	GVAIAYDSR		0.0494348	0.00155192	1	7	1	A0A2X3WLQ2	0	951.489	High	0.001497	0.04414	2.65
	FALSE	High	HLHTFAGIMITASHNPAPFNGYK	1xOxidation [M9]	0.0795944	0.00390719	1	7	1	A0A2X3WLQ2	0	2540.25	High	0.0036	0.07173	1.05
	FALSE	High	IAESYGATMFNVLTGFK		0.0557321	0.00203425	1	7	1	A0A2X3WLQ2	0	1848.92	High	0.00193	0.04983	0.47
	FALSE	High	IAESYGATMFNVLTGFK	1xOxidation [M9]	0.0713245	0.00296247	1	7	1	A0A2X3WLQ2	0	1864.91	High	0.002754	0.06408	1
	FALSE	High	IVYTPLHGTGEMLAR	1xOxidation [M12]	4.25961e-08	0.000542996	1	2	1	A0A2X3WLQ2	0	1673.87	High	0.0006035	2.88e-08	2.27
	FALSE	High	NVDADVLVATDPDADRLGVEIR		5.24033e-06	0.000542996	1	5	2	A0A2X3WLQ2	1	2353.2	High	0.0006035	3.897e-06	1.86
	FALSE	High	QATEGLAQLIDSK		2.33402e-09	0.000542996	1	6	1	A0A2X3WLQ2	0	1373.73	High	0.0006035	1.49e-09	3.69
	FALSE	High	QATEGLAQLIDSKGEEAK		2.49391e-05	0.000542996	1	6	1	A0A2X3WLQ2	1	1887.97	High	0.0006035	1.91e-05	3.5
	FALSE	High	QYGYFSEK		0.0782654	0.00390719	1	6	1	A0A2X3WLQ2	0	1021.46	High	0.0036	0.07069	1.27
	FALSE	High	SIVSTELVTK		0.0574236	0.00203425	1	7	2	A0A2X3WLQ2	0	1076.62	High	0.00193	0.0515	1.53
	FALSE	High	SYVFESLRPTPELSFAVR		0.060439	0.00250171	1	7	1	A0A2X3WLQ2	0	2098.1	High	0.002347	0.05407	0.93
	FALSE	High	TEDFLEQTATTADGVEK		0.00030746	0.000542996	1	7	1	A0A2X3WLQ2	0	1854.86	High	0.0006035	0.0002475	2.83
	FALSE	High	TISVTLSGVDGAAEIKK		1.37256e-06	0.000542996	1	6	1	A0A2X3WLQ2	1	1688.94	High	0.0006035	9.942e-07	2.5
	FALSE	High	VYGEDGGQMPPADADALTDYIR	1xOxidation [M9]	3.50093e-09	0.000542996	1	4	1	A0A2X3WLQ2	0	2370.06	High	0.0006035	2.255e-09	2.5
	FALSE	High	WLDFAELPVYLR		0.00467738	0.000542996	1	1	1	A0A2X3WLQ2	0	1521.81	High	0.0006035	0.00398	2.09
	FALSE	High	YILADDSWFAVRPSGTEPK		2.61758e-07	0.000542996	1	7	2	A0A2X3WLQ2	0	2152.07	High	0.0006035	1.834e-07	2.47
	FALSE	High	YILEAHK		0.100579	0.00601798	1	7	1	A0A2X3WLQ2	0	873.483	High	0.005537	0.09106	1.32
FALSE	High	Master Protein	A0A2X3UPM7	Elongation factor G OS=Streptococcus thermophilus OX=1308 GN=fusA PE=3 SV=1	0	85.485	44	19	21	19	693	76.5	4.97	27	19	1
	Checked	Confidence	Sequence	Modifications	Qvality PEP	Qvality q-value	# Protein Groups	# Proteins	# PSMs	Master Protein Accessions	# Missed Cleavages	Theo. MH+ [Da]	Confidence (by Search Engine): Sequest HT	Percolator q-Value (by Search Engine): Sequest HT	Percolator PEP (by Search Engine): Sequest HT	XCorr (by Search Engine): Sequest HT
	FALSE	High	AYVPLAEMFGYATTLR		0.0300885	0.00155192	1	6	1	A0A2X3UPM7	0	1802.91	High	0.001497	0.02659	1.03
	FALSE	High	AYVPLAEMFGYATTLR	1xOxidation [M8]	0.00974483	0.000542996	1	6	1	A0A2X3UPM7	0	1818.91	High	0.0006035	0.0084	1.84
	FALSE	High	GFEFENAIVGGVVPR		6.75184e-05	0.000542996	1	6	1	A0A2X3UPM7	0	1590.83	High	0.0006035	5.278e-05	1.58
	FALSE	High	GLEESMANGVLAGYPMVDIK	2xOxidation [M6; M16]	0.0229764	0.00113715	1	6	1	A0A2X3UPM7	0	2126.01	High	0.001142	0.02021	0.88
	FALSE	High	GINPDTGEEETRPASDEAPFAALAFK		1.04432e-08	0.000542996	1	6	1	A0A2X3UPM7	0	2733.3	High	0.0006035	6.869e-09	4.43
	FALSE	High	GITITSAATTAQWNGHR		0.000130769	0.000542996	1	5	1	A0A2X3UPM7	0	1784.9	High	0.0006035	0.0001034	2.23
	FALSE	High	GRVDGMEAHGNSQIVR	1xOxidation [M6]	0.000341759	0.000542996	1	1	1	A0A2X3UPM7	1	1741.84	High	0.0006035	0.0002764	2.31
	FALSE	High	GTFMMVFDHYEDVPK	2xOxidation [M4; M5]	7.57153e-05	0.000542996	1	6	2	A0A2X3UPM7	0	1847.8	High	0.0006035	5.932e-05	1.35
	FALSE	High	IGADFLYSVSTLHDR		9.19167e-05	0.000542996	1	6	1	A0A2X3UPM7	0	1693.85	High	0.0006035	7.22e-05	2.09
	FALSE	High	ILQMHANSR	1xOxidation [M4]	0.0457567	0.00155192	1	6	1	A0A2X3UPM7	0	1085.55	High	0.001497	0.04079	0.87
	FALSE	High	IMTDPFVGR		0.0463507	0.00155192	1	6	1	A0A2X3UPM7	0	1035.53	High	0.001497	0.04134	0.75
	FALSE	High	LQANAHPIQLPIGAEDDFR		1.05813e-10	0.000542996	1	6	1	A0A2X3UPM7	0	2105.08	High	0.0006035	6.356e-11	5.01
	FALSE	High	LYDGSYHDVDSSETAFK		3.88278e-10	0.000542996	1	6	1	A0A2X3UPM7	0	1933.85	High	0.0006035	2.39e-10	2.69
	FALSE	High	NIGIMAHVDAGK	1xOxidation [M5]	0.060439	0.00250171	1	6	1	A0A2X3UPM7	0	1241.63	High	0.002347	0.05418	0.81
	FALSE	High	QATEYGVPR		0.00269809	0.000542996	1	5	1	A0A2X3UPM7	0	1020.51	High	0.0006035	0.00227	1.58
	FALSE	High	TAQPTILEPMMLVTITVPEENLGDVMGHVTAR	3xOxidation [M10; M11; M26]	0.000178809	0.000542996	1	5	1	A0A2X3UPM7	0	3511.75	High	0.0006035	0.0001428	1.73
	FALSE	High	VDGMEAHGNSQIVR	1xOxidation [M4]	0.0360938	0.00155192	1	1	1	A0A2X3UPM7	0	1528.72	High	0.001497	0.03202	0.67
	FALSE	High	VEANVGAPQVSYR		3.97852e-07	0.000542996	1	6	1	A0A2X3UPM7	0	1389.71	High	0.0006035	2.811e-07	2.71
	FALSE	High	VLDGAVTVLDSQSGVEPQTETVWR		6.76652e-06	0.000542996	1	6	1	A0A2X3UPM7	0	2586.3	High	0.0006035	5.046e-06	2.38
	FALSE	High	VNIIDTPGHVDFTIEVQR		1.21313e-08	0.000542996	1	6	1	A0A2X3UPM7	0	2053.07	High	0.0006035	7.999e-09	3.16
FALSE	High	Master Protein	A0A2X3UHR2	Glyceraldehyde-3-phosphate dehydrogenase OS=Streptococcus thermophilus OX=1308 GN=gapA PE=3 SV=1	0	83.25	58	19	44	6	336	36	5.58	48.72	19	1
	Checked	Confidence	Sequence	Modifications	Qvality PEP	Qvality q-value	# Protein Groups	# Proteins	# PSMs	Master Protein Accessions	# Missed Cleavages	Theo. MH+ [Da]	Confidence (by Search Engine): Sequest HT	Percolator q-Value (by Search Engine): Sequest HT	Percolator PEP (by Search Engine): Sequest HT	XCorr (by Search Engine): Sequest HT
	FALSE	High	AGAANIVPNSTGAAK		3.21303e-06	0.000542996	2	5	5	A0A2X3UHR2; A0AAU9HCP3	0	1341.71	High	0.0006035	2.363e-06	2.7
	FALSE	High	AIGLVIPELNGK		0.0100489	0.000542996	2	7	3	A0A2X3UHR2; A0AAU9HCP3	0	1223.74	High	0.0006035	0.008658	2.87
	FALSE	High	ALNDNFGVVEGLMTTIHAYTGDQMILDGPHR	1xOxidation [M24]	0.00156962	0.000542996	1	2	2	A0A2X3UHR2	0	3401.63	High	0.0006035	0.001304	2.88
	FALSE	High	ALNDNFGVVEGLMTTIHAYTGDQMILDGPHR	2xOxidation [M13; M24]	0.0139615	0.000542996	1	2	2	A0A2X3UHR2	0	3417.62	High	0.0006035	0.01214	1.74
	FALSE	High	DGGFEVNGK		0.0225793	0.00113715	2	7	1	A0A2X3UHR2; A0AAU9HCP3	0	922.426	High	0.001142	0.01981	1.35
	FALSE	High	FDGTVELK		0.00884763	0.000542996	1	3	3	A0A2X3UHR2	0	908.472	High	0.0006035	0.007608	1.55
	FALSE	High	FDGTVELKDGGFEVNGK		1.4471e-06	0.000542996	1	3	2	A0A2X3UHR2	1	1811.88	High	0.0006035	1.048e-06	2.06
	FALSE	High	HLHPGGAK		0.0187162	0.000542996	2	7	1	A0A2X3UHR2; A0AAU9HCP3	0	816.447	High	0.0006035	0.01637	1.96
	FALSE	High	KVVITAPGGNDVK		4.05805e-08	0.000542996	2	7	3	A0A2X3UHR2; A0AAU9HCP3	1	1297.75	High	0.0006035	2.741e-08	2.68
	FALSE	High	INDLTDPVMLAHLLK		7.32455e-08	0.000542996	2	6	1	A0A2X3UHR2; A0AAU9HCP3	0	1692.94	High	0.0006035	5.014e-08	3.9
	FALSE	High	INDLTDPVMLAHLLK	1xOxidation [M9]	2.68772e-07	0.000542996	2	6	2	A0A2X3UHR2; A0AAU9HCP3	0	1708.93	High	0.0006035	1.885e-07	4.1
	FALSE	High	IQNVEGVEVTR		9.54223e-06	0.000542996	2	7	11	A0A2X3UHR2; A0AAU9HCP3	0	1243.66	High	0.0006035	7.178e-06	2.01
	FALSE	High	MVVKVGINGFGR	1xMet-loss [N-Term]	0.000912983	0.000542996	2	6	1	A0A2X3UHR2; A0AAU9HCP3	1	1145.68	High	0.0006035	0.0007528	1.61
	FALSE	High	NVTVDEVNAAMK	1xOxidation [M11]	0.126099	0.00770068	2	7	1	A0A2X3UHR2; A0AAU9HCP3	0	1306.63	High	0.007371	0.115	0.87
	FALSE	High	TLEYFAK		0.0145227	0.000542996	2	7	1	A0A2X3UHR2; A0AAU9HCP3	0	871.456	High	0.0006035	0.01265	1.24
	FALSE	High	VASWYDNEMSYTSQLVR	1xOxidation [M9]	7.7744e-05	0.000542996	1	1	1	A0A2X3UHR2	0	2064.93	High	0.0006035	6.092e-05	1.8
	FALSE	High	VGINGFGR		0.0540887	0.00203425	2	7	1	A0A2X3UHR2; A0AAU9HCP3	0	819.447	High	0.00193	0.04837	1.02
	FALSE	High	VPIPTGSVTELVAVCEK	1xCarbamidomethyl [C15]	2.41797e-07	0.000542996	1	1	2	A0A2X3UHR2	0	1798.96	High	0.0006035	1.694e-07	3.48
	FALSE	High	VPIPTGSVTELVAVCEKNVTVDEVNAAMK	1xCarbamidomethyl [C15]; 1xOxidation [M28]	9.00948e-10	0.000542996	1	1	1	A0A2X3UHR2	1	3086.57	High	0.0006035	5.639e-10	1.98
	FALSE	High	VVITAPGGNDVK		0.00021899	0.000542996	2	7	1	A0A2X3UHR2; A0AAU9HCP3	0	1169.65	High	0.0006035	0.0001748	2.51
	FALSE	High	YDTTQGR		0.0744037	0.00296247	2	7	1	A0A2X3UHR2; A0AAU9HCP3	0	840.385	High	0.002754	0.06698	2.23
FALSE	High	Master Protein	A0AAU9H5U7	Proline--tRNA ligase OS=Streptococcus thermophilus OX=1308 GN=proS PE=3 SV=1	0	82.778	39	20	22	20	615	68.5	4.92	30.73	20	1
	Checked	Confidence	Sequence	Modifications	Qvality PEP	Qvality q-value	# Protein Groups	# Proteins	# PSMs	Master Protein Accessions	# Missed Cleavages	Theo. MH+ [Da]	Confidence (by Search Engine): Sequest HT	Percolator q-Value (by Search Engine): Sequest HT	Percolator PEP (by Search Engine): Sequest HT	XCorr (by Search Engine): Sequest HT
	FALSE	High	AEYVDIR		0.0295705	0.00155192	1	7	1	A0AAU9H5U7	0	865.441	High	0.001497	0.02606	1.24
	FALSE	High	AYEAIFTR		0.000404057	0.000542996	1	7	1	A0AAU9H5U7	0	970.499	High	0.0006035	0.000327	1.79
	FALSE	High	DAYSFHQNYEDLDVTYEDYR		0.0378515	0.00155192	1	7	1	A0AAU9H5U7	0	2543.06	High	0.001497	0.03351	1.2
	FALSE	High	DAYSFHQNYEDLDVTYEDYRK		6.40406e-05	0.000542996	1	7	1	A0AAU9H5U7	1	2671.16	High	0.0006035	5.009e-05	2.94
	FALSE	High	DKSDFILGPTHEETFTVLVR		0.000161573	0.000542996	1	6	1	A0AAU9H5U7	1	2304.19	High	0.0006035	0.0001287	1.15
	FALSE	High	ELAPYDVHLITVNTK		0.15121	0.00997739	1	7	1	A0AAU9H5U7	0	1712.92	High	0.008988	0.1382	0.29
	FALSE	High	ELAPYDVHLITVNTKDEEANALTDR		5.47643e-06	0.000542996	1	5	1	A0AAU9H5U7	1	2827.41	High	0.0006035	4.071e-06	2.14
	FALSE	High	EMPSDAQVISHALMVR	2xOxidation [M2; M14]	6.43188e-07	0.000542996	1	6	1	A0AAU9H5U7	0	1815.87	High	0.0006035	4.589e-07	3.03
	FALSE	High	FSDSDLIGLPIR		2.10937e-05	0.000542996	1	7	1	A0AAU9H5U7	0	1332.72	High	0.0006035	1.609e-05	1.97
	FALSE	High	KAYEAIFTR		0.134562	0.00797239	1	7	1	A0AAU9H5U7	1	1098.59	High	0.007573	0.1227	1.29
	FALSE	High	KVQDVANAVVGANEDGYHLTGVNPER		2.27256e-15	0.000542996	1	5	2	A0AAU9H5U7	1	2752.36	High	0.0006035	1.106e-15	4.48
	FALSE	High	LEAALAAEGYDVLIDDRNER		9.13084e-06	0.000542996	1	5	1	A0AAU9H5U7	1	2233.11	High	0.0006035	6.865e-06	3.54
	FALSE	High	ILSAVIEQHAR		0.0180733	0.000542996	1	7	1	A0AAU9H5U7	0	1236.71	High	0.0006035	0.01581	1.31
	FALSE	High	QLPLNLYQIQSK		0.144111	0.00956943	1	7	1	A0AAU9H5U7	0	1444.82	High	0.008988	0.1316	0.79
	FALSE	High	QVFGANFGSLGPVNLPENVR		0.0576692	0.00203425	1	6	1	A0AAU9H5U7	0	2115.1	High	0.00193	0.05174	0.67
	FALSE	High	VQDVANAVVGANEDGYHLTGVNPER		8.6758e-17	0.000542996	1	5	1	A0AAU9H5U7	0	2624.27	High	0.0006035	3.951e-17	3.57
	FALSE	High	WVVLDK		0.0819715	0.00438285	1	7	1	A0AAU9H5U7	0	759.44	High	0.004029	0.07409	1.45
	FALSE	High	YAWGINFPK		0.0256191	0.00113715	1	6	1	A0AAU9H5U7	0	1095.56	High	0.001142	0.02252	1.13
	FALSE	High	YETYGEDLYK		0.000941579	0.000542996	1	7	2	A0AAU9H5U7	0	1280.57	High	0.0006035	0.0007759	2.08
	FALSE	High	YSESMGANVLDENGR	1xOxidation [M5]	0.00052172	0.000542996	1	7	1	A0AAU9H5U7	0	1657.71	High	0.0006035	0.0004252	1.59
FALSE	High	Master Protein	A0A0E2Q2Q4	Elongation factor Tu OS=Streptococcus thermophilus M17PTZA496 OX=1433289 GN=tuf PE=3 SV=1	0	78.823	61	18	27	18	398	43.8	5.01	44.81	18	1
	Checked	Confidence	Sequence	Modifications	Qvality PEP	Qvality q-value	# Protein Groups	# Proteins	# PSMs	Master Protein Accessions	# Missed Cleavages	Theo. MH+ [Da]	Confidence (by Search Engine): Sequest HT	Percolator q-Value (by Search Engine): Sequest HT	Percolator PEP (by Search Engine): Sequest HT	XCorr (by Search Engine): Sequest HT
	FALSE	High	AVVTGVEMFR		0.00145637	0.000542996	1	4	1	A0A0E2Q2Q4	0	1108.58	High	0.0006035	0.001209	1.76
	FALSE	High	AVVTGVEMFR	1xOxidation [M8]	0.0316963	0.00155192	1	4	1	A0A0E2Q2Q4	0	1124.58	High	0.001497	0.02806	2.32
	FALSE	High	DLLSEYDFPGDDIPVIQGSALK		3.19198e-05	0.000542996	1	3	1	A0A0E2Q2Q4	0	2392.19	High	0.0006035	2.454e-05	2.37
	FALSE	High	DTDKPLLLPVEDVFSITGR		4.99196e-08	0.000542996	1	4	1	A0A0E2Q2Q4	0	2115.13	High	0.0006035	3.392e-08	3.8
	FALSE	High	DYASIDAAPEER		0.000189351	0.000542996	1	3	3	A0A0E2Q2Q4	0	1336.6	High	0.0006035	0.0001508	1.49
	FALSE	High	GEVYILSK		0.0234825	0.00113715	1	2	2	A0A0E2Q2Q4	0	908.509	High	0.001142	0.02066	2.04
	FALSE	High	GITINTAHVEYETEK		1.46635e-06	0.000542996	1	3	1	A0A0E2Q2Q4	0	1704.84	High	0.0006035	1.064e-06	3.34
	FALSE	High	GITINTAHVEYETEKR		5.88925e-07	0.000542996	1	3	1	A0A0E2Q2Q4	1	1860.95	High	0.0006035	4.197e-07	4.24
	FALSE	High	GQVLAAPGSIKPHTK		0.000627785	0.000542996	1	4	2	A0A0E2Q2Q4	0	1503.86	High	0.0006035	0.0005125	2.41
	FALSE	High	HLIVFMNK	1xOxidation [M6]	0.0367235	0.00155192	1	4	1	A0A0E2Q2Q4	0	1017.55	High	0.001497	0.03253	2.07
	FALSE	High	HTPFFNNYRPQFYFR		0.0133631	0.000542996	1	4	1	A0A0E2Q2Q4	0	2033.98	High	0.0006035	0.01162	1.38
	FALSE	High	LPSAVNTPK		0.0356284	0.00155192	1	3	1	A0A0E2Q2Q4	0	926.531	High	0.001497	0.03151	1.68
	FALSE	High	QLDEGIAGDNVGVLLR		0.0652492	0.00250171	1	4	1	A0A0E2Q2Q4	0	1668.89	High	0.002347	0.05866	1.38
	FALSE	High	RLPSAVNTPK		0.000141564	0.000542996	1	3	1	A0A0E2Q2Q4	1	1082.63	High	0.0006035	0.0001124	2.25
	FALSE	High	SKPHVNIGTIGHVDHGK		3.69135e-07	0.000542996	1	3	2	A0A0E2Q2Q4	0	1795.96	High	0.0006035	2.603e-07	2.68
	FALSE	High	TTDVTGSIELPAGTEMVMPGDNVTIDVELIHPIAVEK	2xOxidation [M16; M18]	0.000116612	0.000542996	1	4	2	A0A0E2Q2Q4	0	3923.95	High	0.0006035	9.214e-05	1.7
	FALSE	High	VNDEVEIVGLK		0.000265848	0.000542996	1	4	2	A0A0E2Q2Q4	0	1214.66	High	0.0006035	0.000213	2.78
	FALSE	High	VNDEVEIVGLKEESQK		1.41828e-13	0.000542996	1	4	2	A0A0E2Q2Q4	1	1815.93	High	0.0006035	7.489e-14	4.38
	FALSE	High	YEDIIMDLMNTVDEYIPEPER	2xOxidation [M6; M9]	0.000308818	0.000542996	1	4	1	A0A0E2Q2Q4	0	2617.17	High	0.0006035	0.0002487	1.27
FALSE	High	Master Protein	A0A0E2QHK2	GMP synthase [glutamine-hydrolyzing] OS=Streptococcus thermophilus M17PTZA496 OX=1433289 GN=guaA PE=3 SV=1	0	70.373	38	17	18	17	520	57.3	4.98	22.01	17	1
	Checked	Confidence	Sequence	Modifications	Qvality PEP	Qvality q-value	# Protein Groups	# Proteins	# PSMs	Master Protein Accessions	# Missed Cleavages	Theo. MH+ [Da]	Confidence (by Search Engine): Sequest HT	Percolator q-Value (by Search Engine): Sequest HT	Percolator PEP (by Search Engine): Sequest HT	XCorr (by Search Engine): Sequest HT
	FALSE	High	AIGDQLTCIFVDHGLLR	1xCarbamidomethyl [C8]	7.56977e-11	0.000542996	1	7	1	A0A0E2QHK2	0	1928.01	High	0.0006035	4.511e-11	3.46
	FALSE	High	ALGTELGMPDEVVWR	1xOxidation [M8]	0.0187162	0.000542996	1	7	1	A0A0E2QHK2	0	1688.83	High	0.0006035	0.01635	1.83
	FALSE	High	EFGVFSELK		0.0434539	0.00155192	1	7	1	A0A0E2QHK2	0	1055.54	High	0.001497	0.03867	0.98
	FALSE	High	ESDAILR		0.0311512	0.00155192	1	7	1	A0A0E2QHK2	0	803.426	High	0.001497	0.0275	1.57
	FALSE	High	ESDAILREEIAK		0.0338251	0.00155192	1	7	1	A0A0E2QHK2	1	1373.73	High	0.001497	0.03	0.98
	FALSE	High	HTVYGNDILK		0.00940855	0.000542996	1	7	1	A0A0E2QHK2	0	1159.61	High	0.0006035	0.008105	1.22
	FALSE	High	IIGNEFVHVFDDEASK		4.46186e-05	0.000542996	1	7	1	A0A0E2QHK2	0	1819.89	High	0.0006035	3.456e-05	1.98
	FALSE	High	MTNISTLNDVQK	1xMet-loss [N-Term]	0.0759902	0.00390719	1	5	1	A0A0E2QHK2	0	1232.65	High	0.0036	0.06856	1.74
	FALSE	High	NFAFSICGAK	1xCarbamidomethyl [C7]	0.00052172	0.000542996	1	7	1	A0A0E2QHK2	0	1114.53	High	0.0006035	0.0004243	1.64
	FALSE	High	NFYGIQFHPEVR		0.00237464	0.000542996	1	7	1	A0A0E2QHK2	0	1506.75	High	0.0006035	0.001994	1.2
	FALSE	High	SHHNVGGLPEDMQFELIEPLNTLFK	1xOxidation [M12]	2.25768e-14	0.000542996	1	7	1	A0A0E2QHK2	0	2881.42	High	0.0006035	1.148e-14	4.38
	FALSE	High	SHHNVGGLPEDMQFELIEPLNTLFKDEVR	1xOxidation [M12]	7.11571e-15	0.000542996	1	7	1	A0A0E2QHK2	1	3380.66	High	0.0006035	3.536e-15	4.85
	FALSE	High	TYDYTIAIR		0.0795944	0.00390719	1	7	1	A0A0E2QHK2	0	1115.57	High	0.0036	0.07179	0.79
	FALSE	High	VIGEITEEK		0.00441736	0.000542996	1	1	1	A0A0E2QHK2	0	1017.55	High	0.0006035	0.003752	1.62
	FALSE	High	VIGEITEEKLETVR		0.000310182	0.000542996	1	1	2	A0A0E2QHK2	1	1615.89	High	0.0006035	0.00025	2.5
	FALSE	High	VLLGLSGGVDSSVVGVLLQK		0.00052172	0.000542996	1	7	1	A0A0E2QHK2	0	1940.14	High	0.0006035	0.0004236	1.17
	FALSE	High	VVPAGEAGNR		0.105266	0.00601798	1	7	1	A0A0E2QHK2	0	969.511	High	0.005887	0.0956	1.11
FALSE	High	Master Protein	A0A2X3ULZ7	Fructose-bisphosphate aldolase OS=Streptococcus thermophilus OX=1308 GN=fbaA PE=4 SV=1	0	66.492	41	14	16	14	293	31.5	4.89	28.36	14	1
	Checked	Confidence	Sequence	Modifications	Qvality PEP	Qvality q-value	# Protein Groups	# Proteins	# PSMs	Master Protein Accessions	# Missed Cleavages	Theo. MH+ [Da]	Confidence (by Search Engine): Sequest HT	Percolator q-Value (by Search Engine): Sequest HT	Percolator PEP (by Search Engine): Sequest HT	XCorr (by Search Engine): Sequest HT
	FALSE	High	APVLIQTSMGAAK	1xOxidation [M9]	4.57117e-06	0.000542996	1	5	1	A0A2X3ULZ7	0	1302.71	High	0.0006035	3.382e-06	2.83
	FALSE	High	FLKPGFDAITEAVEER		0.00888657	0.000542996	1	4	2	A0A2X3ULZ7	0	1821.94	High	0.0006035	0.007652	1.6
	FALSE	High	FVAEYEANEAEYDK		0.0945002	0.0056601	1	8	1	A0A2X3ULZ7	0	1677.73	High	0.005152	0.08572	0.74
	FALSE	High	FVAEYEANEAEYDKK		1.15331e-05	0.000542996	1	8	1	A0A2X3ULZ7	1	1805.82	High	0.0006035	8.723e-06	2.56
	FALSE	High	FVAEYEANEAEYDKKK		1.92292e-05	0.000542996	1	8	1	A0A2X3ULZ7	2	1933.92	High	0.0006035	1.466e-05	2.73
	FALSE	High	GELAPIEDAK		0.000251046	0.000542996	1	5	1	A0A2X3ULZ7	0	1042.54	High	0.0006035	0.0002011	2.56
	FALSE	High	KAPVLIQTSMGAAK		0.00124828	0.000542996	1	5	1	A0A2X3ULZ7	1	1414.81	High	0.0006035	0.001034	1.18
	FALSE	High	KFLKPGFDAITEAVEER		0.00331835	0.000542996	1	4	1	A0A2X3ULZ7	1	1950.03	High	0.0006035	0.002795	1.43
	FALSE	High	KFVAEYEANEAEYDK		3.16372e-07	0.000542996	1	8	1	A0A2X3ULZ7	1	1805.82	High	0.0006035	2.229e-07	2.95
	FALSE	High	KFVAEYEANEAEYDKK		8.45212e-09	0.000542996	1	8	1	A0A2X3ULZ7	2	1933.92	High	0.0006035	5.543e-09	5.96
	FALSE	High	IDVFGSANK		0.0280687	0.00155192	1	13	1	A0A2X3ULZ7	0	950.494	High	0.001497	0.02469	2.16
	FALSE	High	LTEAVPGFPIVLHGGSGIPDDQIQEAIK		6.43136e-09	0.000542996	1	4	2	A0A2X3ULZ7	0	2901.54	High	0.0006035	4.198e-09	4.89
	FALSE	High	MAIVSAEK	1xMet-loss [N-Term]	0.0728486	0.00296247	1	5	1	A0A2X3ULZ7	0	717.414	High	0.002754	0.06543	1.26
	FALSE	High	VNVNTECQIAFANATR	1xCarbamidomethyl [C7]	6.44581e-08	0.000542996	1	7	1	A0A2X3ULZ7	0	1807.88	High	0.0006035	4.39e-08	1.72
FALSE	High	Master Protein	Q5M104	ATP synthase subunit beta OS=Streptococcus thermophilus (strain CNRZ 1066) OX=299768 GN=atpD PE=3 SV=1	0	66.126	52	17	18	17	468	50.8	4.82	29.79	17	1
	Checked	Confidence	Sequence	Modifications	Qvality PEP	Qvality q-value	# Protein Groups	# Proteins	# PSMs	Master Protein Accessions	# Missed Cleavages	Theo. MH+ [Da]	Confidence (by Search Engine): Sequest HT	Percolator q-Value (by Search Engine): Sequest HT	Percolator PEP (by Search Engine): Sequest HT	XCorr (by Search Engine): Sequest HT
	FALSE	High	DVEGQDVLLFIDNIFR		2.54377e-06	0.000542996	1	4	1	Q5M104	0	1892.98	High	0.0006035	1.864e-06	2.79
	FALSE	High	EGNDLYWEMK	1xOxidation [M9]	0.00229244	0.000542996	1	4	1	Q5M104	0	1300.55	High	0.0006035	0.001917	1.4
	FALSE	High	EILEGKYDNLPEDAFR		0.139544	0.00797239	1	4	1	Q5M104	1	1908.93	High	0.007573	0.1274	0.77
	FALSE	High	ELQDIIAILGMDELSDEDK	1xOxidation [M11]	5.41661e-05	0.000542996	1	4	1	Q5M104	0	2163.04	High	0.0006035	4.211e-05	2.12
	FALSE	High	FTQAGSEVSALLGR		9.5215e-05	0.000542996	1	4	1	Q5M104	0	1435.75	High	0.0006035	7.477e-05	2.82
	FALSE	High	GLEVLDTGRPISVPVGK		2.0363e-05	0.000542996	1	4	1	Q5M104	0	1736.99	High	0.0006035	1.557e-05	2.47
	FALSE	High	KLTQMGIYPAVDPLASSSR	1xOxidation [M5]	6.22301e-06	0.000542996	1	4	1	Q5M104	1	2050.06	High	0.0006035	4.632e-06	2.56
	FALSE	High	IAQVVGPVVDVAFATGDK		0.0981052	0.0056601	1	3	1	Q5M104	0	1785.97	High	0.005152	0.08897	0.74
	FALSE	High	IVLEVALELGEGVVR		0.00166946	0.000542996	1	4	1	Q5M104	0	1595.94	High	0.0006035	0.001393	1.71
	FALSE	High	SVGPIEDVVAK		0.0117165	0.000542996	1	4	1	Q5M104	0	1113.62	High	0.0006035	0.01015	0.87
	FALSE	High	TIAMESTDGLTR	1xOxidation [M4]	6.31995e-05	0.000542996	1	4	2	Q5M104	0	1310.63	High	0.0006035	4.923e-05	1.2
	FALSE	High	TVLIQELIHNIAQEHGGISVFTGVGER		2.96753e-10	0.000542996	1	4	1	Q5M104	0	2917.55	High	0.0006035	1.822e-10	3.19
	FALSE	High	VFNVLGDTIDMEAPFADDAEREPIHK	1xOxidation [M11]	1.35453e-06	0.000542996	1	3	1	Q5M104	1	2945.4	High	0.0006035	9.826e-07	2.59
	FALSE	High	VGLFGGAGVGK		0.00317544	0.000542996	1	4	1	Q5M104	0	961.547	High	0.0006035	0.002681	3.2
	FALSE	High	VIDLLAPYLK		0.00144997	0.000542996	1	4	1	Q5M104	0	1144.7	High	0.0006035	0.001206	2.43
	FALSE	High	YDNLPEDAFR		7.00933e-06	0.000542996	1	4	1	Q5M104	0	1239.56	High	0.0006035	5.228e-06	2.8
	FALSE	High	YRELQDIIAILGMDELSDEDK	1xOxidation [M13]	0.0434539	0.00155192	1	4	1	Q5M104	1	2482.2	High	0.001497	0.03862	0.77
FALSE	High	Master Protein	A0AAU9HGM6	Inosine-5'-monophosphate dehydrogenase OS=Streptococcus thermophilus OX=1308 GN=guaB PE=3 SV=1	0	65.86	45	17	19	17	493	52.9	5.48	28.82	17	1
	Checked	Confidence	Sequence	Modifications	Qvality PEP	Qvality q-value	# Protein Groups	# Proteins	# PSMs	Master Protein Accessions	# Missed Cleavages	Theo. MH+ [Da]	Confidence (by Search Engine): Sequest HT	Percolator q-Value (by Search Engine): Sequest HT	Percolator PEP (by Search Engine): Sequest HT	XCorr (by Search Engine): Sequest HT
	FALSE	High	AEALFEAGADAIVIDTAHGHSAGVLR		4.73482e-08	0.000542996	1	5	1	A0AAU9HGM6	0	2591.32	High	0.0006035	3.213e-08	2.46
	FALSE	High	ALAAGGNAVMLGSMFAGTDEAPGETEIFQGR	2xOxidation [M10; M14]	2.06307e-09	0.000542996	1	7	1	A0AAU9HGM6	0	3100.44	High	0.0006035	1.314e-09	2.77
	FALSE	High	FISNYETPISEHMTSEQLVTAPVGTDLETAESILHEHR	1xOxidation [M13]	0.00439796	0.000542996	1	4	1	A0AAU9HGM6	0	4298.06	High	0.0006035	0.003736	1.42
	FALSE	High	KLVGIITNR		0.0405584	0.00155192	1	5	1	A0AAU9HGM6	1	1013.65	High	0.001497	0.03597	1.76
	FALSE	High	LPLVDEEGR		0.00526727	0.000542996	1	5	2	A0AAU9HGM6	0	1027.54	High	0.0006035	0.004482	2.1
	FALSE	High	LSGLITIK		0.00768746	0.000542996	1	5	1	A0AAU9HGM6	0	844.55	High	0.0006035	0.006593	1.59
	FALSE	High	LVGIITNR		0.00552837	0.000542996	1	5	1	A0AAU9HGM6	0	885.552	High	0.0006035	0.004706	1.3
	FALSE	High	LVPEGIEGR		0.027585	0.00155192	1	8	1	A0AAU9HGM6	0	969.536	High	0.001497	0.02436	1.3
	FALSE	High	MAISIAR	1xOxidation [M1]	0.0323909	0.00155192	1	5	1	A0AAU9HGM6	0	777.429	High	0.001497	0.02863	1.62
	FALSE	High	NMSIAEQAEEVR	1xOxidation [M2]	0.00158351	0.000542996	1	5	1	A0AAU9HGM6	0	1392.64	High	0.0006035	0.001315	1.77
	FALSE	High	NMSIAEQAEEVRK	1xOxidation [M2]	0.0124037	0.000542996	1	5	1	A0AAU9HGM6	1	1520.74	High	0.0006035	0.01077	1.28
	FALSE	High	RSENGVIIDPFFLTPEHK		1.00596e-07	0.000542996	1	5	1	A0AAU9HGM6	1	2099.09	High	0.0006035	6.919e-08	2.17
	FALSE	High	SENGVIIDPFFLTPEHK		7.4375e-11	0.000542996	1	5	1	A0AAU9HGM6	0	1942.99	High	0.0006035	4.444e-11	3.94
	FALSE	High	SLYEAGVDVVK		0.000917014	0.000542996	1	5	1	A0AAU9HGM6	0	1179.63	High	0.0006035	0.0007545	1.7
	FALSE	High	VSEAEELMER		0.000373246	0.000542996	1	5	1	A0AAU9HGM6	0	1192.55	High	0.0006035	0.0003012	1.61
	FALSE	High	VSEAEELMER	1xOxidation [M8]	0.00148881	0.000542996	1	5	1	A0AAU9HGM6	0	1208.55	High	0.0006035	0.001239	1.6
	FALSE	High	VVAGVGVPQVTAIYDAASVAR		0.106579	0.00601798	1	4	1	A0AAU9HGM6	0	2043.12	High	0.005887	0.09666	2.3
	FALSE	High	YFQGAVNEANK		0.00251454	0.000542996	1	5	1	A0AAU9HGM6	0	1240.6	High	0.0006035	0.002115	2.62
FALSE	High	Master Protein	A0AAP2RNA2	Glutamate dehydrogenase OS=Streptococcus thermophilus OX=1308 GN=gdhA PE=3 SV=1	0	62.325	50	21	21	21	450	48.3	5.3	29.96	21	1
	Checked	Confidence	Sequence	Modifications	Qvality PEP	Qvality q-value	# Protein Groups	# Proteins	# PSMs	Master Protein Accessions	# Missed Cleavages	Theo. MH+ [Da]	Confidence (by Search Engine): Sequest HT	Percolator q-Value (by Search Engine): Sequest HT	Percolator PEP (by Search Engine): Sequest HT	XCorr (by Search Engine): Sequest HT
	FALSE	High	AANAGGVAVSALEMAQNSGR	1xOxidation [M14]	1.37553e-07	0.000542996	1	5	1	A0AAP2RNA2	0	1889.91	High	0.0006035	9.504e-08	2.04
	FALSE	High	AGVSFGPAK		0.000204082	0.000542996	1	5	1	A0AAP2RNA2	0	833.452	High	0.0006035	0.0001628	2.09
	FALSE	High	AVTCSDSSGFVYDPDGIDVDLLK	1xCarbamidomethyl [C4]	0.0173004	0.000542996	1	5	1	A0AAP2RNA2	0	2473.14	High	0.0006035	0.01506	1
	FALSE	High	EFGQEGNLVVGANIAGFLK		0.0929381	0.0056601	1	3	1	A0AAP2RNA2	0	1963.03	High	0.005152	0.08426	0.48
	FALSE	High	EIGYLYGQYK		0.00428337	0.000542996	1	5	1	A0AAP2RNA2	0	1233.62	High	0.0006035	0.003638	2.11
	FALSE	High	EYVASVFEK		0.0370424	0.00155192	1	5	1	A0AAP2RNA2	0	1071.54	High	0.001497	0.03286	1.22
	FALSE	High	FCQSFMTELSK	1xCarbamidomethyl [C2]; 1xOxidation [M6]	0.103968	0.00601798	1	5	1	A0AAP2RNA2	0	1393.61	High	0.005887	0.09455	1.07
	FALSE	High	FHPSVNQSIIK		5.36908e-05	0.000542996	1	5	1	A0AAP2RNA2	0	1269.69	High	0.0006035	4.174e-05	1.89
	FALSE	High	FLGFEQIFK		0.000395252	0.000542996	1	5	1	A0AAP2RNA2	0	1128.61	High	0.0006035	0.0003194	2.01
	FALSE	High	GKSDNEIMR	1xOxidation [M8]	0.0625333	0.00250171	1	5	1	A0AAP2RNA2	1	1065.5	High	0.002347	0.05612	1.01
	FALSE	High	GLNWGGSLAR		0.00148226	0.000542996	1	5	1	A0AAP2RNA2	0	1030.54	High	0.0006035	0.001231	2.2
	FALSE	High	GIYENAAAAAK		1.40629e-05	0.000542996	1	5	1	A0AAP2RNA2	0	1078.55	High	0.0006035	1.065e-05	1.78
	FALSE	High	HIGADTDVPAGDIGVGGR		4.23204e-05	0.000542996	1	5	1	A0AAP2RNA2	0	1706.85	High	0.0006035	3.276e-05	2.49
	FALSE	High	LQSLGAK		0.0410866	0.00155192	1	5	1	A0AAP2RNA2	0	716.43	High	0.001497	0.03655	1.06
	FALSE	High	IRNEYTGVLTGK		0.00428337	0.000542996	1	5	1	A0AAP2RNA2	1	1350.74	High	0.0006035	0.00363	2.77
	FALSE	High	NEYTGVLTGK		0.00017724	0.000542996	1	5	1	A0AAP2RNA2	0	1081.55	High	0.0006035	0.0001412	1.94
	FALSE	High	NSLTGQPIGGGK		9.03106e-05	0.000542996	1	5	1	A0AAP2RNA2	0	1128.6	High	0.0006035	7.093e-05	2.44
	FALSE	High	SDNEIMR	1xOxidation [M6]	0.0538578	0.00203425	1	5	1	A0AAP2RNA2	0	880.383	High	0.00193	0.04811	1.4
	FALSE	High	VPWVDDK		0.0457567	0.00155192	1	5	1	A0AAP2RNA2	0	858.436	High	0.001497	0.04068	1.66
	FALSE	High	VQFSSAIGPYK		0.000139705	0.000542996	1	5	1	A0AAP2RNA2	0	1196.63	High	0.0006035	0.0001106	2.41
	FALSE	High	YIEENLLER		0.000286529	0.000542996	1	5	1	A0AAP2RNA2	0	1178.61	High	0.0006035	0.0002309	2.13
FALSE	High	Master Protein	Q5M3T6	L-lactate dehydrogenase OS=Streptococcus thermophilus (strain ATCC BAA-250 / LMG 18311) OX=264199 GN=ldh PE=3 SV=1	0	61.402	24	10	14	10	328	35.4	5.03	32.46	10	1
	Checked	Confidence	Sequence	Modifications	Qvality PEP	Qvality q-value	# Protein Groups	# Proteins	# PSMs	Master Protein Accessions	# Missed Cleavages	Theo. MH+ [Da]	Confidence (by Search Engine): Sequest HT	Percolator q-Value (by Search Engine): Sequest HT	Percolator PEP (by Search Engine): Sequest HT	XCorr (by Search Engine): Sequest HT
	FALSE	High	ASADELQAIIDEAWK		3.76544e-06	0.000542996	1	3	1	Q5M3T6	0	1659.82	High	0.0006035	2.78e-06	2.47
	FALSE	High	ASADELQAIIDEAWKNPEFQEASK		3.79694e-18	0.000542996	1	3	1	Q5M3T6	1	2690.29	High	0.0006035	1.629e-18	5.97
	FALSE	High	ASADELQAIIDEAWKNPEFQEASKN		5.25041e-13	0.000542996	1	3	1	Q5M3T6	2	2804.34	High	0.0006035	2.841e-13	6.02
	FALSE	High	AVGDALDLSHALPFTSPK		7.34041e-09	0.000542996	1	5	1	Q5M3T6	0	1838.96	High	0.0006035	4.787e-09	3.34
	FALSE	High	DAAYTIINK		0.0210576	0.00113715	1	5	2	Q5M3T6	0	1008.54	High	0.001142	0.01848	2.38
	FALSE	High	GATYYGIAVALAR		0.00854219	0.000542996	1	5	2	Q5M3T6	0	1325.72	High	0.0006035	0.007364	1.33
	FALSE	High	KGATYYGIAVALAR		0.00273397	0.000542996	1	5	1	Q5M3T6	1	1453.82	High	0.0006035	0.0023	2.14
	FALSE	High	NPEFQEASK		0.0109225	0.000542996	1	4	1	Q5M3T6	0	1049.49	High	0.0006035	0.009435	2.58
	FALSE	High	NPEFQEASKN		4.3839e-05	0.000542996	1	4	1	Q5M3T6	1	1163.53	High	0.0006035	3.402e-05	2.94
	FALSE	High	VIGSGTSLDSAR		0.00105586	0.000542996	1	5	3	Q5M3T6	0	1162.61	High	0.0006035	0.0008714	2.95
FALSE	High	Master Protein	Q5M5Y5	Transketolase OS=Streptococcus thermophilus (strain ATCC BAA-250 / LMG 18311) OX=264199 GN=tkt PE=3 SV=1	0	58.539	36	14	15	14	658	71.4	5.08	18.25	14	1
	Checked	Confidence	Sequence	Modifications	Qvality PEP	Qvality q-value	# Protein Groups	# Proteins	# PSMs	Master Protein Accessions	# Missed Cleavages	Theo. MH+ [Da]	Confidence (by Search Engine): Sequest HT	Percolator q-Value (by Search Engine): Sequest HT	Percolator PEP (by Search Engine): Sequest HT	XCorr (by Search Engine): Sequest HT
	FALSE	High	ALESEGYK		0.00142465	0.000542996	1	6	1	Q5M5Y5	0	896.436	High	0.0006035	0.001185	1.87
	FALSE	High	DAVEFQSSDFPAVENGYSQATR		1.13307e-07	0.000542996	1	6	1	Q5M5Y5	0	2418.08	High	0.0006035	7.795e-08	2.6
	FALSE	High	DLSIEELK		0.0617399	0.00250171	1	17	1	Q5M5Y5	0	946.509	High	0.002347	0.05535	1.37
	FALSE	High	DSFTEDVR		0.0823166	0.00438285	1	17	1	Q5M5Y5	0	968.432	High	0.004029	0.07434	1.81
	FALSE	High	EFAMGAILNGMSLHGGLR	2xOxidation [M4; M11]	0.000299437	0.000542996	1	6	2	Q5M5Y5	0	1905.93	High	0.0006035	0.0002415	1.45
	FALSE	High	ENLGWNHAPFEIPK		0.136205	0.00797239	1	4	1	Q5M5Y5	0	1651.82	High	0.007573	0.1244	0.89
	FALSE	High	EVYADFKENTVDR		0.00670836	0.000542996	1	6	1	Q5M5Y5	1	1585.75	High	0.0006035	0.005752	1.58
	FALSE	High	GAYVVHETAADFDTILLASGSEVNLAVASAK		7.11851e-05	0.000542996	1	6	1	Q5M5Y5	0	3119.59	High	0.0006035	5.572e-05	1.2
	FALSE	High	LSALQGLPVTYVFTHDSIAVGEDGPTHEPIEHLAGLR		4.09397e-08	0.000542996	1	6	1	Q5M5Y5	0	3940.02	High	0.0006035	2.767e-08	5.16
	FALSE	High	NSSQDALNAIADK		0.000396997	0.000542996	1	2	1	Q5M5Y5	0	1346.65	High	0.0006035	0.0003211	1.62
	FALSE	High	QNLTVEEGTDFDK		0.00357619	0.000542996	1	6	1	Q5M5Y5	0	1495.69	High	0.0006035	0.003027	1.09
	FALSE	High	SEGLQDDEHR		0.0250677	0.00113715	1	4	1	Q5M5Y5	0	1185.51	High	0.001142	0.02202	1.23
	FALSE	High	VPTFLGGSADLAHSNMTYIK	1xOxidation [M16]	2.13163e-18	0.000542996	1	6	1	Q5M5Y5	0	2138.06	High	0.0006035	9.045e-19	5.19
	FALSE	High	YVGLDGAVIGIDTFGASAPAAK		0.0169262	0.000542996	1	6	1	Q5M5Y5	0	2093.09	High	0.0006035	0.01474	0.86
FALSE	High	Master Protein	A0A0E2Q0E0	Glyceraldehyde-3-phosphate dehydrogenase OS=Streptococcus thermophilus M17PTZA496 OX=1433289 GN=X841_07180 PE=3 SV=1	0	58.251	41	13	20	13	477	50.8	4.94	26.96	13	1
	Checked	Confidence	Sequence	Modifications	Qvality PEP	Qvality q-value	# Protein Groups	# Proteins	# PSMs	Master Protein Accessions	# Missed Cleavages	Theo. MH+ [Da]	Confidence (by Search Engine): Sequest HT	Percolator q-Value (by Search Engine): Sequest HT	Percolator PEP (by Search Engine): Sequest HT	XCorr (by Search Engine): Sequest HT
	FALSE	High	AADFVQGLIDDAVEQGATAK		1.1947e-05	0.000542996	1	1	1	A0A0E2Q0E0	0	2019	High	0.0006035	9.023e-06	3.35
	FALSE	High	AFAIAEQLEVGTVHINNK		1.40606e-09	0.000542996	1	4	2	A0A0E2Q0E0	0	1954.04	High	0.0006035	8.904e-10	3.43
	FALSE	High	AVDFINFTGSTPVGENIGR		0.0128463	0.000542996	1	4	2	A0A0E2Q0E0	0	1994	High	0.0006035	0.01115	1.19
	FALSE	High	GSVIGDYIVEHK		2.9878e-05	0.000542996	1	4	1	A0A0E2Q0E0	0	1316.68	High	0.0006035	2.295e-05	2.76
	FALSE	High	LAAMRPVMLELGGK	2xOxidation [M4; M8]	0.00333299	0.000542996	1	2	1	A0A0E2Q0E0	0	1517.82	High	0.0006035	0.002815	1.29
	FALSE	High	LEGEVLEGGAFDAGSK		1.80367e-08	0.000542996	1	4	2	A0A0E2Q0E0	0	1578.76	High	0.0006035	1.199e-08	3.66
	FALSE	High	IGQVLSK		0.108353	0.00601798	1	4	1	A0A0E2Q0E0	0	744.461	High	0.005887	0.09824	1.18
	FALSE	High	ISNESEFGLQGAVFTQDYPR		4.44191e-07	0.000542996	1	4	2	A0A0E2Q0E0	0	2258.07	High	0.0006035	3.147e-07	2.78
	FALSE	High	SAIGEVVR		0.0208746	0.00113715	1	4	1	A0A0E2Q0E0	0	830.473	High	0.001142	0.0183	1.28
	FALSE	High	TAEIIHYAAEEGLR		0.00735698	0.000542996	1	4	1	A0A0E2Q0E0	0	1572.8	High	0.0006035	0.006315	0.74
	FALSE	High	VLVMDSVADELVEK		0.00011307	0.000542996	1	4	1	A0A0E2Q0E0	0	1546.8	High	0.0006035	8.931e-05	1.8
	FALSE	High	VLVMDSVADELVEK	1xOxidation [M4]	1.24853e-05	0.000542996	1	4	2	A0A0E2Q0E0	0	1562.8	High	0.0006035	9.427e-06	3.42
	FALSE	High	VSSVEEAIK		0.0547872	0.00203425	1	4	2	A0A0E2Q0E0	0	961.52	High	0.00193	0.04901	2.59
	FALSE	High	VTALVGNITVGMPEESASVTPLIDTK	1xOxidation [M12]	7.32513e-06	0.000542996	1	2	1	A0A0E2Q0E0	0	2658.39	High	0.0006035	5.482e-06	3.17
FALSE	High	Master Protein	A0A0E2Q3D6	Dipeptidase PepV OS=Streptococcus thermophilus M17PTZA496 OX=1433289 GN=X841_06400 PE=3 SV=1	0	57.971	43	16	16	16	468	51.6	4.91	27.03	16	1
	Checked	Confidence	Sequence	Modifications	Qvality PEP	Qvality q-value	# Protein Groups	# Proteins	# PSMs	Master Protein Accessions	# Missed Cleavages	Theo. MH+ [Da]	Confidence (by Search Engine): Sequest HT	Percolator q-Value (by Search Engine): Sequest HT	Percolator PEP (by Search Engine): Sequest HT	XCorr (by Search Engine): Sequest HT
	FALSE	High	ADEKHPFGPGPVK		1.44073e-06	0.000542996	1	3	1	A0A0E2Q3D6	1	1378.71	High	0.0006035	1.044e-06	2.41
	FALSE	High	ALEHFLALAER		0.000222885	0.000542996	1	4	1	A0A0E2Q3D6	0	1269.69	High	0.0006035	0.0001781	2.81
	FALSE	High	EALMEDLFGLLR	1xOxidation [M4]	0.00137531	0.000542996	1	5	1	A0A0E2Q3D6	0	1422.73	High	0.0006035	0.001141	2.88
	FALSE	High	ELELPVSK		0.00247064	0.000542996	1	4	1	A0A0E2Q3D6	0	914.519	High	0.0006035	0.002071	1.86
	FALSE	High	ESEDNTIALNFR		4.76678e-05	0.000542996	1	5	1	A0A0E2Q3D6	0	1408.67	High	0.0006035	3.706e-05	3.31
	FALSE	High	FIVGTDEESGWGDMDYYFAHNGLK	1xOxidation [M14]	0.00920427	0.000542996	1	5	1	A0A0E2Q3D6	0	2767.2	High	0.0006035	0.007921	1.72
	FALSE	High	GHEQIIGGGTFGR		2.8462e-07	0.000542996	1	3	1	A0A0E2Q3D6	0	1328.67	High	0.0006035	1.999e-07	2.64
	FALSE	High	GPTIACYYALK	1xCarbamidomethyl [C6]	0.0010652	0.000542996	1	1	1	A0A0E2Q3D6	0	1256.63	High	0.0006035	0.0008776	1.52
	FALSE	High	GSSDDKGPTIACYYALK	1xCarbamidomethyl [C12]	0.00273397	0.000542996	1	1	1	A0A0E2Q3D6	1	1845.87	High	0.0006035	0.002299	1.76
	FALSE	High	HPFGPGPVK		0.0498608	0.00155192	1	5	1	A0A0E2Q3D6	0	935.51	High	0.001497	0.04444	1.44
	FALSE	High	LNDFVADQAVTGQVTEEAGVFHVTIHGK		1.00588e-09	0.000542996	1	5	1	A0A0E2Q3D6	0	2982.5	High	0.0006035	6.315e-10	2.96
	FALSE	High	MTIDFHAEVDK	1xMet-loss [N-Term]	0.00030076	0.000542996	1	3	1	A0A0E2Q3D6	0	1174.57	High	0.0006035	0.0002421	2.55
	FALSE	High	MTIDFHAEVDKR	1xMet-loss [N-Term]	0.00155585	0.000542996	1	3	1	A0A0E2Q3D6	1	1330.67	High	0.0006035	0.001296	1.69
	FALSE	High	RGVAYGAMFPGYVNTMHQANEFTEVEDLYR	2xOxidation [M8; M16]	0.0202466	0.00113715	1	5	1	A0A0E2Q3D6	1	3497.59	High	0.001142	0.01773	1.15
	FALSE	High	TGLAYTDSK		0.0210576	0.00113715	1	5	1	A0A0E2Q3D6	0	955.473	High	0.001142	0.01849	2.9
	FALSE	High	YPQGVNVDGIK		0.000865966	0.000542996	1	5	1	A0A0E2Q3D6	0	1189.62	High	0.0006035	0.0007124	2.7
FALSE	High	Master Protein	A0A8D6U3W4	Alpha-amylase OS=Streptococcus thermophilus OX=1308 GN=amyS PE=3 SV=1	0	56.845	34	11	11	11	483	56	4.63	23.29	11	1
	Checked	Confidence	Sequence	Modifications	Qvality PEP	Qvality q-value	# Protein Groups	# Proteins	# PSMs	Master Protein Accessions	# Missed Cleavages	Theo. MH+ [Da]	Confidence (by Search Engine): Sequest HT	Percolator q-Value (by Search Engine): Sequest HT	Percolator PEP (by Search Engine): Sequest HT	XCorr (by Search Engine): Sequest HT
	FALSE	High	AAADKLETFYVVEVDPEDR		1.97872e-06	0.000542996	1	4	1	A0A8D6U3W4	1	2167.06	High	0.0006035	1.44e-06	2.77
	FALSE	High	ATNKDDVGYGVYDLFDLGEFDQK		5.77337e-08	0.000542996	1	5	1	A0A8D6U3W4	1	2609.2	High	0.0006035	3.932e-08	5.1
	FALSE	High	EEDNNTYLEK		0.00153543	0.000542996	1	5	1	A0A8D6U3W4	0	1254.55	High	0.0006035	0.001278	2.13
	FALSE	High	EVLDTLLYAR		3.33579e-05	0.000542996	1	5	1	A0A8D6U3W4	0	1192.66	High	0.0006035	2.576e-05	1.9
	FALSE	High	FDLVDVR		0.0524922	0.00203425	1	5	1	A0A8D6U3W4	0	863.462	High	0.00193	0.04686	1.78
	FALSE	High	KDLAYGEQTDYFDDPNCIGWTR	1xCarbamidomethyl [C17]	0.00205344	0.000542996	1	5	1	A0A8D6U3W4	1	2664.17	High	0.0006035	0.001719	1.19
	FALSE	High	KGIYLIQGDNK		4.14879e-06	0.000542996	1	5	1	A0A8D6U3W4	1	1248.69	High	0.0006035	3.074e-06	2.27
	FALSE	High	LHYNLYDASLK		8.50919e-06	0.000542996	1	5	1	A0A8D6U3W4	0	1336.69	High	0.0006035	6.382e-06	1.64
	FALSE	High	NHPEHAVTFVENHDTQR		4.25041e-07	0.000542996	1	5	1	A0A8D6U3W4	0	2030.94	High	0.0006035	3.01e-07	2.79
	FALSE	High	NVGIIPMADVVLNHK	1xOxidation [M7]	0.0180733	0.000542996	1	5	1	A0A8D6U3W4	0	1635.89	High	0.0006035	0.01578	1.01
	FALSE	High	VISEPFEIEGWTHFTFDGR		1.92231e-13	0.000542996	1	5	1	A0A8D6U3W4	0	2267.08	High	0.0006035	1.022e-13	2.91
FALSE	High	Master Protein	A0A0P6ULY6	Phospho-2-dehydro-3-deoxyheptonate aldolase OS=Streptococcus thermophilus OX=1308 GN=aroF PE=3 SV=1	0	54.991	52	14	15	11	343	38.6	5.41	17.56	14	1
	Checked	Confidence	Sequence	Modifications	Qvality PEP	Qvality q-value	# Protein Groups	# Proteins	# PSMs	Master Protein Accessions	# Missed Cleavages	Theo. MH+ [Da]	Confidence (by Search Engine): Sequest HT	Percolator q-Value (by Search Engine): Sequest HT	Percolator PEP (by Search Engine): Sequest HT	XCorr (by Search Engine): Sequest HT
	FALSE	High	DKELEAIIK		0.0242096	0.00113715	1	3	1	A0A0P6ULY6	1	1058.61	High	0.001142	0.02129	1.22
	FALSE	High	DKELEAIIKGEDNR		1.25394e-07	0.000542996	1	3	1	A0A0P6ULY6	2	1629.84	High	0.0006035	8.65e-08	2.22
	FALSE	High	EIHATLSK		0.0972932	0.0056601	1	3	1	A0A0P6ULY6	0	898.499	High	0.005152	0.08816	0.98
	FALSE	High	ESTTLTGEALAK		0.0113623	0.000542996	1	3	1	A0A0P6ULY6	0	1220.64	High	0.0006035	0.00984	1.55
	FALSE	High	GFMIESYLEDGR	1xOxidation [M3]	0.00321765	0.000542996	2	9	1	A0A0E2QFI5; A0A0P6ULY6	0	1432.64	High	0.0006035	0.00271	2.08
	FALSE	High	GFMIESYLEDGRQDTPEVYGK	1xOxidation [M3]	4.6109e-10	0.000542996	2	8	1	A0A0E2QFI5; A0A0P6ULY6	1	2450.12	High	0.0006035	2.854e-10	2.81
	FALSE	High	GLVHQPDAEGKPNLINGIK		0.0011181	0.000542996	1	3	2	A0A0P6ULY6	0	2000.09	High	0.0006035	0.0009251	2.44
	FALSE	High	GSTNEYGK		0.0976984	0.0056601	1	3	1	A0A0P6ULY6	0	855.384	High	0.005152	0.08853	1.23
	FALSE	High	IDFDAVK		0.0490124	0.00155192	1	3	1	A0A0P6ULY6	0	807.425	High	0.001497	0.0437	1.69
	FALSE	High	MGLQNPFIVIDTNHDNSGK	1xOxidation [M1]	2.59961e-14	0.000542996	1	3	1	A0A0P6ULY6	0	2116.01	High	0.0006035	1.325e-14	4.7
	FALSE	High	QTLINR		0.115252	0.00686032	1	3	1	A0A0P6ULY6	0	744.436	High	0.006631	0.1048	1.62
	FALSE	High	TLLVIGPCSSDNEDAVLDYAHR	1xCarbamidomethyl [C8]	5.34507e-07	0.000542996	1	3	1	A0A0P6ULY6	0	2445.17	High	0.0006035	3.802e-07	1.52
	FALSE	High	VITETGITTADEMLYPENLPLVDDLVSYIAIGAR	1xOxidation [M13]	0.00540813	0.000542996	1	3	1	A0A0P6ULY6	0	3708.89	High	0.0006035	0.004606	1
	FALSE	High	VYTAKPR		0.0925514	0.0056601	2	9	1	A0A0E2QFI5; A0A0P6ULY6	0	834.483	High	0.005152	0.08365	0.84
FALSE	High	Master Protein	A0A0E2Q257	Glucokinase OS=Streptococcus thermophilus M17PTZA496 OX=1433289 GN=X841_04595 PE=3 SV=1	0	54.87	45	12	15	12	322	33.5	5.14	29.42	12	1
	Checked	Confidence	Sequence	Modifications	Qvality PEP	Qvality q-value	# Protein Groups	# Proteins	# PSMs	Master Protein Accessions	# Missed Cleavages	Theo. MH+ [Da]	Confidence (by Search Engine): Sequest HT	Percolator q-Value (by Search Engine): Sequest HT	Percolator PEP (by Search Engine): Sequest HT	XCorr (by Search Engine): Sequest HT
	FALSE	High	AAVDNGEFVTSK		7.70563e-07	0.000542996	1	18	4	A0A0E2Q257	0	1237.61	High	0.0006035	5.518e-07	2.5
	FALSE	High	DIIVAATEGDKFADSIVDK		1.00814e-08	0.000542996	1	21	2	A0A0E2Q257	1	2007.03	High	0.0006035	6.63e-09	2.01
	FALSE	High	ELGIPFAIDNDANVAALGER		1.01715e-06	0.000542996	1	15	1	A0A0E2Q257	0	2085.06	High	0.0006035	7.313e-07	3.36
	FALSE	High	FADSIVDK		0.0104996	0.000542996	1	23	1	A0A0E2Q257	0	894.457	High	0.0006035	0.009061	0.88
	FALSE	High	HRLELYGLTAEDFIGIGMGSPGAVDR	1xOxidation [M18]	2.02702e-09	0.000542996	1	5	1	A0A0E2Q257	1	2790.39	High	0.0006035	1.289e-09	2.25
	FALSE	High	KLLGIDLGGTTVK		0.0199832	0.00113715	1	5	1	A0A0E2Q257	1	1314.8	High	0.001142	0.01751	1.09
	FALSE	High	IAHHLAEK		0.00455552	0.000542996	1	5	1	A0A0E2Q257	0	918.516	High	0.0006035	0.003874	2.84
	FALSE	High	LELYGLTAEDFIGIGMGSPGAVDR	1xOxidation [M16]	0.000108195	0.000542996	1	5	1	A0A0E2Q257	0	2497.23	High	0.0006035	8.524e-05	2.3
	FALSE	High	LLGIDLGGTTVK		5.59799e-08	0.000542996	1	6	1	A0A0E2Q257	0	1186.7	High	0.0006035	3.808e-08	2.86
	FALSE	High	LIHGVAGAGGEIGHIIVEPDTGFECTCGNK	2xCarbamidomethyl [C25; C27]	1.09874e-05	0.000542996	1	3	1	A0A0E2Q257	0	3108.49	High	0.0006035	8.282e-06	3.61
	FALSE	High	WVGAGANNR		0.022678	0.00113715	1	26	1	A0A0E2Q257	0	944.47	High	0.001142	0.01993	1.92
	FALSE	High	YEGNSSIK		0.130269	0.00797239	1	25	1	A0A0E2Q257	0	897.431	High	0.007573	0.1189	0.89
FALSE	High	Master Protein	A0A0E2Q3M0	Chaperone protein DnaK OS=Streptococcus thermophilus M17PTZA496 OX=1433289 GN=dnaK PE=2 SV=1	0	54.209	34	19	19	19	607	64.8	4.74	18.09	19	1
	Checked	Confidence	Sequence	Modifications	Qvality PEP	Qvality q-value	# Protein Groups	# Proteins	# PSMs	Master Protein Accessions	# Missed Cleavages	Theo. MH+ [Da]	Confidence (by Search Engine): Sequest HT	Percolator q-Value (by Search Engine): Sequest HT	Percolator PEP (by Search Engine): Sequest HT	XCorr (by Search Engine): Sequest HT
	FALSE	High	AETGKEPNK		0.000850838	0.000542996	1	7	1	A0A0E2Q3M0	1	973.495	High	0.0006035	0.0007006	2.45
	FALSE	High	AKFDDLTR		0.0135993	0.000542996	1	7	1	A0A0E2Q3M0	1	965.505	High	0.0006035	0.01183	1.45
	FALSE	High	DAAQTALDELK		0.0147147	0.000542996	1	1	1	A0A0E2Q3M0	0	1174.6	High	0.0006035	0.01282	1.2
	FALSE	High	DAEANAEADAK		1.2348e-06	0.000542996	1	7	1	A0A0E2Q3M0	0	1104.48	High	0.0006035	8.912e-07	2.96
	FALSE	High	DVVLLDVTPLSLGIETMGGVFTK	1xOxidation [M17]	8.41562e-07	0.000542996	1	7	1	A0A0E2Q3M0	0	2420.3	High	0.0006035	6.032e-07	1.67
	FALSE	High	ENGIDLSTDK		0.0719305	0.00296247	1	6	1	A0A0E2Q3M0	0	1091.52	High	0.002754	0.06463	1.96
	FALSE	High	FQLTDIPAAPR		0.0104537	0.000542996	1	7	1	A0A0E2Q3M0	0	1228.67	High	0.0006035	0.009043	1.53
	FALSE	High	KAEVELR		0.111066	0.00645112	1	6	1	A0A0E2Q3M0	1	844.489	High	0.006271	0.1009	1.53
	FALSE	High	IAGLEVER		0.0195517	0.00113715	1	7	1	A0A0E2Q3M0	0	886.499	High	0.0006035	0.01707	1.79
	FALSE	High	LEALNEK		0.0259557	0.00155192	1	7	1	A0A0E2Q3M0	0	816.446	High	0.001497	0.02285	1.92
	FALSE	High	IIDYMVEEFKK	1xOxidation [M5]	0.000508108	0.000542996	1	6	1	A0A0E2Q3M0	1	1430.72	High	0.0006035	0.0004125	1.07
	FALSE	High	IPAVVEAVK		0.0311512	0.00155192	1	7	1	A0A0E2Q3M0	0	925.572	High	0.001497	0.02757	0.8
	FALSE	High	IVNEPTAAALAYGLDK		0.0206032	0.00113715	1	7	1	A0A0E2Q3M0	0	1645.88	High	0.001142	0.01801	0.68
	FALSE	High	NEVDQAIFATEK		0.00252564	0.000542996	1	7	1	A0A0E2Q3M0	0	1364.67	High	0.0006035	0.00212	2.64
	FALSE	High	NTTIPTSK		0.00722879	0.000542996	1	7	1	A0A0E2Q3M0	0	861.468	High	0.0006035	0.006186	1.23
	FALSE	High	QALSDAGLSLSDIDEVILVGGSTR		2.14688e-05	0.000542996	1	6	1	A0A0E2Q3M0	0	2416.26	High	0.0006035	1.642e-05	2.26
	FALSE	High	QAVTNPDTVISIK		8.64112e-07	0.000542996	1	7	1	A0A0E2Q3M0	0	1385.76	High	0.0006035	6.188e-07	2.11
	FALSE	High	RQAVTNPDTVISIK		0.00049923	0.000542996	1	7	1	A0A0E2Q3M0	1	1541.86	High	0.0006035	0.0004052	1.36
	FALSE	High	TTPSVVSFK		0.047766	0.00155192	1	7	1	A0A0E2Q3M0	0	965.53	High	0.001497	0.04252	1.56
FALSE	High	Master Protein	A0A2X3UGG9	ABC-type oligopeptide transport system, periplasmic component OS=Streptococcus thermophilus OX=1308 GN=amiA_1 PE=3 SV=1	0	53.637	26	16	17	16	657	72.2	5.57	20.59	16	1
	Checked	Confidence	Sequence	Modifications	Qvality PEP	Qvality q-value	# Protein Groups	# Proteins	# PSMs	Master Protein Accessions	# Missed Cleavages	Theo. MH+ [Da]	Confidence (by Search Engine): Sequest HT	Percolator q-Value (by Search Engine): Sequest HT	Percolator PEP (by Search Engine): Sequest HT	XCorr (by Search Engine): Sequest HT
	FALSE	High	AIDDYTLQYTLK		0.000538063	0.000542996	1	13	1	A0A2X3UGG9	0	1443.74	High	0.0006035	0.0004378	2.88
	FALSE	High	DFVTGLK		0.108801	0.00601798	1	14	1	A0A2X3UGG9	0	779.43	High	0.005887	0.09901	1.22
	FALSE	High	DGLTYTYK		0.0114624	0.000542996	1	13	1	A0A2X3UGG9	0	960.467	High	0.0006035	0.009921	1.11
	FALSE	High	DNIFYTAPGASTSAIGINIDR		0.00124828	0.000542996	1	2	1	A0A2X3UGG9	0	2196.09	High	0.0006035	0.001032	1.92
	FALSE	High	FSYYDGSDQDALVR		4.75574e-08	0.000542996	1	4	1	A0A2X3UGG9	0	1635.73	High	0.0006035	3.225e-08	1.91
	FALSE	High	GFTDGAYNFAR		0.000174912	0.000542996	1	4	2	A0A2X3UGG9	0	1218.55	High	0.0006035	0.0001394	2.17
	FALSE	High	LTPFTGASIQVGDK		7.18153e-05	0.000542996	1	12	2	A0A2X3UGG9	0	1433.76	High	0.0006035	5.61e-05	1.5
	FALSE	High	NEHYWDK		0.00824725	0.000542996	1	6	1	A0A2X3UGG9	0	991.427	High	0.0006035	0.007086	1.52
	FALSE	High	NSSNDYIK		0.000752087	0.000542996	1	3	1	A0A2X3UGG9	0	940.437	High	0.0006035	0.0006175	2.1
	FALSE	High	QAINFAIDR		0.00218403	0.000542996	1	5	1	A0A2X3UGG9	0	1047.56	High	0.0006035	0.001827	2.54
	FALSE	High	SVVTNGVDGLMEADK	1xOxidation [M11]	0.000175684	0.000542996	1	4	1	A0A2X3UGG9	0	1550.74	High	0.0006035	0.0001399	1.74
	FALSE	High	TFGDLVTEK		0.00641985	0.000542996	1	12	1	A0A2X3UGG9	0	1009.52	High	0.0006035	0.005496	2.01
	FALSE	High	VFPTSSNYASVEK		0.0529436	0.00203425	1	14	1	A0A2X3UGG9	0	1428.7	High	0.00193	0.04722	1.4
	FALSE	High	WYTSEGEEYANVTAK		4.75612e-06	0.000542996	1	11	1	A0A2X3UGG9	0	1747.78	High	0.0006035	3.535e-06	2.45
	FALSE	High	YKDNIFYTAPGASTSAIGINIDR		3.6109e-07	0.000542996	1	2	1	A0A2X3UGG9	1	2487.25	High	0.0006035	2.545e-07	2.79
	FALSE	High	YVKPQEK		0.087293	0.00478708	1	6	1	A0A2X3UGG9	0	891.493	High	0.00438	0.0789	1.34
FALSE	High	Master Protein	A0AAU9HCP3	Glyceraldehyde-3-phosphate dehydrogenase OS=Streptococcus thermophilus OX=1308 GN=gapA PE=3 SV=1	0	51.561	38	14	34	1	336	36	5.57	40.15	14	1
	Checked	Confidence	Sequence	Modifications	Qvality PEP	Qvality q-value	# Protein Groups	# Proteins	# PSMs	Master Protein Accessions	# Missed Cleavages	Theo. MH+ [Da]	Confidence (by Search Engine): Sequest HT	Percolator q-Value (by Search Engine): Sequest HT	Percolator PEP (by Search Engine): Sequest HT	XCorr (by Search Engine): Sequest HT
	FALSE	High	AGAANIVPNSTGAAK		3.21303e-06	0.000542996	2	5	5	A0A2X3UHR2; A0AAU9HCP3	0	1341.71	High	0.0006035	2.363e-06	2.7
	FALSE	High	AIGLVIPELNGK		0.0100489	0.000542996	2	7	3	A0A2X3UHR2; A0AAU9HCP3	0	1223.74	High	0.0006035	0.008658	2.87
	FALSE	High	DGGFEVNGK		0.0225793	0.00113715	2	7	1	A0A2X3UHR2; A0AAU9HCP3	0	922.426	High	0.001142	0.01981	1.35
	FALSE	High	FDGTVEVK		0.0403839	0.00155192	1	4	1	A0AAU9HCP3	0	894.457	High	0.001497	0.03595	1.94
	FALSE	High	HLHPGGAK		0.0187162	0.000542996	2	7	1	A0A2X3UHR2; A0AAU9HCP3	0	816.447	High	0.0006035	0.01637	1.96
	FALSE	High	KVVITAPGGNDVK		4.05805e-08	0.000542996	2	7	3	A0A2X3UHR2; A0AAU9HCP3	1	1297.75	High	0.0006035	2.741e-08	2.68
	FALSE	High	INDLTDPVMLAHLLK		7.32455e-08	0.000542996	2	6	1	A0A2X3UHR2; A0AAU9HCP3	0	1692.94	High	0.0006035	5.014e-08	3.9
	FALSE	High	INDLTDPVMLAHLLK	1xOxidation [M9]	2.68772e-07	0.000542996	2	6	2	A0A2X3UHR2; A0AAU9HCP3	0	1708.93	High	0.0006035	1.885e-07	4.1
	FALSE	High	IQNVEGVEVTR		9.54223e-06	0.000542996	2	7	11	A0A2X3UHR2; A0AAU9HCP3	0	1243.66	High	0.0006035	7.178e-06	2.01
	FALSE	High	MVVKVGINGFGR	1xMet-loss [N-Term]	0.000912983	0.000542996	2	6	1	A0A2X3UHR2; A0AAU9HCP3	1	1145.68	High	0.0006035	0.0007528	1.61
	FALSE	High	NVTVDEVNAAMK	1xOxidation [M11]	0.126099	0.00770068	2	7	1	A0A2X3UHR2; A0AAU9HCP3	0	1306.63	High	0.007371	0.115	0.87
	FALSE	High	TLEYFAK		0.0145227	0.000542996	2	7	1	A0A2X3UHR2; A0AAU9HCP3	0	871.456	High	0.0006035	0.01265	1.24
	FALSE	High	VGINGFGR		0.0540887	0.00203425	2	7	1	A0A2X3UHR2; A0AAU9HCP3	0	819.447	High	0.00193	0.04837	1.02
	FALSE	High	VVITAPGGNDVK		0.00021899	0.000542996	2	7	1	A0A2X3UHR2; A0AAU9HCP3	0	1169.65	High	0.0006035	0.0001748	2.51
	FALSE	High	YDTTQGR		0.0744037	0.00296247	2	7	1	A0A2X3UHR2; A0AAU9HCP3	0	840.385	High	0.002754	0.06698	2.23
FALSE	High	Master Protein	A0A2X3UG93	Small ribosomal subunit protein uS2 OS=Streptococcus thermophilus OX=1308 GN=rpsB PE=3 SV=1	0	50.185	49	12	13	12	255	28.4	5.33	20.26	12	1
	Checked	Confidence	Sequence	Modifications	Qvality PEP	Qvality q-value	# Protein Groups	# Proteins	# PSMs	Master Protein Accessions	# Missed Cleavages	Theo. MH+ [Da]	Confidence (by Search Engine): Sequest HT	Percolator q-Value (by Search Engine): Sequest HT	Percolator PEP (by Search Engine): Sequest HT	XCorr (by Search Engine): Sequest HT
	FALSE	High	AGQYYINHR		0.000508108	0.000542996	1	7	1	A0A2X3UG93	0	1121.55	High	0.0006035	0.0004124	1.16
	FALSE	High	EAAANDAVILFVGTK		0.000240223	0.000542996	1	5	1	A0A2X3UG93	0	1518.82	High	0.0006035	0.0001928	2.27
	FALSE	High	KEVALLNK		0.000308818	0.000542996	1	7	1	A0A2X3UG93	1	914.567	High	0.0006035	0.0002486	3.14
	FALSE	High	KQAAEAVAEEATR		0.0229764	0.00113715	1	7	1	A0A2X3UG93	1	1373.7	High	0.001142	0.02021	0.54
	FALSE	High	IPDVIYIVDPHK		0.0142082	0.000542996	1	7	1	A0A2X3UG93	0	1408.78	High	0.0006035	0.01237	1.13
	FALSE	High	IPDVIYIVDPHKEQIAVK		0.000206797	0.000542996	1	7	2	A0A2X3UG93	1	2077.17	High	0.0006035	0.0001649	2.24
	FALSE	High	MVETAYEFVR		0.00013606	0.000542996	1	3	1	A0A2X3UG93	0	1244.6	High	0.0006035	0.0001079	1.79
	FALSE	High	NGIHVIDLQQTVK		9.05072e-06	0.000542996	1	7	1	A0A2X3UG93	0	1464.82	High	0.0006035	6.799e-06	2.54
	FALSE	High	QAAEAVAEEATR		0.000344784	0.000542996	1	7	1	A0A2X3UG93	0	1245.61	High	0.0006035	0.0002787	2.77
	FALSE	High	QLLEAGVHFGHQTR		1.87635e-12	0.000542996	1	7	1	A0A2X3UG93	0	1592.83	High	0.0006035	1.043e-12	3.17
	FALSE	High	QMEADGTFEVLPK	1xOxidation [M2]	0.000451113	0.000542996	1	7	1	A0A2X3UG93	0	1480.7	High	0.0006035	0.000366	2.34
	FALSE	High	WLGGTLTNWNTIK		0.000129621	0.000542996	1	7	1	A0A2X3UG93	0	1503.8	High	0.0006035	0.0001027	1.32
FALSE	High	Master Protein	A0A8D6XT46	Glycine--tRNA ligase beta subunit OS=Streptococcus thermophilus OX=1308 GN=glyS PE=3 SV=1	0	49.96	23	13	14	13	678	74.3	4.87	15.52	13	1
	Checked	Confidence	Sequence	Modifications	Qvality PEP	Qvality q-value	# Protein Groups	# Proteins	# PSMs	Master Protein Accessions	# Missed Cleavages	Theo. MH+ [Da]	Confidence (by Search Engine): Sequest HT	Percolator q-Value (by Search Engine): Sequest HT	Percolator PEP (by Search Engine): Sequest HT	XCorr (by Search Engine): Sequest HT
	FALSE	High	AFNLAEK		0.0177601	0.000542996	1	8	1	A0A8D6XT46	0	792.425	High	0.0006035	0.0155	1.1
	FALSE	High	AGVIAASLAEK		0.0469522	0.00155192	1	8	1	A0A8D6XT46	0	1029.59	High	0.001497	0.04178	1.51
	FALSE	High	EAVLSGSNFVVADMLEAAEALSEAAK		3.77388e-05	0.000542996	1	7	1	A0A8D6XT46	0	2622.3	High	0.0006035	2.918e-05	1.41
	FALSE	High	GEEYVYVTK		0.0156446	0.000542996	1	7	1	A0A8D6XT46	0	1087.53	High	0.0006035	0.0136	1.41
	FALSE	High	LALLSALVAK		5.15991e-07	0.000542996	1	8	1	A0A8D6XT46	0	998.661	High	0.0006035	3.668e-07	2.49
	FALSE	High	LEDGEFFWR		0.000616817	0.000542996	1	8	1	A0A8D6XT46	0	1198.55	High	0.0006035	0.0005041	1.37
	FALSE	High	IGSLSEHMAR	1xOxidation [M8]	0.0883956	0.00478708	1	8	1	A0A8D6XT46	0	1116.55	High	0.00438	0.08007	1.05
	FALSE	High	LKIEDLVAK		0.0273462	0.00155192	1	8	1	A0A8D6XT46	1	1028.64	High	0.001497	0.02407	1.39
	FALSE	High	MAAFLGENR		4.85155e-05	0.000542996	1	8	1	A0A8D6XT46	0	1008.49	High	0.0006035	3.772e-05	2.05
	FALSE	High	MAAFLGENR	1xOxidation [M1]	0.000125684	0.000542996	1	8	1	A0A8D6XT46	0	1024.49	High	0.0006035	9.925e-05	2.54
	FALSE	High	NGNAEHLENVVR		0.0722353	0.00296247	1	8	1	A0A8D6XT46	0	1351.67	High	0.002754	0.0651	1.18
	FALSE	High	VGAILALADK		0.000144718	0.000542996	1	8	1	A0A8D6XT46	0	970.593	High	0.0006035	0.0001149	1.71
	FALSE	High	VLGLADQQTDLTEDFKGPSK		2.40194e-08	0.000542996	1	8	1	A0A8D6XT46	1	2162.1	High	0.0006035	1.605e-08	4.46
	FALSE	High	YALLAGEDEAVATAIR		3.77359e-07	0.000542996	1	8	1	A0A8D6XT46	0	1662.87	High	0.0006035	2.666e-07	2.28
FALSE	High	Master Protein	A0A0E2QGT7	Phosphoenolpyruvate-protein phosphotransferase OS=Streptococcus thermophilus M17PTZA496 OX=1433289 GN=X841_07185 PE=3 SV=1	0	49.407	27	11	13	11	577	63.1	4.75	23.8	11	1
	Checked	Confidence	Sequence	Modifications	Qvality PEP	Qvality q-value	# Protein Groups	# Proteins	# PSMs	Master Protein Accessions	# Missed Cleavages	Theo. MH+ [Da]	Confidence (by Search Engine): Sequest HT	Percolator q-Value (by Search Engine): Sequest HT	Percolator PEP (by Search Engine): Sequest HT	XCorr (by Search Engine): Sequest HT
	FALSE	High	DAPTVTADGK		0.0121881	0.000542996	1	23	1	A0A0E2QGT7	0	974.479	High	0.0006035	0.01058	1.6
	FALSE	High	ELPYFDLPK		0.00262774	0.000542996	1	17	1	A0A0E2QGT7	0	1121.59	High	0.0006035	0.002204	1.47
	FALSE	High	EVDFFSIGTNDLIQYTMAADR	1xOxidation [M17]	0.000258911	0.000542996	1	5	1	A0A0E2QGT7	0	2422.12	High	0.0006035	0.0002074	3.97
	FALSE	High	GIAASDGVAVAK		3.70794e-05	0.000542996	1	5	2	A0A0E2QGT7	0	1058.58	High	0.0006035	2.859e-05	2.94
	FALSE	High	HFELAANIGTPK		8.35917e-10	0.000542996	1	23	1	A0A0E2QGT7	0	1297.69	High	0.0006035	5.241e-10	3.44
	FALSE	High	KLPNPATIDEESIIVAHDLTPSDTAQLNKK		2.21379e-09	0.000542996	1	3	1	A0A0E2QGT7	2	3258.72	High	0.0006035	1.409e-09	2.85
	FALSE	High	LINNVIK		0.0887661	0.00478708	1	5	1	A0A0E2QGT7	0	813.519	High	0.00438	0.08031	1.65
	FALSE	High	IMFPMVALLTEFR	2xOxidation [M2; M5]	0.0242096	0.00113715	1	5	1	A0A0E2QGT7	0	1599.83	High	0.001142	0.02123	0.97
	FALSE	High	ISISETGNQMFR	1xOxidation [M10]	2.1898e-06	0.000542996	1	9	1	A0A0E2QGT7	0	1398.67	High	0.0006035	1.596e-06	2.12
	FALSE	High	TEFLYMDSQDFPTEEDQYEAYK	1xOxidation [M6]	9.52009e-09	0.000542996	1	23	1	A0A0E2QGT7	0	2765.14	High	0.0006035	6.25e-09	3.45
	FALSE	High	VLANLLGK		0.0256191	0.00113715	1	3	2	A0A0E2QGT7	0	827.535	High	0.001142	0.02257	1.77
FALSE	High	Master Protein	A0A2X3UVB9	UDP-glucose 4-epimerase OS=Streptococcus thermophilus OX=1308 GN=galE_3 PE=3 SV=1	0	48.534	47	11	13	11	333	36.8	5.44	19.51	11	1
	Checked	Confidence	Sequence	Modifications	Qvality PEP	Qvality q-value	# Protein Groups	# Proteins	# PSMs	Master Protein Accessions	# Missed Cleavages	Theo. MH+ [Da]	Confidence (by Search Engine): Sequest HT	Percolator q-Value (by Search Engine): Sequest HT	Percolator PEP (by Search Engine): Sequest HT	XCorr (by Search Engine): Sequest HT
	FALSE	High	AAVHPDAIFYQGDLSDQDFMR	1xOxidation [M20]	9.84118e-06	0.000542996	1	9	1	A0A2X3UVB9	0	2412.09	High	0.0006035	7.398e-06	1.96
	FALSE	High	AAVHPDAIFYQGDLSDQDFMRK	1xOxidation [M20]	0.0102268	0.000542996	1	9	1	A0A2X3UVB9	1	2540.19	High	0.0006035	0.008828	1.72
	FALSE	High	GNESTAFNLGSSTGFSNLQILEAAR		0.000114071	0.000542996	1	13	1	A0A2X3UVB9	0	2584.26	High	0.0006035	9.014e-05	2.91
	FALSE	High	KGNESTAFNLGSSTGFSNLQILEAAR		1.65137e-10	0.000542996	1	12	2	A0A2X3UVB9	1	2712.36	High	0.0006035	9.987e-11	4.98
	FALSE	High	IIASAWAWHSSHPK		0.0244213	0.00113715	1	8	1	A0A2X3UVB9	0	1590.82	High	0.001142	0.0215	0.85
	FALSE	High	RPGDPDILIASSEK		1.36029e-10	0.000542996	1	8	1	A0A2X3UVB9	0	1497.79	High	0.0006035	8.199e-11	3.48
	FALSE	High	TVLGWKPQFDNIEK		0.00119448	0.000542996	1	11	1	A0A2X3UVB9	0	1674.88	High	0.0006035	0.0009863	1.26
	FALSE	High	VVVVDSLVTGHR		0.000595453	0.000542996	1	9	1	A0A2X3UVB9	0	1280.73	High	0.0006035	0.0004867	1.89
	FALSE	High	WSDQAYGIK		0.0386779	0.00155192	1	14	1	A0A2X3UVB9	0	1067.52	High	0.001497	0.03427	1.66
	FALSE	High	YFDNNTAGMVK		0.110155	0.00645112	1	7	1	A0A2X3UVB9	0	1259.57	High	0.006271	0.1002	0.72
	FALSE	High	YFDNNTAGMVK	1xOxidation [M9]	0.0713245	0.00296247	1	7	1	A0A2X3UVB9	0	1275.57	High	0.002754	0.06415	0.7
	FALSE	High	YFNVAGAKPDGSIGEDHGPETHFLPIILQVAQGVR		3.61901e-06	0.000542996	1	1	1	A0A2X3UVB9	0	3732.91	High	0.0006035	2.669e-06	3.02
FALSE	High	Master Protein	A0A2X3WLC9	L-2-hydroxyisocaproate dehydrogenase OS=Streptococcus thermophilus OX=1308 GN=hdhL PE=3 SV=1	0	48.189	45	11	11	11	316	34.5	5.21	20.03	11	1
	Checked	Confidence	Sequence	Modifications	Qvality PEP	Qvality q-value	# Protein Groups	# Proteins	# PSMs	Master Protein Accessions	# Missed Cleavages	Theo. MH+ [Da]	Confidence (by Search Engine): Sequest HT	Percolator q-Value (by Search Engine): Sequest HT	Percolator PEP (by Search Engine): Sequest HT	XCorr (by Search Engine): Sequest HT
	FALSE	High	DADVIISALGNIQLQHNAGEDR		4.62088e-11	0.000542996	1	5	1	A0A2X3WLC9	0	2349.18	High	0.0006035	2.726e-11	3.7
	FALSE	High	EAVYQVAQELK		5.10358e-06	0.000542996	1	6	1	A0A2X3WLC9	0	1277.67	High	0.0006035	3.799e-06	2.37
	FALSE	High	FAEFPFTR		0.0116653	0.000542996	1	6	1	A0A2X3WLC9	0	1014.5	High	0.0006035	0.01009	2.01
	FALSE	High	HLLQGSADLIR		5.11502e-05	0.000542996	1	4	1	A0A2X3WLC9	0	1222.69	High	0.0006035	3.983e-05	2.28
	FALSE	High	KAEADAQDFK		7.37395e-05	0.000542996	1	3	1	A0A2X3WLC9	1	1122.54	High	0.0006035	5.772e-05	2.15
	FALSE	High	QGVEAPVHLTLSAEEK		4.27877e-06	0.000542996	1	5	1	A0A2X3WLC9	0	1707.89	High	0.0006035	3.168e-06	2.51
	FALSE	High	QNLFMASMK	2xOxidation [M5; M8]	0.028437	0.00155192	1	6	1	A0A2X3WLC9	0	1101.51	High	0.001497	0.02509	1.32
	FALSE	High	SVSGYNLGEHGNSQFTAWSQVK		0.00127608	0.000542996	1	6	1	A0A2X3WLC9	0	2396.13	High	0.0006035	0.001059	1.78
	FALSE	High	TAVGEVLEVNPK		5.99442e-05	0.000542996	1	2	1	A0A2X3WLC9	0	1255.69	High	0.0006035	4.684e-05	2.99
	FALSE	High	VIGTGTLLDTAR		2.00506e-06	0.000542996	1	6	1	A0A2X3WLC9	0	1216.69	High	0.0006035	1.462e-06	2.03
	FALSE	High	VQEAVAFLK		0.0522678	0.00203425	1	5	1	A0A2X3WLC9	0	1004.58	High	0.00193	0.04677	0.65
FALSE	High	Master Protein	Q5M232	ABC transporter, drug resistance ATPase-2 (Drug RA2) family, ATP binding protein OS=Streptococcus thermophilus (strain ATCC BAA-250 / LMG 18311) OX=264199 GN=stu2020 PE=4 SV=1	0	48.043	37	14	14	14	540	60.8	4.88	20.12	14	1
	Checked	Confidence	Sequence	Modifications	Qvality PEP	Qvality q-value	# Protein Groups	# Proteins	# PSMs	Master Protein Accessions	# Missed Cleavages	Theo. MH+ [Da]	Confidence (by Search Engine): Sequest HT	Percolator q-Value (by Search Engine): Sequest HT	Percolator PEP (by Search Engine): Sequest HT	XCorr (by Search Engine): Sequest HT
	FALSE	High	ALADDIDYEGTIK		0.00039875	0.000542996	1	2	1	Q5M232	0	1423.7	High	0.0006035	0.0003227	1.69
	FALSE	High	DFASGESILEWLR		1.46635e-06	0.000542996	1	1	1	Q5M232	0	1522.75	High	0.0006035	1.064e-06	2.1
	FALSE	High	EDFSDEDGVR		0.00280715	0.000542996	1	2	1	Q5M232	0	1168.48	High	0.0006035	0.002364	1.2
	FALSE	High	EIGNDLLTVENLTVK		2.24361e-05	0.000542996	1	2	1	Q5M232	0	1657.9	High	0.0006035	1.715e-05	1.84
	FALSE	High	ELQEFVAR		0.0463507	0.00155192	1	2	1	Q5M232	0	991.521	High	0.001497	0.04138	1.21
	FALSE	High	GEDDDTFLR		0.0447832	0.00155192	1	2	1	Q5M232	0	1067.46	High	0.001497	0.03986	1.56
	FALSE	High	KLFDDVNIAFKPGNTYGLIGANGAGK		0.0680778	0.00296247	1	2	1	Q5M232	1	2680.41	High	0.002754	0.06113	0.58
	FALSE	High	IELEEIVPSSR		0.00316149	0.000542996	1	2	1	Q5M232	0	1271.68	High	0.0006035	0.002668	1.91
	FALSE	High	ILAGDIEPTTGHISLGPDER		1.28764e-05	0.000542996	1	2	1	Q5M232	0	2091.07	High	0.0006035	9.748e-06	3.29
	FALSE	High	MDGETILDNISFILRPGDK	1xOxidation [M1]	0.00055005	0.000542996	1	2	1	Q5M232	0	2150.08	High	0.0006035	0.0004481	2.28
	FALSE	High	MLFSGDEVNK	1xOxidation [M1]	0.00139976	0.000542996	1	2	1	Q5M232	0	1155.54	High	0.0006035	0.001163	1.4
	FALSE	High	MLTVSDVSLR	1xOxidation [M1]	0.000379883	0.000542996	1	2	1	Q5M232	0	1136.6	High	0.0006035	0.0003068	2.21
	FALSE	High	SNVLLLDDPTNHLDLESISSLNDGIR		1.00596e-07	0.000542996	1	1	1	Q5M232	0	2850.45	High	0.0006035	6.91e-08	2.61
	FALSE	High	VIDVVIMGNER	1xOxidation [M7]	0.00267443	0.000542996	1	2	1	Q5M232	0	1260.66	High	0.0006035	0.002246	2.2
FALSE	High	Master Protein	A0A8D6UEC7	Phenylalanine--tRNA ligase beta subunit OS=Streptococcus thermophilus OX=1308 GN=pheT PE=3 SV=1	0	47.799	26	16	17	16	818	88.9	4.92	19.51	16	1
	Checked	Confidence	Sequence	Modifications	Qvality PEP	Qvality q-value	# Protein Groups	# Proteins	# PSMs	Master Protein Accessions	# Missed Cleavages	Theo. MH+ [Da]	Confidence (by Search Engine): Sequest HT	Percolator q-Value (by Search Engine): Sequest HT	Percolator PEP (by Search Engine): Sequest HT	XCorr (by Search Engine): Sequest HT
	FALSE	High	ATPVDFFYAK		0.00352928	0.000542996	1	7	1	A0A8D6UEC7	0	1158.58	High	0.0006035	0.002981	1.44
	FALSE	High	AVEFAATPSNLTELMWPMTVDR	2xOxidation [M15; M18]	0.00056728	0.000542996	1	7	2	A0A8D6UEC7	0	2511.19	High	0.0006035	0.000462	2.08
	FALSE	High	DLASMHPGR	1xOxidation [M5]	0.0844157	0.00478708	1	7	1	A0A8D6UEC7	0	999.468	High	0.00438	0.07628	1.25
	FALSE	High	GIIEALFNK		0.0126231	0.000542996	1	7	1	A0A8D6UEC7	0	1004.58	High	0.0006035	0.01093	1.61
	FALSE	High	LEVSVDYVATK		8.45338e-05	0.000542996	1	7	1	A0A8D6UEC7	0	1223.65	High	0.0006035	6.638e-05	1.35
	FALSE	High	LFDVYAGEK		0.00813928	0.000542996	1	4	1	A0A8D6UEC7	0	1041.53	High	0.0006035	0.006997	1.93
	FALSE	High	LGFGLTGDADR		0.000873631	0.000542996	1	7	1	A0A8D6UEC7	0	1121.56	High	0.0006035	0.0007169	1.76
	FALSE	High	ISVAIESDK		0.0198095	0.00113715	1	7	1	A0A8D6UEC7	0	961.52	High	0.001142	0.01737	1.97
	FALSE	High	LVVGHVLSCEDVPETHLHLCQVDTGDAEGPR	2xCarbamidomethyl [C9; C20]	5.41578e-09	0.000542996	1	7	1	A0A8D6UEC7	0	3439.64	High	0.0006035	3.513e-09	5.34
	FALSE	High	IYGYEK		0.148215	0.00956943	1	7	1	A0A8D6UEC7	0	772.388	High	0.008988	0.1359	0.88
	FALSE	High	MSTTGIEVEGVK	1xOxidation [M1]	0.00552837	0.000542996	1	7	1	A0A8D6UEC7	0	1266.62	High	0.0006035	0.004723	0.89
	FALSE	High	NVVLEAAVFDGK		0.00100591	0.000542996	1	7	1	A0A8D6UEC7	0	1261.68	High	0.0006035	0.0008288	2.34
	FALSE	High	SMAYSLTFQNPNDNLTDEEVAK	1xOxidation [M2]	0.0119762	0.000542996	1	7	1	A0A8D6UEC7	0	2503.13	High	0.0006035	0.01039	1.04
	FALSE	High	SVHFPEK		0.0887661	0.00478708	1	7	1	A0A8D6UEC7	0	843.436	High	0.00438	0.08031	1.29
	FALSE	High	VIVAIPGAR		0.028191	0.00155192	1	7	1	A0A8D6UEC7	0	895.572	High	0.001497	0.02485	0.88
	FALSE	High	VQAGSVDTEPVQVSTSLDYVNVR		9.39505e-09	0.000542996	1	7	1	A0A8D6UEC7	0	2463.24	High	0.0006035	6.173e-09	2.48
FALSE	High	Master Protein	A0A0E2PZN0	Sucrose-6-phosphate hydrolase OS=Streptococcus thermophilus M17PTZA496 OX=1433289 GN=X841_09815 PE=3 SV=1	0	47.369	39	15	27	15	480	54.3	5.03	30.19	15	1
	Checked	Confidence	Sequence	Modifications	Qvality PEP	Qvality q-value	# Protein Groups	# Proteins	# PSMs	Master Protein Accessions	# Missed Cleavages	Theo. MH+ [Da]	Confidence (by Search Engine): Sequest HT	Percolator q-Value (by Search Engine): Sequest HT	Percolator PEP (by Search Engine): Sequest HT	XCorr (by Search Engine): Sequest HT
	FALSE	High	ALIVSWIGLPDVDYPTDKYDYQGAMSLVK	1xOxidation [M25]	0.000897034	0.000542996	1	3	1	A0A0E2PZN0	1	3273.64	High	0.0006035	0.0007377	2.04
	FALSE	High	ASYHIEPETGLLNDPNGFSYFNGK		5.22817e-09	0.000542996	1	5	3	A0A0E2PZN0	0	2670.25	High	0.0006035	3.396e-09	3.54
	FALSE	High	DPQIFDYK		0.0823166	0.00438285	1	5	1	A0A0E2PZN0	0	1025.49	High	0.004029	0.07421	1.4
	FALSE	High	GQFYAIIGAQNHDK		0.000619541	0.000542996	1	3	1	A0A0E2PZN0	0	1561.78	High	0.0006035	0.0005062	1.59
	FALSE	High	KPTDVTEHFR		1.87274e-05	0.000542996	1	5	1	A0A0E2PZN0	0	1229.63	High	0.0006035	1.429e-05	2.81
	FALSE	High	KPTDVTEHFRDPQIFDYK		0.0033773	0.000542996	1	5	1	A0A0E2PZN0	1	2236.1	High	0.0006035	0.002853	2
	FALSE	High	LFIFYTGNVR		0.000310182	0.000542996	1	5	5	A0A0E2PZN0	0	1229.67	High	0.0006035	0.0002494	1.7
	FALSE	High	IFQDFDPEK		0.000477709	0.000542996	1	5	2	A0A0E2PZN0	0	1138.54	High	0.0006035	0.0003872	1.75
	FALSE	High	LLPDHENDSHGAYSGSAYQIGDK		0.00653374	0.000542996	1	4	3	A0A0E2PZN0	0	2474.12	High	0.0006035	0.005586	1.64
	FALSE	High	MNLPTEVR		0.00295945	0.000542996	1	5	1	A0A0E2PZN0	0	959.498	High	0.0006035	0.002493	1.5
	FALSE	High	MNLPTEVR	1xOxidation [M1]	0.0425281	0.00155192	1	5	2	A0A0E2PZN0	0	975.493	High	0.001497	0.0378	1.82
	FALSE	High	QIGAWMDK		0.0342673	0.00155192	1	5	1	A0A0E2PZN0	0	948.461	High	0.001497	0.03036	1.39
	FALSE	High	QIGAWMDK	1xOxidation [M6]	0.12713	0.00770068	1	5	1	A0A0E2PZN0	0	964.456	High	0.007371	0.1158	1.49
	FALSE	High	QWVHTESEDLVHFTETGVK		0.0143961	0.000542996	1	4	1	A0A0E2PZN0	0	2242.08	High	0.0006035	0.01254	0.86
	FALSE	High	TRQEDFSEK		0.00385404	0.000542996	1	5	1	A0A0E2PZN0	1	1139.53	High	0.0006035	0.003265	1.51
	FALSE	High	VASGNVSGHYFDLK		0.0140843	0.000542996	1	4	1	A0A0E2PZN0	0	1493.74	High	0.0006035	0.01225	1.37
	FALSE	High	YDYQGAMSLVK		0.0143332	0.000542996	1	4	1	A0A0E2PZN0	0	1274.61	High	0.0006035	0.01244	0.95
FALSE	High	Master Protein	A0A1I9RYN2	Glucose-6-phosphate isomerase OS=Streptococcus thermophilus OX=1308 GN=pgi PE=3 SV=1	0	46.025	32	9	10	9	449	49.8	5.03	21.43	9	1
	Checked	Confidence	Sequence	Modifications	Qvality PEP	Qvality q-value	# Protein Groups	# Proteins	# PSMs	Master Protein Accessions	# Missed Cleavages	Theo. MH+ [Da]	Confidence (by Search Engine): Sequest HT	Percolator q-Value (by Search Engine): Sequest HT	Percolator PEP (by Search Engine): Sequest HT	XCorr (by Search Engine): Sequest HT
	FALSE	High	ALMEGANAAR		0.00630795	0.000542996	1	7	1	A0A1I9RYN2	0	1003.5	High	0.0006035	0.005396	1.8
	FALSE	High	ALMEGANAAR	1xOxidation [M3]	0.150006	0.00956943	1	7	1	A0A1I9RYN2	0	1019.49	High	0.008988	0.1373	1.05
	FALSE	High	DFSVNVISK		0.0722353	0.00296247	1	7	1	A0A1I9RYN2	0	1008.54	High	0.002754	0.06491	1.35
	FALSE	High	DLPENYDREEFDR		0.0303508	0.00155192	1	6	1	A0A1I9RYN2	1	1697.74	High	0.001497	0.02683	1.16
	FALSE	High	FVAPHEVDNLQAQVTVADEMIR	1xOxidation [M20]	4.19391e-11	0.000542996	1	7	1	A0A1I9RYN2	0	2498.23	High	0.0006035	2.479e-11	6.35
	FALSE	High	GIYPTSANFSTDLHSLGQFIQEGTR		1.57676e-09	0.000542996	1	4	1	A0A1I9RYN2	0	2739.34	High	0.0006035	1e-09	4.84
	FALSE	High	KNVVIPELAEDLDGLGYLQGK		3.63441e-10	0.000542996	1	7	1	A0A1I9RYN2	1	2271.22	High	0.0006035	2.234e-10	4.02
	FALSE	High	KYGQEEANKR		0.0345653	0.00155192	1	7	1	A0A1I9RYN2	2	1222.62	High	0.001497	0.03067	1.15
	FALSE	High	NMFALLGKPGFEELGAELNAR	1xOxidation [M2]	2.19454e-07	0.000542996	1	6	1	A0A1I9RYN2	0	2293.16	High	0.0006035	1.536e-07	2.64
	FALSE	High	SGTTTEPAIAFR		0.00331835	0.000542996	1	7	1	A0A1I9RYN2	0	1250.64	High	0.0006035	0.002803	1.77
FALSE	High	Master Protein	Q56115	Aminopeptidase C OS=Streptococcus thermophilus OX=1308 GN=pepC PE=3 SV=1	0	46.016	39	14	17	14	445	50.4	5.05	25.45	14	1
	Checked	Confidence	Sequence	Modifications	Qvality PEP	Qvality q-value	# Protein Groups	# Proteins	# PSMs	Master Protein Accessions	# Missed Cleavages	Theo. MH+ [Da]	Confidence (by Search Engine): Sequest HT	Percolator q-Value (by Search Engine): Sequest HT	Percolator PEP (by Search Engine): Sequest HT	XCorr (by Search Engine): Sequest HT
	FALSE	High	CWMFAALNTFR	1xCarbamidomethyl [C1]	0.000490508	0.000542996	1	5	1	Q56115	0	1416.66	High	0.0006035	0.0003986	1.67
	FALSE	High	CWMFAALNTFR	1xCarbamidomethyl [C1]; 1xOxidation [M3]	2.23375e-05	0.000542996	1	5	1	Q56115	0	1432.65	High	0.0006035	1.706e-05	2.09
	FALSE	High	DEVSNQK		0.12713	0.00770068	1	5	1	Q56115	0	819.384	High	0.007371	0.116	1.14
	FALSE	High	ELNQYLNK		0.141241	0.00928973	1	5	1	Q56115	0	1021.53	High	0.00836	0.1293	2.05
	FALSE	High	FLLDTPQQDGGQWDMVVSLFEK	1xOxidation [M15]	0.000253269	0.000542996	1	5	1	Q56115	0	2569.23	High	0.0006035	0.0002029	3.23
	FALSE	High	LFADYEANAK		0.0130735	0.000542996	1	3	2	Q56115	0	1141.55	High	0.0006035	0.01134	1.28
	FALSE	High	LSDYVSVINAPTADKPYGK		4.326e-07	0.000542996	1	4	1	Q56115	0	2038.05	High	0.0006035	3.064e-07	4.32
	FALSE	High	MTSLSTDFTEK	1xMet-loss [N-Term]	0.00617079	0.000542996	1	5	1	Q56115	0	1128.54	High	0.0006035	0.005271	2.66
	FALSE	High	QDAQILR		0.0228765	0.00113715	1	5	1	Q56115	0	843.468	High	0.001142	0.0201	1.09
	FALSE	High	QFDFAYR		0.0117165	0.000542996	1	5	1	Q56115	0	946.442	High	0.0006035	0.01014	1.03
	FALSE	High	QSEVENDFVFSIDLTKDEVSNQK		1.5089e-07	0.000542996	1	4	1	Q56115	1	2671.27	High	0.0006035	1.044e-07	4.05
	FALSE	High	SNWFLEQIIATADQEIGSR		0.125076	0.00770068	1	5	1	Q56115	0	2178.08	High	0.007371	0.1139	0.49
	FALSE	High	SVYPESVASSNSR		0.00107937	0.000542996	1	5	1	Q56115	0	1382.65	High	0.0006035	0.0008897	2.15
	FALSE	High	SYTVEMLGNVVGAPSVR	1xOxidation [M6]	0.000175684	0.000542996	1	5	1	Q56115	0	1794.91	High	0.0006035	0.0001397	1.79
	FALSE	High	YINLPMDR		0.0291878	0.00155192	1	5	1	Q56115	0	1021.51	High	0.001497	0.02577	1.62
	FALSE	High	YINLPMDR	1xOxidation [M6]	0.0370424	0.00155192	1	5	1	Q56115	0	1037.51	High	0.001497	0.03279	1.62
FALSE	High	Master Protein	A0A0E2QFI5	Phospho-2-dehydro-3-deoxyheptonate aldolase OS=Streptococcus thermophilus M17PTZA496 OX=1433289 GN=X841_09780 PE=3 SV=1	0	45.664	52	13	13	10	343	38.7	5.81	15.26	13	1
	Checked	Confidence	Sequence	Modifications	Qvality PEP	Qvality q-value	# Protein Groups	# Proteins	# PSMs	Master Protein Accessions	# Missed Cleavages	Theo. MH+ [Da]	Confidence (by Search Engine): Sequest HT	Percolator q-Value (by Search Engine): Sequest HT	Percolator PEP (by Search Engine): Sequest HT	XCorr (by Search Engine): Sequest HT
	FALSE	High	FVASGLDVPTGLK		2.8843e-05	0.000542996	1	6	1	A0A0E2QFI5	0	1303.73	High	0.0006035	2.216e-05	2.02
	FALSE	High	GFMIESYLEDGR	1xOxidation [M3]	0.00321765	0.000542996	2	9	1	A0A0E2QFI5; A0A0P6ULY6	0	1432.64	High	0.0006035	0.00271	2.08
	FALSE	High	GFMIESYLEDGRQDTPEVYGK	1xOxidation [M3]	4.6109e-10	0.000542996	2	8	1	A0A0E2QFI5; A0A0P6ULY6	1	2450.12	High	0.0006035	2.854e-10	2.81
	FALSE	High	GLVHQPDAEGATDLITGIK		0.000335787	0.000542996	1	3	1	A0A0E2QFI5	0	1935.02	High	0.0006035	0.0002704	1.96
	FALSE	High	GSSNEYGQNEVNYHYEDLVK		5.85068e-06	0.000542996	1	6	1	A0A0E2QFI5	0	2345.03	High	0.0006035	4.364e-06	3.04
	FALSE	High	KQVNDSALAK		0.089138	0.00478708	1	5	1	A0A0E2QFI5	1	1073.59	High	0.00438	0.08069	0.65
	FALSE	High	IFIVMR	1xOxidation [M5]	0.0910195	0.0056601	1	6	1	A0A0E2QFI5	0	794.459	High	0.005152	0.08235	1.38
	FALSE	High	ISSLIDTAEVR		0.000108195	0.000542996	1	6	1	A0A0E2QFI5	0	1203.66	High	0.0006035	8.555e-05	2.08
	FALSE	High	NFMEQIR	1xOxidation [M3]	0.146444	0.00956943	1	5	1	A0A0E2QFI5	0	953.451	High	0.008988	0.1338	1.19
	FALSE	High	NPTSGNLNVMFNAIYAAHNEQEFIYNGHEVK	1xOxidation [M10]	0.00735698	0.000542996	1	5	1	A0A0E2QFI5	0	3537.65	High	0.0006035	0.006322	1.23
	FALSE	High	TDGNPLAHAILR		0.000479819	0.000542996	1	6	1	A0A0E2QFI5	0	1277.7	High	0.0006035	0.0003901	1.62
	FALSE	High	VYTAKPR		0.0925514	0.0056601	2	9	1	A0A0E2QFI5; A0A0P6ULY6	0	834.483	High	0.005152	0.08365	0.84
	FALSE	High	YSEFGLENPFILVDTNHDNSGK		9.47899e-07	0.000542996	1	6	1	A0A0E2QFI5	0	2496.17	High	0.0006035	6.826e-07	3.22
FALSE	High	Master Protein	A0A0E2Q0E8	Beta-galactosidase OS=Streptococcus thermophilus M17PTZA496 OX=1433289 GN=X841_07970 PE=3 SV=1	0	45.621	21	19	19	19	1026	117	4.97	16.91	19	1
	Checked	Confidence	Sequence	Modifications	Qvality PEP	Qvality q-value	# Protein Groups	# Proteins	# PSMs	Master Protein Accessions	# Missed Cleavages	Theo. MH+ [Da]	Confidence (by Search Engine): Sequest HT	Percolator q-Value (by Search Engine): Sequest HT	Percolator PEP (by Search Engine): Sequest HT	XCorr (by Search Engine): Sequest HT
	FALSE	High	APLNVVEGDFNIGIQGQNFSILLSR		1.99177e-07	0.000542996	1	25	1	A0A0E2Q0E8	0	2701.43	High	0.0006035	1.39e-07	2.47
	FALSE	High	AQNTLVSAK		0.0180733	0.000542996	1	26	1	A0A0E2Q0E8	0	931.521	High	0.0006035	0.01576	1.87
	FALSE	High	DKLMLLNGK	1xOxidation [M4]	0.0140228	0.000542996	1	33	1	A0A0E2Q0E8	1	1047.59	High	0.0006035	0.0122	1.76
	FALSE	High	DIADMADYFR	1xOxidation [M5]	0.0847704	0.00478708	1	26	1	A0A0E2Q0E8	0	1232.53	High	0.00438	0.07662	0.81
	FALSE	High	DVYLYAIPK		0.0143961	0.000542996	1	33	1	A0A0E2Q0E8	0	1081.59	High	0.0006035	0.01253	1.31
	FALSE	High	EATEWAPK		0.110609	0.00645112	1	22	1	A0A0E2Q0E8	0	931.452	High	0.006271	0.1006	0.75
	FALSE	High	GAGYPFEMAGWK	1xOxidation [M8]	0.0104537	0.000542996	1	26	1	A0A0E2Q0E8	0	1329.59	High	0.0006035	0.009013	1.4
	FALSE	High	GDYDYQTK		0.0162019	0.000542996	1	33	1	A0A0E2Q0E8	0	989.421	High	0.0006035	0.01413	1.27
	FALSE	High	HFTLNDALK		0.000738948	0.000542996	1	27	1	A0A0E2Q0E8	0	1058.56	High	0.0006035	0.0006045	2.64
	FALSE	High	HLYSNIK		0.00111318	0.000542996	1	26	1	A0A0E2Q0E8	0	874.478	High	0.0006035	0.0009185	2.49
	FALSE	High	HQYELQESDATWIK		0.0110672	0.000542996	1	9	1	A0A0E2Q0E8	0	1747.83	High	0.0006035	0.009562	1.31
	FALSE	High	LAVAVYR		0.0759902	0.00390719	1	28	1	A0A0E2Q0E8	0	791.477	High	0.0036	0.06842	1.72
	FALSE	High	IHYAQNTNQVLK		0.000738948	0.000542996	1	25	1	A0A0E2Q0E8	0	1428.76	High	0.0006035	0.0006052	1.23
	FALSE	High	IKPWSAESPK		0.0425281	0.00155192	1	32	1	A0A0E2Q0E8	0	1142.62	High	0.001497	0.03775	1.24
	FALSE	High	IQTYLNDPK		0.00324611	0.000542996	1	25	1	A0A0E2Q0E8	0	1091.57	High	0.0006035	0.002743	1.43
	FALSE	High	LYNLILHVLDDDQVVEVVPVK		0.00151527	0.000542996	1	12	1	A0A0E2Q0E8	0	2420.34	High	0.0006035	0.001258	1.64
	FALSE	High	NDNVFEDLSAYTFLAR		0.0722353	0.00296247	1	9	1	A0A0E2Q0E8	0	1874.89	High	0.002754	0.06497	0.24
	FALSE	High	NSTEQIENAR		0.00024666	0.000542996	1	9	1	A0A0E2Q0E8	0	1161.55	High	0.0006035	0.0001976	2.04
	FALSE	High	VHVQDLFVK		0.0023642	0.000542996	1	33	1	A0A0E2Q0E8	0	1084.61	High	0.0006035	0.001979	1.92
FALSE	High	Master Protein	A0A2U2M385	Serine--tRNA ligase OS=Streptococcus thermophilus OX=1308 GN=serS PE=3 SV=1	0	45.363	45	15	18	15	425	48	5.02	14.04	15	1
	Checked	Confidence	Sequence	Modifications	Qvality PEP	Qvality q-value	# Protein Groups	# Proteins	# PSMs	Master Protein Accessions	# Missed Cleavages	Theo. MH+ [Da]	Confidence (by Search Engine): Sequest HT	Percolator q-Value (by Search Engine): Sequest HT	Percolator PEP (by Search Engine): Sequest HT	XCorr (by Search Engine): Sequest HT
	FALSE	High	AIYNFMLDEHAK	1xOxidation [M6]	0.0960869	0.0056601	1	7	1	A0A2U2M385	0	1467.69	High	0.005152	0.08689	0.74
	FALSE	High	EDASEQIAAMQK	1xOxidation [M10]	0.0111647	0.000542996	1	6	1	A0A2U2M385	0	1336.6	High	0.0006035	0.009643	1.31
	FALSE	High	EGYTEMITPYMVNHDSMFGTGQYPK	3xOxidation [M6; M11; M17]	0.0123495	0.000542996	1	7	1	A0A2U2M385	0	2944.25	High	0.0006035	0.01069	0.82
	FALSE	High	EIDAELAAIDEK		4.1949e-05	0.000542996	1	6	1	A0A2U2M385	0	1316.66	High	0.0006035	3.254e-05	2.26
	FALSE	High	ELPIYFTALSPSFR		0.00370436	0.000542996	1	5	1	A0A2U2M385	0	1640.87	High	0.0006035	0.003129	1.04
	FALSE	High	EISSCSNTEDFQAR	1xCarbamidomethyl [C5]	4.98077e-09	0.000542996	1	7	1	A0A2U2M385	0	1643.7	High	0.0006035	3.228e-09	2.37
	FALSE	High	FSKPEDSYDELEK		0.0196373	0.00113715	1	7	1	A0A2U2M385	0	1586.72	High	0.001142	0.01715	1.14
	FALSE	High	GVVAETLNELK		0.00775531	0.000542996	1	7	2	A0A2U2M385	0	1172.65	High	0.0006035	0.006653	2.1
	FALSE	High	LLHTLNGSGLAVGR		9.43795e-05	0.000542996	1	7	1	A0A2U2M385	0	1407.81	High	0.0006035	7.418e-05	1.47
	FALSE	High	LNTIIVTLPNTPNDSVPVGADEDENVEVR		2.27822e-08	0.000542996	1	2	2	A0A2U2M385	0	3120.57	High	0.0006035	1.523e-08	2.65
	FALSE	High	IRNEFDALSEK		0.0119238	0.000542996	1	2	1	A0A2U2M385	1	1321.67	High	0.0006035	0.01033	2.4
	FALSE	High	MVVNAENILQK		0.0744037	0.00296247	1	7	1	A0A2U2M385	0	1258.68	High	0.002754	0.06705	1.54
	FALSE	High	MVVNAENILQK	1xOxidation [M1]	0.00572633	0.000542996	1	7	1	A0A2U2M385	0	1274.68	High	0.0006035	0.004888	2.25
	FALSE	High	NEFDALSEK		0.149407	0.00956943	1	2	1	A0A2U2M385	0	1052.49	High	0.008988	0.1368	1.06
	FALSE	High	NKEDASEQIAAMQK	1xOxidation [M12]	0.0756704	0.00390719	1	6	1	A0A2U2M385	1	1578.74	High	0.0036	0.06817	1.45
	FALSE	High	NIASDDIAQAK		0.0407338	0.00155192	1	7	1	A0A2U2M385	0	1145.58	High	0.001497	0.03619	1.06
FALSE	High	Master Protein	A0A0E2Q499	Large ribosomal subunit assembly factor BipA OS=Streptococcus thermophilus M17PTZA496 OX=1433289 GN=bipA PE=3 SV=1	0	44.881	37	17	19	17	616	68.8	5	20.18	17	1
	Checked	Confidence	Sequence	Modifications	Qvality PEP	Qvality q-value	# Protein Groups	# Proteins	# PSMs	Master Protein Accessions	# Missed Cleavages	Theo. MH+ [Da]	Confidence (by Search Engine): Sequest HT	Percolator q-Value (by Search Engine): Sequest HT	Percolator PEP (by Search Engine): Sequest HT	XCorr (by Search Engine): Sequest HT
	FALSE	High	ATTYSIMR	1xOxidation [M7]	0.10614	0.00601798	1	6	1	A0A0E2Q499	0	958.466	High	0.005887	0.09628	1.46
	FALSE	High	EGYELQVSRPEVIIK		0.0215219	0.00113715	1	6	1	A0A0E2Q499	0	1759.96	High	0.001142	0.01883	1.13
	FALSE	High	ENDLGVNITTAK		0.000785966	0.000542996	1	6	1	A0A0E2Q499	0	1274.66	High	0.0006035	0.0006444	2.31
	FALSE	High	GALVSIDTGK		0.000257772	0.000542996	1	6	2	A0A0E2Q499	0	960.536	High	0.0006035	0.0002071	1.54
	FALSE	High	GELHLSILIETMR	1xOxidation [M12]	0.0540887	0.00203425	1	6	1	A0A0E2Q499	0	1527.82	High	0.00193	0.04837	1.31
	FALSE	High	GTIFVNPGTEVYEGMIVGENAR	1xOxidation [M15]	0.0386779	0.00155192	1	6	1	A0A0E2Q499	0	2369.14	High	0.001497	0.03434	1.17
	FALSE	High	GYGIMNHTFDQYLPVVPGEIGGR	1xOxidation [M5]	8.67988e-05	0.000542996	1	6	1	A0A0E2Q499	0	2536.23	High	0.0006035	6.81e-05	2.07
	FALSE	High	IDEPTLQMTFLANNSPFAGR	1xOxidation [M8]	0.017916	0.000542996	1	3	1	A0A0E2Q499	0	2238.09	High	0.0006035	0.01566	0.88
	FALSE	High	LFGFFGLER		0.000374894	0.000542996	1	6	1	A0A0E2Q499	0	1085.58	High	0.0006035	0.0003029	2.04
	FALSE	High	LLAELQTDVSLR		0.00150198	0.000542996	1	6	1	A0A0E2Q499	0	1357.77	High	0.0006035	0.00125	2.73
	FALSE	High	LIFLVPAR		0.0173761	0.000542996	1	6	1	A0A0E2Q499	0	928.598	High	0.0006035	0.01518	1.54
	FALSE	High	ILTLEESLEFLDDDEYMEVTPK	1xOxidation [M17]	2.26347e-05	0.000542996	1	6	1	A0A0E2Q499	0	2645.24	High	0.0006035	1.728e-05	2.73
	FALSE	High	NTAVAYNGTR		0.00639169	0.000542996	1	6	1	A0A0E2Q499	0	1066.53	High	0.0006035	0.005477	1.67
	FALSE	High	QSHTLDER		0.0498608	0.00155192	1	6	1	A0A0E2Q499	0	985.47	High	0.001497	0.04454	1.93
	FALSE	High	REGYELQVSRPEVIIK		0.0215219	0.00113715	1	6	1	A0A0E2Q499	1	1916.06	High	0.001142	0.0189	1.39
	FALSE	High	VEPTDSPDKWTVSGR		1.34566e-05	0.000542996	1	6	1	A0A0E2Q499	1	1673.81	High	0.0006035	1.018e-05	1.4
	FALSE	High	VQIDTPEEYQGSIIQALSER		0.000803473	0.000542996	1	6	2	A0A0E2Q499	0	2276.14	High	0.0006035	0.0006588	2.94
FALSE	High	Master Protein	A0A7U7C661	ATP-dependent Clp protease (Class III stress gene) OS=Streptococcus thermophilus OX=1308 GN=clpE PE=3 SV=1	0	43.57	23	15	15	1	752	83.8	5.47	21.6	15	1
	Checked	Confidence	Sequence	Modifications	Qvality PEP	Qvality q-value	# Protein Groups	# Proteins	# PSMs	Master Protein Accessions	# Missed Cleavages	Theo. MH+ [Da]	Confidence (by Search Engine): Sequest HT	Percolator q-Value (by Search Engine): Sequest HT	Percolator PEP (by Search Engine): Sequest HT	XCorr (by Search Engine): Sequest HT
	FALSE	High	AHPDVLHMFLQVLDDGR	1xOxidation [M8]	3.01402e-07	0.000542996	2	4	1	A0AAP2RLR5; A0A7U7C661	0	1978.98	High	0.0006035	2.122e-07	2.5
	FALSE	High	AHVIGQDAAVDK		0.000102171	0.000542996	2	5	1	A0AAP2RLR5; A0A7U7C661	0	1223.64	High	0.0006035	8.056e-05	1.77
	FALSE	High	EKEQSQLLNLADDLK		0.00828356	0.000542996	2	5	1	A0AAP2RLR5; A0A7U7C661	1	1743.91	High	0.0006035	0.007118	1.95
	FALSE	High	FDMSEYMEK	2xOxidation [M3; M7]	0.147623	0.00956943	2	11	1	A0AAP2RLR5; A0A7U7C661	0	1211.46	High	0.008988	0.1349	0.59
	FALSE	High	HIEAIVEQK		0.000239167	0.000542996	2	5	1	A0AAP2RLR5; A0A7U7C661	0	1066.59	High	0.0006035	0.0001914	1.79
	FALSE	High	LDVVSLVQGTGIR		0.00286964	0.000542996	2	5	1	A0AAP2RLR5; A0A7U7C661	0	1356.78	High	0.0006035	0.002421	1.91
	FALSE	High	LVDLGYDPK		0.00128737	0.000542996	2	5	1	A0AAP2RLR5; A0A7U7C661	0	1019.54	High	0.0006035	0.001069	1.92
	FALSE	High	NNPVLIGEPGVGK		0.0163443	0.000542996	2	5	1	A0AAP2RLR5; A0A7U7C661	0	1293.72	High	0.0006035	0.01425	0.94
	FALSE	High	NPYSIILLDEIEK		0.000122404	0.000542996	2	6	2	A0A0E2PZS1; A0A7U7C661	0	1546.84	High	0.0006035	9.686e-05	3.69
	FALSE	High	RGDIDPVIGR		0.00157655	0.000542996	2	5	1	A0AAP2RLR5; A0A7U7C661	1	1097.61	High	0.0006035	0.001314	1.31
	FALSE	High	RNPYSIILLDEIEK		5.11502e-05	0.000542996	2	6	2	A0A0E2PZS1; A0A7U7C661	1	1702.94	High	0.0006035	3.972e-05	3.53
	FALSE	High	TIQDHIEDAITDFYLK		0.082663	0.00438285	2	5	1	A0AAP2RLR5; A0A7U7C661	0	1921.95	High	0.004029	0.07455	0.43
	FALSE	High	TNIPVGDLK		0.0142706	0.000542996	1	1	1	A0A7U7C661	0	956.541	High	0.0006035	0.01242	2.14
	FALSE	High	VGLGAPNRPIGSFLFVGPTGVGK		0.000925131	0.000542996	2	5	1	A0AAP2RLR5; A0A7U7C661	0	2240.26	High	0.0006035	0.0007626	2.34
	FALSE	High	VIEILNR		0.0722353	0.00296247	2	5	1	A0AAP2RLR5; A0A7U7C661	0	856.525	High	0.002754	0.06509	1.48
FALSE	High	Master Protein	A0A2X3UKX1	Putative pyridine nucleotide-disulfide oxidoreductase YkgC OS=Streptococcus thermophilus OX=1308 GN=ykgC PE=3 SV=1	0	42.949	32	10	10	10	438	47	5.4	13.53	10	1
	Checked	Confidence	Sequence	Modifications	Qvality PEP	Qvality q-value	# Protein Groups	# Proteins	# PSMs	Master Protein Accessions	# Missed Cleavages	Theo. MH+ [Da]	Confidence (by Search Engine): Sequest HT	Percolator q-Value (by Search Engine): Sequest HT	Percolator PEP (by Search Engine): Sequest HT	XCorr (by Search Engine): Sequest HT
	FALSE	High	GEFHFDALLYATGR		0.00278254	0.000542996	1	1	1	A0A2X3UKX1	0	1596.78	High	0.0006035	0.002341	1.13
	FALSE	High	GWSFDDTMK	1xOxidation [M8]	0.0522678	0.00203425	1	7	1	A0A2X3UKX1	0	1102.45	High	0.00193	0.04675	0.54
	FALSE	High	HVYDSTGIQTLEALPK		0.060439	0.00250171	1	7	1	A0A2X3UKX1	0	1771.92	High	0.002347	0.05417	0.85
	FALSE	High	LGILGGGNIGLEFAGLYNR		0.000321312	0.000542996	1	7	1	A0A2X3UKX1	0	1934.05	High	0.0006035	0.0002589	1.9
	FALSE	High	LGSQVTVLDAATSFLPR		0.00700979	0.000542996	1	7	1	A0A2X3UKX1	0	1774.97	High	0.0006035	0.006002	0.86
	FALSE	High	MLADNGVDVIDAEAHFVSNK	1xOxidation [M1]	1.37487e-19	0.000542996	1	7	1	A0A2X3UKX1	0	2161.02	High	0.0006035	5.517e-20	6.33
	FALSE	High	MVNYDLIVIGFGK	1xOxidation [M1]	0.000174912	0.000542996	1	3	1	A0A2X3UKX1	0	1484.78	High	0.0006035	0.0001392	1.93
	FALSE	High	NDGDEVVVVTDK		4.56127e-05	0.000542996	1	6	1	A0A2X3UKX1	0	1289.62	High	0.0006035	3.542e-05	3.06
	FALSE	High	TMIVAAEK	1xOxidation [M2]	0.0719305	0.00296247	1	7	1	A0A2X3UKX1	0	878.465	High	0.002754	0.06465	1.19
	FALSE	High	VIEVVAGDDR		0.000847098	0.000542996	1	7	1	A0A2X3UKX1	0	1072.56	High	0.0006035	0.0006947	2.21
FALSE	High	Master Protein	Q5M5R9	Probable nitronate monooxygenase OS=Streptococcus thermophilus (strain ATCC BAA-250 / LMG 18311) OX=264199 GN=fabK PE=4 SV=1	0	42.81	39	8	10	8	321	33.7	5.36	18.05	8	1
	Checked	Confidence	Sequence	Modifications	Qvality PEP	Qvality q-value	# Protein Groups	# Proteins	# PSMs	Master Protein Accessions	# Missed Cleavages	Theo. MH+ [Da]	Confidence (by Search Engine): Sequest HT	Percolator q-Value (by Search Engine): Sequest HT	Percolator PEP (by Search Engine): Sequest HT	XCorr (by Search Engine): Sequest HT
	FALSE	High	AKDIDTVISASVVGHPVR		5.02486e-09	0.000542996	1	5	1	Q5M5R9	1	1864.03	High	0.0006035	3.261e-09	3.16
	FALSE	High	FHEAGITVIPVIPSVALAK		2.33945e-06	0.000542996	1	4	1	Q5M5R9	0	1962.14	High	0.0006035	1.708e-06	3.59
	FALSE	High	GMAAVLMLGAEAVQVGTR	1xOxidation [M7]	0.000622277	0.000542996	1	4	1	Q5M5R9	0	1789.93	High	0.0006035	0.0005082	1.8
	FALSE	High	GMAAVLMLGAEAVQVGTR	2xOxidation [M2; M7]	3.68308e-08	0.000542996	1	4	1	Q5M5R9	0	1805.92	High	0.0006035	2.484e-08	3.56
	FALSE	High	KTQEEIEELGEGALR		0.00792755	0.000542996	1	2	1	Q5M5R9	1	1701.87	High	0.0006035	0.006799	1.26
	FALSE	High	LATEYNQAEKDFLAGK		8.52822e-05	0.000542996	1	4	1	Q5M5R9	1	1797.9	High	0.0006035	6.703e-05	1.23
	FALSE	High	LGADAVVAEGMEAGGHIGK	1xOxidation [M11]	8.30443e-09	0.000542996	1	4	2	Q5M5R9	0	1797.88	High	0.0006035	5.441e-09	2.68
	FALSE	High	ITELLGIK		0.0159208	0.000542996	1	4	1	Q5M5R9	0	886.561	High	0.0006035	0.01389	1.96
	FALSE	High	VVTTGAGNPGK		0.0710234	0.00296247	1	5	1	Q5M5R9	0	1000.54	High	0.002754	0.06399	1.2
FALSE	High	Master Protein	A0AAU9HFU1	Cell division protein FtsZ OS=Streptococcus thermophilus OX=1308 GN=ftsZ PE=3 SV=1	0	42.765	28	8	8	8	440	46.4	4.67	16.8	8	1
	Checked	Confidence	Sequence	Modifications	Qvality PEP	Qvality q-value	# Protein Groups	# Proteins	# PSMs	Master Protein Accessions	# Missed Cleavages	Theo. MH+ [Da]	Confidence (by Search Engine): Sequest HT	Percolator q-Value (by Search Engine): Sequest HT	Percolator PEP (by Search Engine): Sequest HT	XCorr (by Search Engine): Sequest HT
	FALSE	High	AETVIQLGPK		0.000298121	0.000542996	1	5	1	A0AAU9HFU1	0	1055.61	High	0.0006035	0.0002396	1.87
	FALSE	High	EQVDTLLIISNNNLLEIVDKK		1.48885e-11	0.000542996	1	5	1	A0AAU9HFU1	1	2411.34	High	0.0006035	8.593e-12	2.86
	FALSE	High	GLGAGGQPEVGR		0.000140942	0.000542996	1	5	1	A0AAU9HFU1	0	1097.57	High	0.0006035	0.0001115	2.92
	FALSE	High	KVTTAPSQSSVPNQQVAQEQQR		9.41616e-08	0.000542996	1	3	1	A0AAU9HFU1	1	2411.23	High	0.0006035	6.465e-08	2.64
	FALSE	High	LGSQASFER		0.0159208	0.000542996	1	5	1	A0AAU9HFU1	0	994.495	High	0.0006035	0.0139	1.97
	FALSE	High	QGVQGITDLITNPGLINLDFADVK		5.11381e-11	0.000542996	1	5	1	A0AAU9HFU1	0	2541.36	High	0.0006035	3.034e-11	2.92
	FALSE	High	VIGVGGGGGNAINR		0.00123189	0.000542996	1	5	1	A0AAU9HFU1	0	1240.68	High	0.0006035	0.001018	1.63
	FALSE	High	VTVVATGVR		0.0304827	0.00155192	1	5	1	A0AAU9HFU1	0	901.547	High	0.001497	0.02695	1.04
FALSE	High	Master Protein	A0A2X3U894	Aminopeptidase OS=Streptococcus thermophilus OX=1308 GN=pepN PE=3 SV=1	0	41.956	20	14	14	14	846	96.2	4.69	10.39	14	1
	Checked	Confidence	Sequence	Modifications	Qvality PEP	Qvality q-value	# Protein Groups	# Proteins	# PSMs	Master Protein Accessions	# Missed Cleavages	Theo. MH+ [Da]	Confidence (by Search Engine): Sequest HT	Percolator q-Value (by Search Engine): Sequest HT	Percolator PEP (by Search Engine): Sequest HT	XCorr (by Search Engine): Sequest HT
	FALSE	High	ATFDLSLK		0.0398645	0.00155192	1	7	1	A0A2X3U894	0	894.493	High	0.001497	0.03545	1.29
	FALSE	High	DATDGVQSVHMEVNHPDEINTLFDSAIVYAK	1xOxidation [M11]	0.000519426	0.000542996	1	6	1	A0A2X3U894	0	3431.61	High	0.0006035	0.0004232	0.98
	FALSE	High	DLWNALSDASGK		8.89186e-08	0.000542996	1	4	1	A0A2X3U894	0	1276.62	High	0.0006035	6.102e-08	2.08
	FALSE	High	EAFPSVDEPEAK		5.98103e-06	0.000542996	1	4	1	A0A2X3U894	0	1318.62	High	0.0006035	4.461e-06	1.7
	FALSE	High	EIISTQFESHFAR		5.26347e-06	0.000542996	1	5	1	A0A2X3U894	0	1564.78	High	0.0006035	3.917e-06	2.06
	FALSE	High	FDAEEGDTALSNMPEINSHLR	1xOxidation [M13]	0.0494348	0.00155192	1	5	1	A0A2X3U894	0	2362.06	High	0.001497	0.04408	1.23
	FALSE	High	IEIPNYSQLATENNGVLR		0.00752041	0.000542996	1	7	1	A0A2X3U894	0	2031.05	High	0.0006035	0.006444	1.26
	FALSE	High	LLAESGR		0.0921662	0.0056601	1	7	1	A0A2X3U894	0	745.42	High	0.005152	0.08346	1.44
	FALSE	High	LQILQER		0.0440188	0.00155192	1	7	1	A0A2X3U894	0	899.531	High	0.001497	0.0391	1.46
	FALSE	High	QFFIGEHEDK		0.00267443	0.000542996	1	7	1	A0A2X3U894	0	1249.58	High	0.0006035	0.00225	0.97
	FALSE	High	QFFIGEHEDKGR		0.000360317	0.000542996	1	7	1	A0A2X3U894	1	1462.71	High	0.0006035	0.0002906	2.04
	FALSE	High	QLTQALSYLK		8.71822e-05	0.000542996	1	7	1	A0A2X3U894	0	1164.66	High	0.0006035	6.835e-05	2.5
	FALSE	High	RQFQNDFER		0.0260689	0.00155192	1	5	1	A0A2X3U894	1	1239.59	High	0.001497	0.02297	1.5
	FALSE	High	VDLIEK		0.0806051	0.00390719	1	7	1	A0A2X3U894	0	716.419	High	0.0036	0.07264	1.44
FALSE	High	Master Protein	Q5M4W1	Serine hydroxymethyltransferase OS=Streptococcus thermophilus (strain ATCC BAA-250 / LMG 18311) OX=264199 GN=glyA PE=1 SV=1	0	41.84	34	8	11	8	416	45.1	5.8	21.87	8	1
	Checked	Confidence	Sequence	Modifications	Qvality PEP	Qvality q-value	# Protein Groups	# Proteins	# PSMs	Master Protein Accessions	# Missed Cleavages	Theo. MH+ [Da]	Confidence (by Search Engine): Sequest HT	Percolator q-Value (by Search Engine): Sequest HT	Percolator PEP (by Search Engine): Sequest HT	XCorr (by Search Engine): Sequest HT
	FALSE	High	FANVQPHSGSQANAAVYMSLIQPGDTVMGMDLSAGGHLTHGAPVSFSGK	3xOxidation [M18; M28; M30]	8.45212e-09	0.000542996	1	7	1	Q5M4W1	0	4988.34	High	0.0006035	5.537e-09	3.54
	FALSE	High	GGLILTDDEDIAK		0.000554918	0.000542996	1	10	1	Q5M4W1	0	1359.7	High	0.0006035	0.0004526	2.61
	FALSE	High	KLNSAVFPGLQGGPLEHVIAAK		1.58703e-12	0.000542996	1	7	3	Q5M4W1	1	2246.27	High	0.0006035	8.773e-13	3.83
	FALSE	High	LIVAGASAYSR		0.0211497	0.00113715	1	9	1	Q5M4W1	0	1107.62	High	0.001142	0.0185	1.82
	FALSE	High	LNSAVFPGLQGGPLEHVIAAK		0.0325316	0.00155192	1	7	1	Q5M4W1	0	2118.17	High	0.001497	0.02873	1.37
	FALSE	High	NAAAMADVFNQHPDFR		0.0559707	0.00203425	1	6	1	Q5M4W1	0	1803.82	High	0.00193	0.04998	1.11
	FALSE	High	NAAAMADVFNQHPDFR	1xOxidation [M5]	1.66252e-07	0.000542996	1	6	1	Q5M4W1	0	1819.82	High	0.0006035	1.155e-07	2.08
	FALSE	High	VAQNVLEEVNITLNK		0.000600724	0.000542996	1	5	1	Q5M4W1	0	1683.93	High	0.0006035	0.0004893	1.57
	FALSE	High	VISGGTNNHLFLVDVTK		0.000538063	0.000542996	1	5	1	Q5M4W1	0	1813.98	High	0.0006035	0.0004383	1.96
FALSE	High	Master Protein	A0A0E2Q1A8	RNA polymerase sigma factor SigA OS=Streptococcus thermophilus M17PTZA496 OX=1433289 GN=sigA PE=3 SV=1	0	41.822	37	12	13	12	369	42	5.01	13.34	12	1
	Checked	Confidence	Sequence	Modifications	Qvality PEP	Qvality q-value	# Protein Groups	# Proteins	# PSMs	Master Protein Accessions	# Missed Cleavages	Theo. MH+ [Da]	Confidence (by Search Engine): Sequest HT	Percolator q-Value (by Search Engine): Sequest HT	Percolator PEP (by Search Engine): Sequest HT	XCorr (by Search Engine): Sequest HT
	FALSE	High	AGTAIDDEITEK		0.00226235	0.000542996	1	3	1	A0A0E2Q1A8	0	1262.61	High	0.0006035	0.001892	1.42
	FALSE	High	ELAIAVENGDLEAK		0.0192973	0.000542996	1	2	1	A0A0E2Q1A8	0	1471.76	High	0.0006035	0.01688	0.82
	FALSE	High	EQLDEVLDTLTDREENVLR		0.0300885	0.00155192	1	3	1	A0A0E2Q1A8	1	2287.14	High	0.001497	0.02657	2.41
	FALSE	High	KAGTAIDDEITEK		0.0020716	0.000542996	1	3	1	A0A0E2Q1A8	1	1390.71	High	0.0006035	0.00173	0.82
	FALSE	High	KQNTAFNVQVADFIR		0.000211405	0.000542996	1	3	1	A0A0E2Q1A8	1	1750.92	High	0.0006035	0.0001693	2.54
	FALSE	High	IPVHMVETINK		0.0197232	0.00113715	1	3	1	A0A0E2Q1A8	0	1280.7	High	0.001142	0.01722	0.77
	FALSE	High	IPVHMVETINK	1xOxidation [M5]	0.0550219	0.00203425	1	3	1	A0A0E2Q1A8	0	1296.7	High	0.00193	0.04916	1.05
	FALSE	High	LTDGGISITDK		0.000625025	0.000542996	1	3	1	A0A0E2Q1A8	0	1119.59	High	0.0006035	0.0005105	1.4
	FALSE	High	LTDGGISITDKDGNPSSK		0.00306555	0.000542996	1	3	1	A0A0E2Q1A8	1	1804.89	High	0.0006035	0.002582	0.94
	FALSE	High	NLLQELGQDPTPEQIAER		2.85259e-06	0.000542996	1	3	1	A0A0E2Q1A8	0	2051.04	High	0.0006035	2.098e-06	2.94
	FALSE	High	QNTAFNVQVADFIR		9.05072e-06	0.000542996	1	3	1	A0A0E2Q1A8	0	1622.83	High	0.0006035	6.805e-06	2.36
	FALSE	High	TLEDVGK		0.0445909	0.00155192	1	3	1	A0A0E2Q1A8	0	761.404	High	0.001497	0.03977	1.31
	FALSE	High	YVVEAPKPEELTDEELLGSNSAK		1.44698e-08	0.000542996	1	2	1	A0A0E2Q1A8	0	2518.26	High	0.0006035	9.563e-09	3.1
FALSE	High	Master Protein	A0AAP2WA52	30S Ribosomal protein S1 OS=Streptococcus thermophilus OX=1308 GN=rpsA PE=3 SV=1	0	40.82	32	10	10	10	400	43.9	4.96	13.63	10	1
	Checked	Confidence	Sequence	Modifications	Qvality PEP	Qvality q-value	# Protein Groups	# Proteins	# PSMs	Master Protein Accessions	# Missed Cleavages	Theo. MH+ [Da]	Confidence (by Search Engine): Sequest HT	Percolator q-Value (by Search Engine): Sequest HT	Percolator PEP (by Search Engine): Sequest HT	XCorr (by Search Engine): Sequest HT
	FALSE	High	DGETLEVLVLR		5.96762e-07	0.000542996	1	3	1	A0AAP2WA52	0	1243.69	High	0.0006035	4.255e-07	2.7
	FALSE	High	DVLSVGQDVTVK		0.00333299	0.000542996	1	5	1	A0AAP2WA52	0	1259.68	High	0.0006035	0.002808	0.98
	FALSE	High	EVVEAEAIEAR		0.00244898	0.000542996	1	4	1	A0AAP2WA52	0	1215.62	High	0.0006035	0.002052	1.63
	FALSE	High	LEVGSVVTGK		0.00171417	0.000542996	1	5	1	A0AAP2WA52	0	988.567	High	0.0006035	0.001428	1.61
	FALSE	High	IKEVDPAENR		0.00441736	0.000542996	1	3	1	A0AAP2WA52	1	1170.61	High	0.0006035	0.00375	1.37
	FALSE	High	LTDFGGFVEVLPGIDGLVHISQISHK		5.0136e-10	0.000542996	1	4	1	A0AAP2WA52	0	2778.48	High	0.0006035	3.105e-10	3.34
	FALSE	High	LTSFGAFIDLGGVDGLVHVTELSHER		0.00101035	0.000542996	1	5	1	A0AAP2WA52	0	2769.42	High	0.0006035	0.0008338	2.37
	FALSE	High	LVGREEEVVTVK		0.0192132	0.000542996	1	5	1	A0AAP2WA52	1	1357.77	High	0.0006035	0.01679	1.49
	FALSE	High	REVVEAEAIEAR		1.50239e-05	0.000542996	1	4	1	A0AAP2WA52	1	1371.72	High	0.0006035	1.138e-05	2.11
	FALSE	High	VLEVNADAER		3.02756e-05	0.000542996	1	5	1	A0AAP2WA52	0	1115.57	High	0.0006035	2.328e-05	2.24
FALSE	High	Master Protein	A0A2X3UUN0	2-isopropylmalate synthase OS=Streptococcus thermophilus OX=1308 GN=leuA_1 PE=3 SV=1	0	40.035	25	10	11	10	520	57	5.02	7.41	10	1
	Checked	Confidence	Sequence	Modifications	Qvality PEP	Qvality q-value	# Protein Groups	# Proteins	# PSMs	Master Protein Accessions	# Missed Cleavages	Theo. MH+ [Da]	Confidence (by Search Engine): Sequest HT	Percolator q-Value (by Search Engine): Sequest HT	Percolator PEP (by Search Engine): Sequest HT	XCorr (by Search Engine): Sequest HT
	FALSE	High	AVVGGNAFSHESGIHQDGFLK		2.31873e-08	0.000542996	1	5	2	A0A2X3UUN0	0	2170.07	High	0.0006035	1.549e-08	1.9
	FALSE	High	DGEQTPGVNFSIK		3.53248e-05	0.000542996	1	5	1	A0A2X3UUN0	0	1391.68	High	0.0006035	2.729e-05	2.03
	FALSE	High	FDVVEFSPEDATR		0.000134273	0.000542996	1	3	1	A0A2X3UUN0	0	1511.7	High	0.0006035	0.0001064	1.47
	FALSE	High	HDITDADIR		0.00027177	0.000542996	1	4	1	A0A2X3UUN0	0	1055.51	High	0.0006035	0.0002183	1.33
	FALSE	High	KHDITDADIR		0.0469522	0.00155192	1	4	1	A0A2X3UUN0	1	1183.61	High	0.001497	0.04185	1.09
	FALSE	High	LKELELDFVEEDIKPLFAK		3.50065e-11	0.000542996	1	4	1	A0A2X3UUN0	1	2276.24	High	0.0006035	2.058e-11	3.63
	FALSE	High	LISYNIDAITDGIDAQAR		0.0351689	0.00155192	1	3	1	A0A2X3UUN0	0	1949	High	0.001497	0.0311	1.27
	FALSE	High	QISAAMTTTAVSGLAR	1xOxidation [M6]	0.00957522	0.000542996	1	5	1	A0A2X3UUN0	0	1593.83	High	0.0006035	0.008237	0.87
	FALSE	High	SKEEILEIIK		0.00218403	0.000542996	1	5	1	A0A2X3UUN0	1	1201.7	High	0.0006035	0.001831	1.76
	FALSE	High	VEFLDTSLR		0.0264113	0.00155192	1	5	1	A0A2X3UUN0	0	1079.57	High	0.001497	0.02328	1.48
FALSE	High	Master Protein	A0A0E2Q1D4	Threonine synthase OS=Streptococcus thermophilus M17PTZA496 OX=1433289 GN=X841_10535 PE=3 SV=1	0	39.901	26	9	10	9	494	53.8	5.05	11.02	9	1
	Checked	Confidence	Sequence	Modifications	Qvality PEP	Qvality q-value	# Protein Groups	# Proteins	# PSMs	Master Protein Accessions	# Missed Cleavages	Theo. MH+ [Da]	Confidence (by Search Engine): Sequest HT	Percolator q-Value (by Search Engine): Sequest HT	Percolator PEP (by Search Engine): Sequest HT	XCorr (by Search Engine): Sequest HT
	FALSE	High	FDTAAIAPVVK		0.000264679	0.000542996	1	5	1	A0A0E2Q1D4	0	1131.64	High	0.0006035	0.0002125	1.57
	FALSE	High	GEYTLADADK		0.00557721	0.000542996	1	4	1	A0A0E2Q1D4	0	1082.5	High	0.0006035	0.004766	2.4
	FALSE	High	GILDLFAAGFATEDETAAEIKR		1.15036e-14	0.000542996	1	6	1	A0A0E2Q1D4	1	2338.19	High	0.0006035	5.78e-15	3.14
	FALSE	High	LIFHLLGNDAVK		0.000181188	0.000542996	1	6	1	A0A0E2Q1D4	0	1339.77	High	0.0006035	0.0001443	2.52
	FALSE	High	IVILTATSGDTGK		3.86602e-08	0.000542996	1	5	1	A0A0E2Q1D4	0	1275.72	High	0.0006035	2.614e-08	2.97
	FALSE	High	MFNDVDLR	1xOxidation [M1]	0.0164159	0.000542996	1	6	1	A0A0E2Q1D4	0	1025.47	High	0.0006035	0.01433	1.09
	FALSE	High	MTLVYQSTR	1xMet-loss [N-Term]	0.138423	0.00797239	1	6	1	A0A0E2Q1D4	0	967.521	High	0.007573	0.1263	1
	FALSE	High	TDDHTPTVIASTASPYK		0.03818	0.00155192	1	5	1	A0A0E2Q1D4	0	1803.88	High	0.001497	0.03382	0.68
	FALSE	High	VYEEDKYIEDPHTAVASAVYEAYVQK		0.000117644	0.000542996	1	5	2	A0A0E2Q1D4	1	3017.44	High	0.0006035	9.289e-05	2.37
FALSE	High	Master Protein	A0A2X3UCR7	Trigger factor OS=Streptococcus thermophilus OX=1308 GN=tig PE=3 SV=1	0	39.521	37	11	13	11	427	46.7	4.53	23.4	11	1
	Checked	Confidence	Sequence	Modifications	Qvality PEP	Qvality q-value	# Protein Groups	# Proteins	# PSMs	Master Protein Accessions	# Missed Cleavages	Theo. MH+ [Da]	Confidence (by Search Engine): Sequest HT	Percolator q-Value (by Search Engine): Sequest HT	Percolator PEP (by Search Engine): Sequest HT	XCorr (by Search Engine): Sequest HT
	FALSE	High	AMNEFMGNLQR	2xOxidation [M2; M6]	0.00617079	0.000542996	1	4	1	A0A2X3UCR7	0	1342.59	High	0.0006035	0.005275	2.53
	FALSE	High	AVEVITSSAK		0.00673791	0.000542996	1	5	1	A0A2X3UCR7	0	1004.56	High	0.0006035	0.005776	2.3
	FALSE	High	DGAAEYGDTVVIDFVGSVDGVEFDGGK		0.00162592	0.000542996	1	5	1	A0A2X3UCR7	0	2718.24	High	0.0006035	0.001355	1.19
	FALSE	High	DLEVSVEVSK		0.0162729	0.000542996	1	5	1	A0A2X3UCR7	0	1104.58	High	0.0006035	0.01421	1.49
	FALSE	High	EVTDEEVDAK		0.000205888	0.000542996	1	5	1	A0A2X3UCR7	0	1134.52	High	0.0006035	0.0001648	2.37
	FALSE	High	GENHSLELGSGQFIPGFEDQLVGAK		4.29766e-06	0.000542996	1	5	2	A0A2X3UCR7	0	2629.29	High	0.0006035	3.187e-06	3.33
	FALSE	High	GQDWTLTAEVVTKPEVK		4.5807e-09	0.000542996	1	5	2	A0A2X3UCR7	0	1901	High	0.0006035	2.958e-09	2.81
	FALSE	High	KNLAELIVK		1.05137e-05	0.000542996	1	5	1	A0A2X3UCR7	1	1027.65	High	0.0006035	7.911e-06	3.66
	FALSE	High	MSVSFENTATNR	1xMet-loss [N-Term]	1.71474e-05	0.000542996	1	5	1	A0A2X3UCR7	0	1225.58	High	0.0006035	1.307e-05	2.38
	FALSE	High	NLNVPGFR		0.0434539	0.00155192	1	5	1	A0A2X3UCR7	0	916.5	High	0.001497	0.03874	1.85
	FALSE	High	QGISPEMYFQITGTTQEDLRK	1xOxidation [M7]	0.0914002	0.0056601	1	5	1	A0A2X3UCR7	1	2458.19	High	0.005152	0.08255	1.43
FALSE	High	Master Protein	A0A2X3UH73	Aspartyl/glutamyl-tRNA(Asn/Gln) amidotransferase subunit B OS=Streptococcus thermophilus OX=1308 GN=gatB PE=3 SV=1	0	39.492	30	14	14	14	480	53.7	5.11	10.02	14	1
	Checked	Confidence	Sequence	Modifications	Qvality PEP	Qvality q-value	# Protein Groups	# Proteins	# PSMs	Master Protein Accessions	# Missed Cleavages	Theo. MH+ [Da]	Confidence (by Search Engine): Sequest HT	Percolator q-Value (by Search Engine): Sequest HT	Percolator PEP (by Search Engine): Sequest HT	XCorr (by Search Engine): Sequest HT
	FALSE	High	AALALNMDIHQHMHFDR	2xOxidation [M7; M13]	0.00067068	0.000542996	1	6	1	A0A2X3UH73	0	2051.95	High	0.0006035	0.0005481	2.14
	FALSE	High	AFTGFLMK	1xOxidation [M7]	0.0533988	0.00203425	1	6	1	A0A2X3UH73	0	930.475	High	0.00193	0.04771	1.13
	FALSE	High	AHLEEDAGK		0.000796424	0.000542996	1	6	1	A0A2X3UH73	0	969.464	High	0.0006035	0.0006535	1.82
	FALSE	High	EGAADYR		0.0191295	0.000542996	1	6	1	A0A2X3UH73	0	781.348	High	0.0006035	0.01671	0.87
	FALSE	High	GLEYEVQR		0.0847704	0.00478708	1	6	1	A0A2X3UH73	0	993.5	High	0.00438	0.07645	1.72
	FALSE	High	GQANPQVALK		0.00235381	0.000542996	1	4	1	A0A2X3UH73	0	1025.57	High	0.0006035	0.001976	1.27
	FALSE	High	KGLEYEVQR		0.0513798	0.00203425	1	6	1	A0A2X3UH73	1	1121.59	High	0.00193	0.04579	0.95
	FALSE	High	KNYFYPDNPK		6.63387e-05	0.000542996	1	6	1	A0A2X3UH73	1	1285.62	High	0.0006035	5.185e-05	1.59
	FALSE	High	KVFVHLAK		0.0663669	0.00250171	1	6	1	A0A2X3UH73	1	941.593	High	0.002347	0.05966	1.16
	FALSE	High	NLNSFSNVR		0.0155763	0.000542996	1	6	1	A0A2X3UH73	0	1050.53	High	0.0006035	0.01356	1.74
	FALSE	High	QVSNWLQGEVAQFLNAEGK		6.16841e-06	0.000542996	1	5	1	A0A2X3UH73	0	2118.06	High	0.0006035	4.59e-06	1.81
	FALSE	High	SPEEAYAYLTALK		8.79408e-09	0.000542996	1	6	1	A0A2X3UH73	0	1455.74	High	0.0006035	5.752e-09	2.59
	FALSE	High	TELPEFPK		0.0165601	0.000542996	1	6	1	A0A2X3UH73	0	960.504	High	0.0006035	0.01446	1.2
	FALSE	High	VTSDFFEAAVALGGDAK		0.011768	0.000542996	1	6	1	A0A2X3UH73	0	1697.84	High	0.0006035	0.01018	0.8
FALSE	High	Master Protein	A0A2X3UB70	DNA-directed RNA polymerase subunit beta OS=Streptococcus thermophilus OX=1308 GN=rpoB PE=3 SV=1	0	38.981	13	13	13	13	1193	133.2	5.12	6.65	13	1
	Checked	Confidence	Sequence	Modifications	Qvality PEP	Qvality q-value	# Protein Groups	# Proteins	# PSMs	Master Protein Accessions	# Missed Cleavages	Theo. MH+ [Da]	Confidence (by Search Engine): Sequest HT	Percolator q-Value (by Search Engine): Sequest HT	Percolator PEP (by Search Engine): Sequest HT	XCorr (by Search Engine): Sequest HT
	FALSE	High	APFVGTGMEYQAAHDSGAAVIAK	1xOxidation [M8]	0.000433573	0.000542996	1	6	1	A0A2X3UB70	0	2307.11	High	0.0006035	0.0003514	1.1
	FALSE	High	AVGELLANQFR		2.0634e-05	0.000542996	1	7	1	A0A2X3UB70	0	1217.66	High	0.0006035	1.573e-05	1.76
	FALSE	High	DLDEMGIIR	1xOxidation [M5]	0.0356284	0.00155192	1	5	1	A0A2X3UB70	0	1077.52	High	0.001497	0.03158	0.76
	FALSE	High	DVHYTHYGR		0.0488025	0.00155192	1	7	1	A0A2X3UB70	0	1147.53	High	0.001497	0.04356	0.88
	FALSE	High	IHDASYSAPIFVTFR		0.00239564	0.000542996	1	7	1	A0A2X3UB70	0	1723.88	High	0.0006035	0.002006	1.38
	FALSE	High	IKEVLDLPNLIEIQTDSFK		1.02846e-05	0.000542996	1	5	1	A0A2X3UB70	1	2215.22	High	0.0006035	7.755e-06	1.43
	FALSE	High	LLHAIFGDK		0.0522678	0.00203425	1	11	1	A0A2X3UB70	0	1013.58	High	0.00193	0.04677	0.82
	FALSE	High	LSALGPGGLTR		0.0137792	0.000542996	1	7	1	A0A2X3UB70	0	1041.61	High	0.0006035	0.01195	0.79
	FALSE	High	REDGSLDVYTIQK		0.0214283	0.00113715	1	9	1	A0A2X3UB70	1	1523.77	High	0.001142	0.01881	0.89
	FALSE	High	TGEPFDNR		0.000745489	0.000542996	1	11	1	A0A2X3UB70	0	935.422	High	0.0006035	0.0006112	1.43
	FALSE	High	VLDEDDYEVELR		3.99577e-09	0.000542996	1	7	1	A0A2X3UB70	0	1494.7	High	0.0006035	2.579e-09	2.81
	FALSE	High	YGFIQTPYR		0.00457561	0.000542996	1	9	1	A0A2X3UB70	0	1144.58	High	0.0006035	0.003894	2.07
	FALSE	High	YTLEEAR		0.149407	0.00956943	1	7	1	A0A2X3UB70	0	881.436	High	0.008988	0.137	1.18
FALSE	High	Master Protein	Q5M1X4	Elongation factor Ts OS=Streptococcus thermophilus (strain CNRZ 1066) OX=299768 GN=tsf PE=3 SV=2	0	37.324	33	10	10	10	346	37.3	4.83	11.94	10	1
	Checked	Confidence	Sequence	Modifications	Qvality PEP	Qvality q-value	# Protein Groups	# Proteins	# PSMs	Master Protein Accessions	# Missed Cleavages	Theo. MH+ [Da]	Confidence (by Search Engine): Sequest HT	Percolator q-Value (by Search Engine): Sequest HT	Percolator PEP (by Search Engine): Sequest HT	XCorr (by Search Engine): Sequest HT
	FALSE	High	AELAAEGKPEK		0.00854219	0.000542996	1	2	1	Q5M1X4	0	1142.61	High	0.0006035	0.007344	1.43
	FALSE	High	AQLTDEVIAQAEEDIK		0.0445909	0.00155192	1	2	1	Q5M1X4	0	1772.89	High	0.001497	0.03971	0.66
	FALSE	High	AQLTDEVIAQAEEDIKAELAAEGKPEK		1.36937e-09	0.000542996	1	2	1	Q5M1X4	1	2896.48	High	0.0006035	8.66e-10	4.12
	FALSE	High	DELAQLNHAIDQDNESR		0.00124828	0.000542996	1	3	1	Q5M1X4	0	1967.91	High	0.0006035	0.001033	1.43
	FALSE	High	FEVGEGIEK		0.000661873	0.000542996	1	3	1	Q5M1X4	0	1007.5	High	0.0006035	0.0005408	1.75
	FALSE	High	FILDNTK		0.0372028	0.00155192	1	3	1	Q5M1X4	0	850.467	High	0.001497	0.03296	1.09
	FALSE	High	NAQFVELVNETAK		2.25316e-09	0.000542996	1	3	1	Q5M1X4	0	1462.75	High	0.0006035	1.439e-09	3.63
	FALSE	High	SGAGVMDAK	1xOxidation [M6]	0.00146926	0.000542996	1	3	1	Q5M1X4	0	851.393	High	0.0006035	0.001223	1.25
	FALSE	High	TDAQHFGAYQHNGGR		0.144111	0.00956943	1	3	1	Q5M1X4	0	1658.74	High	0.008988	0.1316	0.48
	FALSE	High	TVEAYLESVNASVVEFVR		5.66065e-05	0.000542996	1	3	1	Q5M1X4	0	2012.03	High	0.0006035	4.407e-05	2.44
FALSE	High	Master Protein	Q03LP1	Threonine--tRNA ligase OS=Streptococcus thermophilus (strain ATCC BAA-491 / LMD-9) OX=322159 GN=thrS PE=3 SV=1	0	36.803	28	11	11	11	648	74.8	5.59	5.72	11	1
	Checked	Confidence	Sequence	Modifications	Qvality PEP	Qvality q-value	# Protein Groups	# Proteins	# PSMs	Master Protein Accessions	# Missed Cleavages	Theo. MH+ [Da]	Confidence (by Search Engine): Sequest HT	Percolator q-Value (by Search Engine): Sequest HT	Percolator PEP (by Search Engine): Sequest HT	XCorr (by Search Engine): Sequest HT
	FALSE	High	EMSLNDGHTFVAPEQIEEEFKK	1xOxidation [M2]	0.00691797	0.000542996	1	4	1	Q03LP1	1	2594.21	High	0.0006035	0.00593	0.86
	FALSE	High	EVAAGYQHVYTPPIASVELYK		0.1324	0.00797239	1	4	1	Q03LP1	0	2335.2	High	0.007573	0.1207	0.73
	FALSE	High	FDLHYIGADGEEHRPVMIHR	1xOxidation [M17]	0.0107325	0.000542996	1	4	1	Q03LP1	0	2408.16	High	0.0006035	0.009279	1.11
	FALSE	High	FTAILIENYK		7.7913e-06	0.000542996	1	4	1	Q03LP1	0	1211.67	High	0.0006035	5.845e-06	1.95
	FALSE	High	GAFPTWLAPHQVTLIPVSNEK		2.07701e-06	0.000542996	1	4	1	Q03LP1	0	2305.23	High	0.0006035	1.519e-06	1.71
	FALSE	High	GVISTMER		0.0215219	0.00113715	1	4	1	Q03LP1	0	892.456	High	0.001142	0.01887	0.94
	FALSE	High	HSAAHLFAQAAR		3.04753e-06	0.000542996	1	7	1	Q03LP1	0	1279.67	High	0.0006035	2.24e-06	1.9
	FALSE	High	IPYQLIVGDK		7.91266e-05	0.000542996	1	4	1	Q03LP1	0	1145.66	High	0.0006035	6.212e-05	1.88
	FALSE	High	MINITFPDGAVR	1xOxidation [M1]	5.51294e-05	0.000542996	1	4	1	Q03LP1	0	1349.69	High	0.0006035	4.285e-05	1.15
	FALSE	High	RLFPDIHLGVGPAIEDGFYYDTDNQAGQISNEDLPR		0.000505873	0.000542996	1	3	1	Q03LP1	1	4032.94	High	0.0006035	0.0004115	1.27
	FALSE	High	SGALTGLQR		0.0644228	0.00250171	1	4	1	Q03LP1	0	902.505	High	0.002347	0.05771	1.27
FALSE	High	Master Protein	A0A2X3ULW8	Endopeptidase O OS=Streptococcus thermophilus OX=1308 GN=pepO PE=3 SV=1	0	36.48	28	14	14	14	631	72	4.74	9.23	14	1
	Checked	Confidence	Sequence	Modifications	Qvality PEP	Qvality q-value	# Protein Groups	# Proteins	# PSMs	Master Protein Accessions	# Missed Cleavages	Theo. MH+ [Da]	Confidence (by Search Engine): Sequest HT	Percolator q-Value (by Search Engine): Sequest HT	Percolator PEP (by Search Engine): Sequest HT	XCorr (by Search Engine): Sequest HT
	FALSE	High	EEYMQMLASVDVHAPAK	2xOxidation [M4; M6]	0.0127342	0.000542996	1	7	1	A0A2X3ULW8	0	1950.89	High	0.0006035	0.01104	1.26
	FALSE	High	EFFVNFATIWR		0.000171856	0.000542996	1	4	1	A0A2X3ULW8	0	1429.73	High	0.0006035	0.0001368	1.52
	FALSE	High	EMQEELLGK		0.0461519	0.00155192	1	5	1	A0A2X3ULW8	0	1076.53	High	0.001497	0.0411	0.8
	FALSE	High	LNVITPHIGYPEK		0.00395717	0.000542996	1	7	1	A0A2X3ULW8	0	1480.82	High	0.0006035	0.003349	0.85
	FALSE	High	LPETYDK		0.148215	0.00956943	1	7	1	A0A2X3ULW8	0	865.43	High	0.008988	0.1358	0.49
	FALSE	High	LQTADWLAPETR		0.00265098	0.000542996	1	10	1	A0A2X3ULW8	0	1400.72	High	0.0006035	0.002227	2.12
	FALSE	High	LSSFSEFASK		0.000139705	0.000542996	1	7	1	A0A2X3ULW8	0	1102.54	High	0.0006035	0.0001107	1.61
	FALSE	High	LTVSENVADLGGVACALEAAK	1xCarbamidomethyl [C15]	0.000929216	0.000542996	1	7	1	A0A2X3ULW8	0	2088.06	High	0.0006035	0.0007658	1.22
	FALSE	High	TDKIVDQFEGLDSYGAK		0.140674	0.00840478	1	7	1	A0A2X3ULW8	1	1885.92	High	0.007965	0.1288	0.88
	FALSE	High	TNVIVTNFDEFHK		3.74076e-05	0.000542996	1	7	1	A0A2X3ULW8	0	1563.78	High	0.0006035	2.895e-05	2.89
	FALSE	High	TNVIVTNFDEFHKEFDVK		2.8843e-05	0.000542996	1	7	1	A0A2X3ULW8	1	2182.08	High	0.0006035	2.214e-05	2.61
	FALSE	High	VIVPEER		0.143533	0.00956943	1	4	1	A0A2X3ULW8	0	841.478	High	0.008988	0.1312	1.19
	FALSE	High	YGFTAEEIK		0.0140843	0.000542996	1	7	1	A0A2X3ULW8	0	1057.52	High	0.0006035	0.01226	1.12
	FALSE	High	YVLSHEESSEYVELYHPYDWADFTK		0.000574829	0.000542996	1	5	1	A0A2X3ULW8	0	3107.39	High	0.0006035	0.0004683	1.25
FALSE	High	Master Protein	A0A0E2QJ74	Triosephosphate isomerase OS=Streptococcus thermophilus M17PTZA496 OX=1433289 GN=tpiA PE=3 SV=1	0	35.951	37	7	8	7	252	26.7	4.84	10.61	7	1
	Checked	Confidence	Sequence	Modifications	Qvality PEP	Qvality q-value	# Protein Groups	# Proteins	# PSMs	Master Protein Accessions	# Missed Cleavages	Theo. MH+ [Da]	Confidence (by Search Engine): Sequest HT	Percolator q-Value (by Search Engine): Sequest HT	Percolator PEP (by Search Engine): Sequest HT	XCorr (by Search Engine): Sequest HT
	FALSE	High	AFVEAVASK		0.0104537	0.000542996	1	2	1	A0A0E2QJ74	0	921.504	High	0.0006035	0.00903	1.31
	FALSE	High	AIFANGMIPIICCGESLETYEAGK	2xCarbamidomethyl [C12; C13]; 1xOxidation [M7]	2.56054e-07	0.000542996	1	2	1	A0A0E2QJ74	0	2660.24	High	0.0006035	1.793e-07	1.41
	FALSE	High	EIGTDYVVIGHSER		5.40364e-10	0.000542996	1	4	2	A0A0E2QJ74	0	1574.78	High	0.0006035	3.357e-10	3.4
	FALSE	High	KPFIAGNWK		0.000481938	0.000542996	1	2	1	A0A0E2QJ74	0	1060.59	High	0.0006035	0.0003924	2.45
	FALSE	High	RYYFHETDEDINKK		1.06998e-07	0.000542996	1	1	1	A0A0E2QJ74	2	1857.88	High	0.0006035	7.379e-08	2.64
	FALSE	High	VAAQNTYFENSGAFTGETSPQVLK		0.134562	0.00797239	1	4	1	A0A0E2QJ74	0	2559.24	High	0.007573	0.123	0.35
	FALSE	High	YYFHETDEDINKK		8.05281e-07	0.000542996	1	1	1	A0A0E2QJ74	1	1701.78	High	0.0006035	5.778e-07	2.13
FALSE	High	Master Protein	Q5M3Z7	DegV family protein OS=Streptococcus thermophilus (strain ATCC BAA-250 / LMG 18311) OX=264199 GN=stu1212 PE=4 SV=1	0	35.788	24	6	7	6	278	30.2	5.67	11.31	6	1
	Checked	Confidence	Sequence	Modifications	Qvality PEP	Qvality q-value	# Protein Groups	# Proteins	# PSMs	Master Protein Accessions	# Missed Cleavages	Theo. MH+ [Da]	Confidence (by Search Engine): Sequest HT	Percolator q-Value (by Search Engine): Sequest HT	Percolator PEP (by Search Engine): Sequest HT	XCorr (by Search Engine): Sequest HT
	FALSE	High	DYQLNTVAK		0.0126786	0.000542996	1	5	1	Q5M3Z7	0	1051.54	High	0.0006035	0.011	1.68
	FALSE	High	FQVVEAAK		0.0242096	0.00113715	1	5	1	Q5M3Z7	0	891.493	High	0.001142	0.02132	1.15
	FALSE	High	KVAEIGVSYAGTPVLAHELASK		3.79877e-06	0.000542996	1	4	1	Q5M3Z7	1	2240.23	High	0.0006035	2.802e-06	1.02
	FALSE	High	LAQAGASLEDIVAHVEEVK		8.41292e-15	0.000542996	1	4	1	Q5M3Z7	0	1979.04	High	0.0006035	4.19e-15	4.77
	FALSE	High	VAEIGVSYAGTPVLAHELASK		1.46295e-09	0.000542996	1	4	2	Q5M3Z7	0	2112.13	High	0.0006035	9.265e-10	3.24
	FALSE	High	WLDSYIDAIK		0.00077907	0.000542996	1	4	1	Q5M3Z7	0	1223.63	High	0.0006035	0.0006382	1.61
FALSE	High	Master Protein	A0AAP2RLR5	ATP-dependent Clp protease (Class III stress gene) OS=Streptococcus thermophilus OX=1308 GN=clpE PE=3 SV=1	0	35.457	22	13	13	1	752	83.7	5.55	12.24	13	1
	Checked	Confidence	Sequence	Modifications	Qvality PEP	Qvality q-value	# Protein Groups	# Proteins	# PSMs	Master Protein Accessions	# Missed Cleavages	Theo. MH+ [Da]	Confidence (by Search Engine): Sequest HT	Percolator q-Value (by Search Engine): Sequest HT	Percolator PEP (by Search Engine): Sequest HT	XCorr (by Search Engine): Sequest HT
	FALSE	High	AHPDVLHMFLQVLDDGR	1xOxidation [M8]	3.01402e-07	0.000542996	2	4	1	A0AAP2RLR5; A0A7U7C661	0	1978.98	High	0.0006035	2.122e-07	2.5
	FALSE	High	AHVIGQDAAVDK		0.000102171	0.000542996	2	5	1	A0AAP2RLR5; A0A7U7C661	0	1223.64	High	0.0006035	8.056e-05	1.77
	FALSE	High	EKEQSQLLNLADDLK		0.00828356	0.000542996	2	5	1	A0AAP2RLR5; A0A7U7C661	1	1743.91	High	0.0006035	0.007118	1.95
	FALSE	High	FDMSEYMEK	2xOxidation [M3; M7]	0.147623	0.00956943	2	11	1	A0AAP2RLR5; A0A7U7C661	0	1211.46	High	0.008988	0.1349	0.59
	FALSE	High	HIEAIVEQK		0.000239167	0.000542996	2	5	1	A0AAP2RLR5; A0A7U7C661	0	1066.59	High	0.0006035	0.0001914	1.79
	FALSE	High	LDVVSLVQGTGIR		0.00286964	0.000542996	2	5	1	A0AAP2RLR5; A0A7U7C661	0	1356.78	High	0.0006035	0.002421	1.91
	FALSE	High	LVDLGYDPK		0.00128737	0.000542996	2	5	1	A0AAP2RLR5; A0A7U7C661	0	1019.54	High	0.0006035	0.001069	1.92
	FALSE	High	NNPVLIGEPGVGK		0.0163443	0.000542996	2	5	1	A0AAP2RLR5; A0A7U7C661	0	1293.72	High	0.0006035	0.01425	0.94
	FALSE	High	RGDIDPVIGR		0.00157655	0.000542996	2	5	1	A0AAP2RLR5; A0A7U7C661	1	1097.61	High	0.0006035	0.001314	1.31
	FALSE	High	TIQDHIEDAITDFYLK		0.082663	0.00438285	2	5	1	A0AAP2RLR5; A0A7U7C661	0	1921.95	High	0.004029	0.07455	0.43
	FALSE	High	VGLGAPNRPIGSFLFVGPTGVGK		0.000925131	0.000542996	2	5	1	A0AAP2RLR5; A0A7U7C661	0	2240.26	High	0.0006035	0.0007626	2.34
	FALSE	High	VIEILNR		0.0722353	0.00296247	2	5	1	A0AAP2RLR5; A0A7U7C661	0	856.525	High	0.002754	0.06509	1.48
	FALSE	High	YTDEAITAAAELSNR		0.00722879	0.000542996	1	4	1	A0AAP2RLR5	0	1624.78	High	0.0006035	0.006201	1.22
FALSE	High	Master Protein	Q5M410	ATP-dependent 6-phosphofructokinase OS=Streptococcus thermophilus (strain ATCC BAA-250 / LMG 18311) OX=264199 GN=pfk PE=3 SV=1	0	35.134	43	12	15	12	355	37.8	5.3	15.16	12	1
	Checked	Confidence	Sequence	Modifications	Qvality PEP	Qvality q-value	# Protein Groups	# Proteins	# PSMs	Master Protein Accessions	# Missed Cleavages	Theo. MH+ [Da]	Confidence (by Search Engine): Sequest HT	Percolator q-Value (by Search Engine): Sequest HT	Percolator PEP (by Search Engine): Sequest HT	XCorr (by Search Engine): Sequest HT
	FALSE	High	AISEGIEVFGINR		0.0524922	0.00203425	1	5	1	Q5M410	0	1404.75	High	0.00193	0.04694	0.74
	FALSE	High	ATNIGHVIR		0.00093744	0.000542996	1	3	2	Q5M410	0	980.564	High	0.0006035	0.0007703	2.65
	FALSE	High	DRVLASWMGAHAVDLLK	1xOxidation [M8]	0.0776089	0.00390719	1	5	1	Q5M410	1	1898	High	0.0036	0.06982	1.08
	FALSE	High	GGTFLQSAR		0.107463	0.00601798	1	5	1	Q5M410	0	936.49	High	0.005887	0.09756	1.6
	FALSE	High	GIEQLKKYGIEGVVVIGGDGSYHGAMR	1xOxidation [M26]	0.147623	0.00956943	1	3	1	Q5M410	2	2849.46	High	0.008988	0.1351	1.07
	FALSE	High	GYAGMVEGDIFK	1xOxidation [M5]	0.111984	0.00686032	1	5	1	Q5M410	0	1302.6	High	0.006631	0.102	1.23
	FALSE	High	IAVLTSGGDAPGMNAAVR	1xOxidation [M13]	0.000388346	0.000542996	1	5	1	Q5M410	0	1715.87	High	0.0006035	0.0003145	1.44
	FALSE	High	LDFAELNR		0.000755409	0.000542996	1	5	2	Q5M410	0	977.505	High	0.0006035	0.0006183	1.96
	FALSE	High	SHHIIVLAEGVMGAEEFAAK	1xOxidation [M12]	0.000198756	0.000542996	1	5	1	Q5M410	0	2125.07	High	0.0006035	0.0001585	2.13
	FALSE	High	TFVVEVMGR	1xOxidation [M7]	0.0144593	0.000542996	1	5	2	Q5M410	0	1053.54	High	0.0006035	0.01256	1.86
	FALSE	High	YGIEGVVVIGGDGSYHGAMR	1xOxidation [M19]	1.58385e-07	0.000542996	1	3	2	Q5M410	0	2052.98	High	0.0006035	1.099e-07	2.99
	FALSE	High	YPEFAQLEGQLK		7.45481e-08	0.000542996	1	5	1	Q5M410	0	1422.73	High	0.0006035	5.089e-08	1.97
FALSE	High	Master Protein	Q5M482	Phosphopentomutase OS=Streptococcus thermophilus (strain ATCC BAA-250 / LMG 18311) OX=264199 GN=deoB PE=3 SV=1	0	35.058	45	13	13	13	403	44.4	5.06	15.44	13	1
	Checked	Confidence	Sequence	Modifications	Qvality PEP	Qvality q-value	# Protein Groups	# Proteins	# PSMs	Master Protein Accessions	# Missed Cleavages	Theo. MH+ [Da]	Confidence (by Search Engine): Sequest HT	Percolator q-Value (by Search Engine): Sequest HT	Percolator PEP (by Search Engine): Sequest HT	XCorr (by Search Engine): Sequest HT
	FALSE	High	AMIGESFLDK	1xOxidation [M2]	0.00557721	0.000542996	1	8	1	Q5M482	0	1126.54	High	0.0006035	0.00476	1.11
	FALSE	High	DCLHEFDER	1xCarbamidomethyl [C2]	0.022286	0.00113715	1	8	1	Q5M482	0	1220.5	High	0.001142	0.01957	1.08
	FALSE	High	DLAISPFAPTVLDKLNEAGIDTYSVGK		0.0104996	0.000542996	1	8	1	Q5M482	1	2834.48	High	0.0006035	0.009074	2.14
	FALSE	High	EDDLLMITADHGNDPTYAGTDHTR	1xOxidation [M6]	0.00016811	0.000542996	1	8	1	Q5M482	0	2674.17	High	0.0006035	0.0001341	1.58
	FALSE	High	EYIPFLAYSPSFK		0.00107463	0.000542996	1	8	1	Q5M482	0	1561.79	High	0.0006035	0.000889	2.5
	FALSE	High	HGFSFTNLVDFDALYGHR		4.01374e-07	0.000542996	1	8	1	Q5M482	0	2096	High	0.0006035	2.842e-07	4.4
	FALSE	High	LEEVSLGK		0.121058	0.00728954	1	7	1	Q5M482	0	874.488	High	0.007013	0.1102	0.72
	FALSE	High	LGLGNIPR		0.0273462	0.00155192	1	7	1	Q5M482	0	839.51	High	0.001497	0.02414	2.29
	FALSE	High	LPEIIAAMKEDDLLMITADHGNDPTYAGTDHTR	2xOxidation [M8; M15]	0.010317	0.000542996	1	8	1	Q5M482	1	3656.72	High	0.0006035	0.008904	1.04
	FALSE	High	ISDIFNGEGINHDMGHNK	1xOxidation [M14]	0.0023642	0.000542996	1	8	1	Q5M482	0	2013.91	High	0.0006035	0.001978	1.28
	FALSE	High	SNNHGVDNLIK		0.123555	0.00728954	1	8	1	Q5M482	0	1210.62	High	0.007013	0.1125	0.81
	FALSE	High	TVGLNVPNMAK	1xOxidation [M9]	0.00738938	0.000542996	1	7	1	Q5M482	0	1159.61	High	0.0006035	0.006349	1.95
	FALSE	High	TVPAESNPTGYATK		1.2106e-05	0.000542996	1	7	1	Q5M482	0	1435.71	High	0.0006035	9.137e-06	2.16
FALSE	High	Master Protein	A0A0E2Q0V9	Ribonucleoside-diphosphate reductase subunit beta OS=Streptococcus thermophilus M17PTZA496 OX=1433289 GN=X841_07220 PE=3 SV=1	0	34.9	23	7	7	7	320	37	4.61	16.66	7	1
	Checked	Confidence	Sequence	Modifications	Qvality PEP	Qvality q-value	# Protein Groups	# Proteins	# PSMs	Master Protein Accessions	# Missed Cleavages	Theo. MH+ [Da]	Confidence (by Search Engine): Sequest HT	Percolator q-Value (by Search Engine): Sequest HT	Percolator PEP (by Search Engine): Sequest HT	XCorr (by Search Engine): Sequest HT
	FALSE	High	DESVHGTYIGYK		0.00664964	0.000542996	1	4	1	A0A0E2Q0V9	0	1368.64	High	0.0006035	0.005683	2.46
	FALSE	High	FQLGFNELPEK		0.0400369	0.00155192	1	3	1	A0A0E2Q0V9	0	1321.68	High	0.001497	0.0355	1.58
	FALSE	High	FQLGFNELPEKEQESFR		3.61872e-08	0.000542996	1	3	1	A0A0E2Q0V9	1	2098.02	High	0.0006035	2.442e-08	3.75
	FALSE	High	LIIRDESVHGTYIGYK		8.45212e-09	0.000542996	1	4	1	A0A0E2Q0V9	1	1864	High	0.0006035	5.534e-09	2.95
	FALSE	High	LSAEEKDLVGK		0.00499645	0.000542996	1	4	1	A0A0E2Q0V9	1	1188.65	High	0.0006035	0.004243	1.92
	FALSE	High	LTEQFWLDTR		0.000533342	0.000542996	1	4	1	A0A0E2Q0V9	0	1308.66	High	0.0006035	0.0004333	2.19
	FALSE	High	TPHEEAVLNNIQFMESVHAK	1xOxidation [M14]	4.07564e-10	0.000542996	1	4	1	A0A0E2Q0V9	0	2310.12	High	0.0006035	2.514e-10	3.38
FALSE	High	Master Protein	Q5M4Z1	Superoxide dismutase OS=Streptococcus thermophilus (strain ATCC BAA-250 / LMG 18311) OX=264199 GN=sodA PE=1 SV=1	0	34.468	41	6	6	6	220	24.7	5.2	17.01	6	1
	Checked	Confidence	Sequence	Modifications	Qvality PEP	Qvality q-value	# Protein Groups	# Proteins	# PSMs	Master Protein Accessions	# Missed Cleavages	Theo. MH+ [Da]	Confidence (by Search Engine): Sequest HT	Percolator q-Value (by Search Engine): Sequest HT	Percolator PEP (by Search Engine): Sequest HT	XCorr (by Search Engine): Sequest HT
	FALSE	High	AFFEIINWNK		0.000962552	0.000542996	1	3	1	Q5M4Z1	0	1281.66	High	0.0006035	0.0007935	2.07
	FALSE	High	HHATYVANANAALEK		1.76055e-07	0.000542996	1	5	1	Q5M4Z1	0	1609.81	High	0.0006035	1.222e-07	2.78
	FALSE	High	HPEIGEDLEALLADVEK		2.31873e-08	0.000542996	1	6	1	Q5M4Z1	0	1877.95	High	0.0006035	1.549e-08	4.99
	FALSE	High	KPILALDVWEHAYYLK		7.30872e-07	0.000542996	1	5	1	Q5M4Z1	0	1959.07	High	0.0006035	5.22e-07	1.97
	FALSE	High	QALINNGGGHLNHALFWELLSPEK		1.1431e-07	0.000542996	1	6	1	Q5M4Z1	0	2658.38	High	0.0006035	7.889e-08	5.15
	FALSE	High	VAELYAEAK		0.000673642	0.000542996	1	3	1	Q5M4Z1	0	993.525	High	0.0006035	0.00055	2.01
FALSE	High	Master Protein	Q5LY20	Small ribosomal subunit protein uS7 OS=Streptococcus thermophilus (strain CNRZ 1066) OX=299768 GN=rpsG PE=3 SV=1	0	34.428	35	5	9	5	156	17.8	10.17	16.89	5	1
	Checked	Confidence	Sequence	Modifications	Qvality PEP	Qvality q-value	# Protein Groups	# Proteins	# PSMs	Master Protein Accessions	# Missed Cleavages	Theo. MH+ [Da]	Confidence (by Search Engine): Sequest HT	Percolator q-Value (by Search Engine): Sequest HT	Percolator PEP (by Search Engine): Sequest HT	XCorr (by Search Engine): Sequest HT
	FALSE	High	EATGNDALEVFETAMDNIMPVLEVR		4.3839e-05	0.000542996	1	2	1	Q5LY20	0	2764.32	High	0.0006035	3.396e-05	1.55
	FALSE	High	EATGNDALEVFETAMDNIMPVLEVR	1xOxidation [M19]	0.000441283	0.000542996	1	2	1	Q5LY20	0	2780.31	High	0.0006035	0.0003584	1.3
	FALSE	High	EATGNDALEVFETAMDNIMPVLEVR	2xOxidation [M15; M19]	1.13298e-09	0.000542996	1	2	2	Q5LY20	0	2796.31	High	0.0006035	7.118e-10	3.95
	FALSE	High	EVLADPLYNSK		0.00201758	0.000542996	1	2	1	Q5LY20	0	1248.65	High	0.0006035	0.001689	2.75
	FALSE	High	REVLADPLYNSK		0.00356049	0.000542996	1	2	1	Q5LY20	1	1404.75	High	0.0006035	0.003015	2.98
	FALSE	High	RVGGSNYQVPVEVRPER		0.000707096	0.000542996	1	2	1	Q5LY20	1	1942.03	High	0.0006035	0.0005797	3.32
	FALSE	High	VGGSNYQVPVEVRPER		2.29323e-09	0.000542996	1	2	2	Q5LY20	0	1785.92	High	0.0006035	1.461e-09	3.89
FALSE	High	Master Protein	Q5M577	GTPase Era OS=Streptococcus thermophilus (strain ATCC BAA-250 / LMG 18311) OX=264199 GN=era PE=3 SV=1	0	33.395	39	13	14	13	299	34.1	6.67	9.5	13	1
	Checked	Confidence	Sequence	Modifications	Qvality PEP	Qvality q-value	# Protein Groups	# Proteins	# PSMs	Master Protein Accessions	# Missed Cleavages	Theo. MH+ [Da]	Confidence (by Search Engine): Sequest HT	Percolator q-Value (by Search Engine): Sequest HT	Percolator PEP (by Search Engine): Sequest HT	XCorr (by Search Engine): Sequest HT
	FALSE	High	DIELMLGDK	1xOxidation [M5]	0.0206032	0.00113715	1	2	1	Q5M577	0	1049.52	High	0.001142	0.01804	1.69
	FALSE	High	EEIPHSVAVVIDSMK	1xOxidation [M14]	0.0187162	0.000542996	1	2	1	Q5M577	0	1669.85	High	0.0006035	0.01633	1.59
	FALSE	High	EEIPHSVAVVIDSMKR	1xOxidation [M14]	2.45034e-05	0.000542996	1	2	2	Q5M577	1	1825.95	High	0.0006035	1.878e-05	1.96
	FALSE	High	EVDTVLFMVPADEPR	1xOxidation [M8]	0.0219964	0.00113715	1	1	1	Q5M577	0	1733.84	High	0.001142	0.0193	1.02
	FALSE	High	GDDMIIER	1xOxidation [M4]	0.0997481	0.00601798	1	1	1	Q5M577	0	964.44	High	0.005537	0.09056	0.98
	FALSE	High	GKGDDMIIER	1xOxidation [M6]	0.0840624	0.00478708	1	1	1	Q5M577	1	1149.56	High	0.00438	0.07602	0.56
	FALSE	High	KDIELMLGDK		2.46649e-06	0.000542996	1	2	1	Q5M577	1	1161.62	High	0.0006035	1.803e-06	2.46
	FALSE	High	IAIMSDK	1xOxidation [M4]	0.0701272	0.00296247	1	1	1	Q5M577	0	793.412	High	0.002754	0.06315	1.23
	FALSE	High	IDKVHPDQLLEQIDDFRK		0.000237069	0.000542996	1	1	1	Q5M577	2	2209.16	High	0.0006035	0.00019	1.62
	FALSE	High	IMGIYTTDKEQIVFIDTPGIHKPK	1xOxidation [M2]	0.129741	0.00797239	1	1	1	Q5M577	1	2760.46	High	0.007573	0.1185	2.82
	FALSE	High	RDEETDTVHIR		7.63856e-05	0.000542996	1	2	1	Q5M577	1	1370.67	High	0.0006035	5.973e-05	2.53
	FALSE	High	VFLETWVK		0.0139615	0.000542996	1	2	1	Q5M577	0	1021.57	High	0.0006035	0.01213	1.14
	FALSE	High	VHPDQLLEQIDDFR		0.000365112	0.000542996	1	1	1	Q5M577	0	1724.86	High	0.0006035	0.000295	1.76
FALSE	High	Master Protein	Q5M1A9	Uracil phosphoribosyltransferase OS=Streptococcus thermophilus (strain CNRZ 1066) OX=299768 GN=upp PE=3 SV=1	0	33.343	41	8	9	8	209	23	5.67	12.38	8	1
	Checked	Confidence	Sequence	Modifications	Qvality PEP	Qvality q-value	# Protein Groups	# Proteins	# PSMs	Master Protein Accessions	# Missed Cleavages	Theo. MH+ [Da]	Confidence (by Search Engine): Sequest HT	Percolator q-Value (by Search Engine): Sequest HT	Percolator PEP (by Search Engine): Sequest HT	XCorr (by Search Engine): Sequest HT
	FALSE	High	AGIGMVDGFLSLVPAAK	1xOxidation [M5]	0.0707234	0.00296247	1	2	1	Q5M1A9	0	1661.89	High	0.002754	0.06359	0.49
	FALSE	High	ELVNEIAMLMGYEVSR	1xOxidation [M8]	2.56033e-09	0.000542996	1	2	1	Q5M1A9	0	1869.91	High	0.0006035	1.636e-09	2.8
	FALSE	High	ELVNEIAMLMGYEVSR	2xOxidation [M8; M10]	0.00908383	0.000542996	1	2	1	Q5M1A9	0	1885.9	High	0.0006035	0.007809	0.85
	FALSE	High	FQVISHPLIQHK		7.63856e-05	0.000542996	1	2	1	Q5M1A9	0	1446.82	High	0.0006035	5.998e-05	2.6
	FALSE	High	FVCLVAAPEGVK	1xCarbamidomethyl [C3]	2.99428e-06	0.000542996	1	2	1	Q5M1A9	0	1289.69	High	0.0006035	2.2e-06	2.55
	FALSE	High	KLAIVPILR		0.0125679	0.000542996	1	1	1	Q5M1A9	1	1022.71	High	0.0006035	0.01091	1.08
	FALSE	High	KLQDAHPDIDIYTASLDER		0.000503649	0.000542996	1	2	1	Q5M1A9	1	2200.09	High	0.0006035	0.0004088	2.07
	FALSE	High	LAIVPILR		0.0183118	0.000542996	1	1	1	Q5M1A9	0	894.614	High	0.0006035	0.01602	1.33
	FALSE	High	LQDAHPDIDIYTASLDER		7.57153e-05	0.000542996	1	2	1	Q5M1A9	0	2071.99	High	0.0006035	5.931e-05	2.37
FALSE	High	Master Protein	A0A2X3WQ83	UDP-glucose 4-epimerase OS=Streptococcus thermophilus OX=1308 GN=galE_1 PE=3 SV=1	0	33.235	29	6	6	6	337	37.1	5.31	14.96	6	1
	Checked	Confidence	Sequence	Modifications	Qvality PEP	Qvality q-value	# Protein Groups	# Proteins	# PSMs	Master Protein Accessions	# Missed Cleavages	Theo. MH+ [Da]	Confidence (by Search Engine): Sequest HT	Percolator q-Value (by Search Engine): Sequest HT	Percolator PEP (by Search Engine): Sequest HT	XCorr (by Search Engine): Sequest HT
	FALSE	High	AVGESVQKPLK		0.0740901	0.00296247	1	4	1	A0A2X3WQ83	0	1155.67	High	0.002754	0.06679	0.66
	FALSE	High	DYIHVLDLASGHLAAVK		3.55464e-14	0.000542996	1	4	1	A0A2X3WQ83	0	1821.99	High	0.0006035	1.826e-14	5.36
	FALSE	High	GAEIFNLGTGHGYSVLDLVK		5.98055e-08	0.000542996	1	4	1	A0A2X3WQ83	0	2090.09	High	0.0006035	4.075e-08	5.12
	FALSE	High	KFPFYQGSILDTDFLDK		2.44485e-06	0.000542996	1	2	1	A0A2X3WQ83	1	2034.02	High	0.0006035	1.788e-06	2.18
	FALSE	High	LPELNVFGDDYPTPDGTGVR		0.128169	0.00797239	1	3	1	A0A2X3WQ83	0	2162.04	High	0.007573	0.1171	0.74
	FALSE	High	NNINGTITLLEK		7.14995e-05	0.000542996	1	1	1	A0A2X3WQ83	0	1329.74	High	0.0006035	5.588e-05	2.31
FALSE	High	Master Protein	A0A2X3UD81	Diaminopimelate decarboxylase OS=Streptococcus thermophilus OX=1308 GN=lysA PE=3 SV=1	0	32.8	39	10	11	10	417	46.3	4.92	14.24	10	1
	Checked	Confidence	Sequence	Modifications	Qvality PEP	Qvality q-value	# Protein Groups	# Proteins	# PSMs	Master Protein Accessions	# Missed Cleavages	Theo. MH+ [Da]	Confidence (by Search Engine): Sequest HT	Percolator q-Value (by Search Engine): Sequest HT	Percolator PEP (by Search Engine): Sequest HT	XCorr (by Search Engine): Sequest HT
	FALSE	High	AEEFVYAR		0.0434539	0.00155192	1	6	1	A0A2X3UD81	0	984.479	High	0.001497	0.03866	1.49
	FALSE	High	ATPNPAILR		0.037364	0.00155192	1	2	1	A0A2X3UD81	0	952.557	High	0.001497	0.03318	1.74
	FALSE	High	AVNAAFSWNPGFK		0.000954107	0.000542996	1	6	1	A0A2X3UD81	0	1408.7	High	0.0006035	0.0007847	2.17
	FALSE	High	FMTAPHGLLVTK	1xOxidation [M2]	3.84933e-06	0.000542996	1	6	1	A0A2X3UD81	0	1330.72	High	0.0006035	2.85e-06	2.19
	FALSE	High	FNPGGVFLLGTDIMDHPEESK	1xOxidation [M14]	0.00365577	0.000542996	1	4	2	A0A2X3UD81	0	2319.1	High	0.0006035	0.003098	1.37
	FALSE	High	IGDTLVIHDTGAHGFSMGYNYNGR	1xOxidation [M17]	0.00572633	0.000542996	1	6	1	A0A2X3UD81	0	2611.2	High	0.0006035	0.004887	1.57
	FALSE	High	ILKEEGCGVDCATDTELVMSNK	2xCarbamidomethyl [C7; C11]; 1xOxidation [M19]	1.10359e-05	0.000542996	1	6	1	A0A2X3UD81	1	2485.13	High	0.0006035	8.342e-06	3.13
	FALSE	High	QNDIAAIGEGVHTK		2.73573e-05	0.000542996	1	6	1	A0A2X3UD81	0	1452.74	High	0.0006035	2.104e-05	2.34
	FALSE	High	SAEILYQEDGTAR		0.000281522	0.000542996	1	6	1	A0A2X3UD81	0	1452.7	High	0.0006035	0.0002264	2.67
	FALSE	High	TPFITADKLDQITAEFPTPFHLYDEK		0.00111318	0.000542996	1	5	1	A0A2X3UD81	1	3037.52	High	0.0006035	0.0009184	1.41
FALSE	High	Master Protein	Q5M6E7	Large ribosomal subunit protein uL13 OS=Streptococcus thermophilus (strain ATCC BAA-250 / LMG 18311) OX=264199 GN=rplM PE=3 SV=1	0	32.727	58	6	7	6	148	16.2	9.91	17.3	6	1
	Checked	Confidence	Sequence	Modifications	Qvality PEP	Qvality q-value	# Protein Groups	# Proteins	# PSMs	Master Protein Accessions	# Missed Cleavages	Theo. MH+ [Da]	Confidence (by Search Engine): Sequest HT	Percolator q-Value (by Search Engine): Sequest HT	Percolator PEP (by Search Engine): Sequest HT	XCorr (by Search Engine): Sequest HT
	FALSE	High	GMLPHNTLGR	1xOxidation [M2]	0.0144593	0.000542996	1	2	1	Q5M6E7	0	1111.57	High	0.0006035	0.01256	2.02
	FALSE	High	LSAVVASVLR		4.28836e-05	0.000542996	1	2	1	Q5M6E7	0	1014.63	High	0.0006035	3.319e-05	2.36
	FALSE	High	IYYTHSMYPGGLK	1xOxidation [M7]	9.31336e-07	0.000542996	1	2	1	Q5M6E7	0	1545.74	High	0.0006035	6.701e-07	2.6
	FALSE	High	NKPTFTPHTDTGDFVIVINAEK		1.49219e-10	0.000542996	1	2	2	Q5M6E7	0	2444.25	High	0.0006035	9.021e-11	4.03
	FALSE	High	QISAGELR		0.048178	0.00155192	1	2	1	Q5M6E7	0	873.479	High	0.001497	0.04304	2.27
	FALSE	High	VFVGGEHTHAAQQPEVLDISGLI		2.69937e-09	0.000542996	1	1	1	Q5M6E7	0	2417.25	High	0.0006035	1.73e-09	4.03
FALSE	High	Master Protein	A0A0E2Q5J4	3-oxoacyl-[acyl-carrier-protein] synthase 2 OS=Streptococcus thermophilus M17PTZA496 OX=1433289 GN=X841_02290 PE=3 SV=1	0	31.944	29	7	7	7	410	43.5	5.25	9.85	7	1
	Checked	Confidence	Sequence	Modifications	Qvality PEP	Qvality q-value	# Protein Groups	# Proteins	# PSMs	Master Protein Accessions	# Missed Cleavages	Theo. MH+ [Da]	Confidence (by Search Engine): Sequest HT	Percolator q-Value (by Search Engine): Sequest HT	Percolator PEP (by Search Engine): Sequest HT	XCorr (by Search Engine): Sequest HT
	FALSE	High	ALSNMGAGNIALK		0.0638774	0.00250171	1	5	1	A0A0E2Q5J4	0	1259.68	High	0.002347	0.05731	0.74
	FALSE	High	FGFHDVVLAGGAEASITK		5.20598e-05	0.000542996	1	5	1	A0A0E2Q5J4	0	1818.94	High	0.0006035	4.052e-05	1.18
	FALSE	High	GESGAIVSVLGK		2.98111e-06	0.000542996	1	1	1	A0A0E2Q5J4	0	1116.63	High	0.0006035	2.189e-06	1.69
	FALSE	High	LAINEAGIKPEDVDYVNAHGTSTPANEK		3.70706e-11	0.000542996	1	5	1	A0A0E2Q5J4	0	2953.45	High	0.0006035	2.177e-11	4.75
	FALSE	High	IGIGGFNALTALSTTEDPER		8.91245e-05	0.000542996	1	5	1	A0A0E2Q5J4	0	2062.05	High	0.0006035	7.004e-05	3.41
	FALSE	High	IGIKPITK		0.0880267	0.00478708	1	5	1	A0A0E2Q5J4	0	869.582	High	0.00438	0.07942	1.16
	FALSE	High	VGVIVSSGIGGLQELEDQIIR		2.41815e-05	0.000542996	1	5	1	A0A0E2Q5J4	0	2182.21	High	0.0006035	1.85e-05	1.92
FALSE	High	Master Protein	A0A2X3V0G6	UTP--glucose-1-phosphate uridylyltransferase OS=Streptococcus thermophilus OX=1308 GN=galU PE=3 SV=1	0	31.345	44	8	12	8	304	33.6	6.07	21.44	8	1
	Checked	Confidence	Sequence	Modifications	Qvality PEP	Qvality q-value	# Protein Groups	# Proteins	# PSMs	Master Protein Accessions	# Missed Cleavages	Theo. MH+ [Da]	Confidence (by Search Engine): Sequest HT	Percolator q-Value (by Search Engine): Sequest HT	Percolator PEP (by Search Engine): Sequest HT	XCorr (by Search Engine): Sequest HT
	FALSE	High	AFVGNEPFVVMLGDDLMDITNDK	2xOxidation [M11; M17]	0.00182321	0.000542996	1	5	1	A0A2X3V0G6	0	2572.19	High	0.0006035	0.001521	1.24
	FALSE	High	EMLPIVDKPTIQFIVEEALK		0.0131886	0.000542996	1	3	1	A0A2X3V0G6	0	2313.28	High	0.0006035	0.01143	0.66
	FALSE	High	EMLPIVDKPTIQFIVEEALK	1xOxidation [M2]	3.42491e-07	0.000542996	1	3	1	A0A2X3V0G6	0	2329.27	High	0.0006035	2.413e-07	2.85
	FALSE	High	GLGDAVLQAK		0.00192216	0.000542996	1	5	1	A0A2X3V0G6	0	971.552	High	0.0006035	0.001607	2.31
	FALSE	High	KAIIPAGGLGTR		0.00932631	0.000542996	1	1	1	A0A2X3V0G6	1	1153.71	High	0.0006035	0.00802	1.44
	FALSE	High	LVNDTTSINLHFIR		0.000163724	0.000542996	1	2	1	A0A2X3V0G6	0	1642.89	High	0.0006035	0.00013	2.14
	FALSE	High	SIEDHFDSNFELEYNLEQK		0.150607	0.00956943	1	5	1	A0A2X3V0G6	0	2357.06	High	0.008988	0.1377	0.65
	FALSE	High	VFTGDRYDVGDK		0.0338251	0.00155192	1	3	1	A0A2X3V0G6	1	1371.65	High	0.001497	0.02992	1.49
	FALSE	High	YSVETFVEKPNPEDAPSDLAIIGR		2.43918e-09	0.000542996	1	4	4	A0A2X3V0G6	0	2647.32	High	0.0006035	1.559e-09	4.89
FALSE	High	Master Protein	Q5M364	Peptide chain release factor 3 OS=Streptococcus thermophilus (strain ATCC BAA-250 / LMG 18311) OX=264199 GN=prfC PE=3 SV=1	0	30.98	22	9	9	9	514	58.4	5.12	12.82	9	1
	Checked	Confidence	Sequence	Modifications	Qvality PEP	Qvality q-value	# Protein Groups	# Proteins	# PSMs	Master Protein Accessions	# Missed Cleavages	Theo. MH+ [Da]	Confidence (by Search Engine): Sequest HT	Percolator q-Value (by Search Engine): Sequest HT	Percolator PEP (by Search Engine): Sequest HT	XCorr (by Search Engine): Sequest HT
	FALSE	High	DRFDQPVFLFENDFALR		5.32197e-05	0.000542996	1	4	1	Q5M364	1	2129.05	High	0.0006035	4.139e-05	3.21
	FALSE	High	GISVTSSVMQFDYAGK	1xOxidation [M9]	1.06068e-05	0.000542996	1	4	1	Q5M364	0	1705.81	High	0.0006035	7.991e-06	2.08
	FALSE	High	GMSVNLTR	1xOxidation [M2]	0.000921064	0.000542996	1	4	1	Q5M364	0	893.451	High	0.0006035	0.0007565	1.97
	FALSE	High	LSNVTQFMAESR	1xOxidation [M8]	0.00333299	0.000542996	1	4	1	Q5M364	0	1398.67	High	0.0006035	0.002811	1.68
	FALSE	High	SDWMDIEK	1xOxidation [M4]	0.0599261	0.00250171	1	4	1	Q5M364	0	1039.44	High	0.002347	0.05379	0.97
	FALSE	High	TFAIISHPDAGK		0.000138479	0.000542996	1	4	1	Q5M364	0	1256.66	High	0.0006035	0.0001096	1.85
	FALSE	High	TVDGDEIDPLNK		0.00940855	0.000542996	1	5	1	Q5M364	0	1315.64	High	0.0006035	0.008116	1.35
	FALSE	High	VNILDTPGHEDFSEDTYR		0.00324611	0.000542996	1	4	1	Q5M364	0	2107.96	High	0.0006035	0.002741	0.58
	FALSE	High	WIQPEDLDER		1.56656e-06	0.000542996	1	4	1	Q5M364	0	1300.62	High	0.0006035	1.135e-06	2.04
FALSE	High	Master Protein	A0A2S4DWN5	DNA protection during starvation protein OS=Streptococcus thermophilus OX=1308 GN=dps_1 PE=3 SV=1	0	30.55	40	4	9	4	173	19.2	4.75	17.99	4	1
	Checked	Confidence	Sequence	Modifications	Qvality PEP	Qvality q-value	# Protein Groups	# Proteins	# PSMs	Master Protein Accessions	# Missed Cleavages	Theo. MH+ [Da]	Confidence (by Search Engine): Sequest HT	Percolator q-Value (by Search Engine): Sequest HT	Percolator PEP (by Search Engine): Sequest HT	XCorr (by Search Engine): Sequest HT
	FALSE	High	AVLNQAVADLSVAASIVHQVHWYMR	1xOxidation [M24]	3.74018e-09	0.000542996	1	8	1	A0A2S4DWN5	0	2794.45	High	0.0006035	2.411e-09	4.6
	FALSE	High	ETVNHQAETPTNTK		2.24847e-06	0.000542996	1	6	2	A0A2S4DWN5	0	1569.75	High	0.0006035	1.646e-06	4.45
	FALSE	High	MDELMDSLNSHLDK		0.00455552	0.000542996	1	4	1	A0A2S4DWN5	0	1647.74	High	0.0006035	0.003873	1.37
	FALSE	High	MDELMDSLNSHLDK	1xOxidation [M5]	0.000163724	0.000542996	1	4	2	A0A2S4DWN5	0	1663.73	High	0.0006035	0.00013	2.07
	FALSE	High	MDELMDSLNSHLDK	2xOxidation [M1; M5]	0.00286964	0.000542996	1	4	2	A0A2S4DWN5	0	1679.73	High	0.0006035	0.00241	1.86
	FALSE	High	TIWMLTAELGQAPGLK	1xOxidation [M4]	8.54609e-08	0.000542996	1	4	1	A0A2S4DWN5	0	1744.93	High	0.0006035	5.847e-08	2.82
FALSE	High	Master Protein	A0A7U7CBL6	Tyrosine--tRNA ligase OS=Streptococcus thermophilus OX=1308 GN=tyrS PE=3 SV=1	0	30.524	27	7	10	7	418	47.2	5.48	8.19	7	1
	Checked	Confidence	Sequence	Modifications	Qvality PEP	Qvality q-value	# Protein Groups	# Proteins	# PSMs	Master Protein Accessions	# Missed Cleavages	Theo. MH+ [Da]	Confidence (by Search Engine): Sequest HT	Percolator q-Value (by Search Engine): Sequest HT	Percolator PEP (by Search Engine): Sequest HT	XCorr (by Search Engine): Sequest HT
	FALSE	High	EAYEQAVHITEQLFAGNIK		1.46307e-07	0.000542996	1	4	2	A0A7U7CBL6	0	2161.09	High	0.0006035	1.013e-07	2.3
	FALSE	High	FLDFENGDNK		0.000100386	0.000542996	1	4	1	A0A7U7CBL6	0	1198.54	High	0.0006035	7.914e-05	1.58
	FALSE	High	LQLAGHKPYALVGGATGLIGDPSFK		0.0527174	0.00203425	1	3	1	A0A7U7CBL6	0	2510.38	High	0.00193	0.04715	1.21
	FALSE	High	MTIFEELK	1xMet-loss [N-Term]	0.0819715	0.00438285	1	4	1	A0A7U7CBL6	0	879.482	High	0.004029	0.07383	1.31
	FALSE	High	MTIFEELK	1xOxidation [M1]	0.0140228	0.000542996	1	4	1	A0A7U7CBL6	0	1026.52	High	0.0006035	0.01218	1.06
	FALSE	High	SEGNAVWLDATK		0.0078928	0.000542996	1	4	1	A0A7U7CBL6	0	1290.63	High	0.0006035	0.006793	1.13
	FALSE	High	SGHVITVPLITDSTGKK		0.000545223	0.000542996	1	4	2	A0A7U7CBL6	1	1752.99	High	0.0006035	0.0004436	1.18
	FALSE	High	VQDLDYTLSDTDKIDNEITVIR		4.71363e-10	0.000542996	1	4	2	A0A7U7CBL6	1	2566.29	High	0.0006035	2.922e-10	3.07
FALSE	High	Master Protein	A0AAP2WC67	Cysteine synthase OS=Streptococcus thermophilus OX=1308 GN=cysK PE=3 SV=1	0	30.001	42	8	10	8	308	32.1	5.29	20.18	8	1
	Checked	Confidence	Sequence	Modifications	Qvality PEP	Qvality q-value	# Protein Groups	# Proteins	# PSMs	Master Protein Accessions	# Missed Cleavages	Theo. MH+ [Da]	Confidence (by Search Engine): Sequest HT	Percolator q-Value (by Search Engine): Sequest HT	Percolator PEP (by Search Engine): Sequest HT	XCorr (by Search Engine): Sequest HT
	FALSE	High	AGIIKPGNTIIEPTSGNTGIGLAWVGAAK		1.3075e-08	0.000542996	1	4	2	A0AAP2WC67	0	2806.55	High	0.0006035	8.636e-09	5.13
	FALSE	High	EGFLAGISSGAAIAAALK		6.08739e-06	0.000542996	1	4	1	A0AAP2WC67	0	1646.91	High	0.0006035	4.545e-06	2.05
	FALSE	High	KIIQAYGAELVLTPGSEGMK	1xOxidation [M19]	0.109251	0.00645112	1	4	1	A0AAP2WC67	1	2121.13	High	0.005887	0.09918	1.92
	FALSE	High	LEAFNPGSSVK		0.000374894	0.000542996	1	5	1	A0AAP2WC67	0	1148.59	High	0.0006035	0.0003036	1.8
	FALSE	High	IPSDEAISTSR		0.00171417	0.000542996	1	5	1	A0AAP2WC67	0	1175.59	High	0.0006035	0.001429	2.08
	FALSE	High	VAAELGEGK		0.00704067	0.000542996	1	5	1	A0AAP2WC67	0	873.468	High	0.0006035	0.006045	1.73
	FALSE	High	VLTLLPDNGER		0.0107325	0.000542996	1	5	1	A0AAP2WC67	0	1226.67	High	0.0006035	0.009285	1.28
	FALSE	High	VYGIEADESAVLNGDKPGPHK		1.38782e-05	0.000542996	1	5	2	A0AAP2WC67	0	2196.09	High	0.0006035	1.053e-05	3.03
FALSE	High	Master Protein	A0A2X3UX74	Cell division protein FtsA OS=Streptococcus thermophilus OX=1308 GN=ftsA PE=3 SV=1	0	29.958	29	9	9	9	458	50	4.83	11.4	9	1
	Checked	Confidence	Sequence	Modifications	Qvality PEP	Qvality q-value	# Protein Groups	# Proteins	# PSMs	Master Protein Accessions	# Missed Cleavages	Theo. MH+ [Da]	Confidence (by Search Engine): Sequest HT	Percolator q-Value (by Search Engine): Sequest HT	Percolator PEP (by Search Engine): Sequest HT	XCorr (by Search Engine): Sequest HT
	FALSE	High	AGIQVENIIISPLAMTR	1xOxidation [M15]	0.0168524	0.000542996	1	1	1	A0A2X3UX74	0	1842.02	High	0.0006035	0.01469	1.82
	FALSE	High	AQELQFTNIYPEGGEYITK		0.00691797	0.000542996	1	3	1	A0A2X3UX74	0	2201.08	High	0.0006035	0.005933	1.08
	FALSE	High	DGIIVDIDAAAK		0.000282766	0.000542996	1	3	1	A0A2X3UX74	0	1200.65	High	0.0006035	0.0002269	2.85
	FALSE	High	EFGATVIDMGGGQTTVATMR	2xOxidation [M9; M19]	0.0436415	0.00155192	1	3	1	A0A2X3UX74	0	2073.96	High	0.001497	0.03881	0.82
	FALSE	High	EIKDEDVESVVR		0.107907	0.00601798	1	4	1	A0A2X3UX74	1	1417.72	High	0.005887	0.0981	1.12
	FALSE	High	GLIYTGPTTILHNIR		3.58668e-10	0.000542996	1	4	1	A0A2X3UX74	0	1668.94	High	0.0006035	2.211e-10	3.24
	FALSE	High	LYIPNQVGIR		6.90227e-05	0.000542996	1	4	1	A0A2X3UX74	0	1172.68	High	0.0006035	5.395e-05	2.46
	FALSE	High	VLVAEFIDGSMNVIGVSNVK	1xOxidation [M11]	1.29333e-05	0.000542996	1	4	1	A0A2X3UX74	0	2107.11	High	0.0006035	9.788e-06	2.85
	FALSE	High	YLAEIISAR		0.136756	0.00797239	1	4	1	A0A2X3UX74	0	1035.58	High	0.007573	0.1252	0.91
FALSE	High	Master Protein	A0A0E2Q233	Membrane protein OS=Streptococcus thermophilus M17PTZA496 OX=1433289 GN=X841_05025 PE=3 SV=1	0	29.889	31	10	10	10	356	37.6	6.38	8.99	10	1
	Checked	Confidence	Sequence	Modifications	Qvality PEP	Qvality q-value	# Protein Groups	# Proteins	# PSMs	Master Protein Accessions	# Missed Cleavages	Theo. MH+ [Da]	Confidence (by Search Engine): Sequest HT	Percolator q-Value (by Search Engine): Sequest HT	Percolator PEP (by Search Engine): Sequest HT	XCorr (by Search Engine): Sequest HT
	FALSE	High	DQSAEGNYTSSDK		0.00745461	0.000542996	1	6	1	A0A0E2Q233	0	1401.58	High	0.0006035	0.006405	0.94
	FALSE	High	FEAGFTAGAK		0.00117361	0.000542996	1	6	1	A0A0E2Q233	0	998.494	High	0.0006035	0.0009684	1.57
	FALSE	High	GKEFEGGK		0.0440188	0.00155192	1	6	1	A0A0E2Q233	1	851.426	High	0.001497	0.03916	1.61
	FALSE	High	LHDAISESAK		4.06716e-07	0.000542996	1	6	1	A0A0E2Q233	0	1070.55	High	0.0006035	2.88e-07	2.54
	FALSE	High	INYVIIDDVIK		1.54599e-06	0.000542996	1	6	1	A0A0E2Q233	0	1304.75	High	0.0006035	1.122e-06	2.26
	FALSE	High	NGELKPTDGLSK		0.000966802	0.000542996	1	6	1	A0A0E2Q233	0	1258.66	High	0.0006035	0.0007968	1.42
	FALSE	High	SNFVLTSTIK		0.00245978	0.000542996	1	6	1	A0A0E2Q233	0	1109.62	High	0.0006035	0.002067	1.41
	FALSE	High	SVKPDIDVQVQYAESFNDAAK		0.00245978	0.000542996	1	6	1	A0A0E2Q233	0	2324.14	High	0.0006035	0.002068	2.58
	FALSE	High	VGFIGGQK		0.102261	0.00601798	1	6	1	A0A0E2Q233	0	805.457	High	0.005537	0.09287	1.59
	FALSE	High	VWVIGVDR		0.0581636	0.00203425	1	5	1	A0A0E2Q233	0	943.536	High	0.00193	0.05205	1.26
FALSE	High	Master Protein	A0A2X3UI28	Xaa-Pro dipeptidase OS=Streptococcus thermophilus OX=1308 GN=pepQ PE=3 SV=1	0	29.638	37	8	8	8	361	40.3	4.81	10.36	8	1
	Checked	Confidence	Sequence	Modifications	Qvality PEP	Qvality q-value	# Protein Groups	# Proteins	# PSMs	Master Protein Accessions	# Missed Cleavages	Theo. MH+ [Da]	Confidence (by Search Engine): Sequest HT	Percolator q-Value (by Search Engine): Sequest HT	Percolator PEP (by Search Engine): Sequest HT	XCorr (by Search Engine): Sequest HT
	FALSE	High	AGLASTDIPIIYAEFDNLNVTK		0.000256639	0.000542996	1	3	1	A0A2X3UI28	0	2365.23	High	0.0006035	0.0002061	1.8
	FALSE	High	ASSVLDFPVFGYMDSENPWQK	1xOxidation [M13]	0.000814164	0.000542996	1	1	1	A0A2X3UI28	0	2433.11	High	0.0006035	0.0006695	1.21
	FALSE	High	EPALFVPALEVAR		0.000627785	0.000542996	1	3	1	A0A2X3UI28	0	1411.79	High	0.0006035	0.0005136	3
	FALSE	High	FENLTPFIHK		0.0342673	0.00155192	1	4	1	A0A2X3UI28	0	1245.66	High	0.001497	0.03036	1.83
	FALSE	High	FQGLQTVFEGR		7.19714e-06	0.000542996	1	4	1	A0A2X3UI28	0	1281.66	High	0.0006035	5.378e-06	3.07
	FALSE	High	LGHGIGMDVHEFPSIMEGNDLIIEEGMCFSVEPGIYIPEK	1xCarbamidomethyl [C28]; 3xOxidation [M7; M16; M27]	1.70311e-10	0.000542996	1	3	2	A0A2X3UI28	0	4508.08	High	0.0006035	1.034e-10	4.29
	FALSE	High	MIVAGDYADK	1xOxidation [M1]	0.0442087	0.00155192	1	4	1	A0A2X3UI28	0	1098.51	High	0.001497	0.03943	1.03
	FALSE	High	SADEIQK		0.0545534	0.00203425	1	4	1	A0A2X3UI28	0	790.394	High	0.00193	0.04881	1.54
FALSE	High	Master Protein	A0A0E2PYW0	Tryptophan--tRNA ligase OS=Streptococcus thermophilus M17PTZA496 OX=1433289 GN=trpS PE=3 SV=1	0	29.217	32	7	8	7	340	38.3	5.41	5.44	7	1
	Checked	Confidence	Sequence	Modifications	Qvality PEP	Qvality q-value	# Protein Groups	# Proteins	# PSMs	Master Protein Accessions	# Missed Cleavages	Theo. MH+ [Da]	Confidence (by Search Engine): Sequest HT	Percolator q-Value (by Search Engine): Sequest HT	Percolator PEP (by Search Engine): Sequest HT	XCorr (by Search Engine): Sequest HT
	FALSE	High	EVAGQTLVEVK		7.48833e-06	0.000542996	1	4	1	A0A0E2PYW0	0	1172.65	High	0.0006035	5.607e-06	2.59
	FALSE	High	MAKPIILTGDRPTGK	1xMet-loss [N-Term]	0.000949913	0.000542996	1	4	1	A0A0E2PYW0	0	1466.87	High	0.0006035	0.0007831	1.06
	FALSE	High	MFVFLADQQALTDHAK	1xOxidation [M1]	0.0574236	0.00203425	1	4	1	A0A0E2PYW0	0	1850.91	High	0.00193	0.05138	0.85
	FALSE	High	SFNHTYNCDILVEPEGIYPENEAAGR	1xCarbamidomethyl [C8]	1.01268e-06	0.000542996	1	3	2	A0A0E2PYW0	0	2995.35	High	0.0006035	7.287e-07	1.81
	FALSE	High	VEDPGQIEGNMVFHYLDIFGR	1xOxidation [M11]	3.78146e-10	0.000542996	1	4	1	A0A0E2PYW0	0	2452.16	High	0.0006035	2.333e-10	2.84
	FALSE	High	VMSMYTDPNHIR	2xOxidation [M2; M4]	0.00328926	0.000542996	1	4	1	A0A0E2PYW0	0	1495.67	High	0.0006035	0.002778	0.95
	FALSE	High	YLLEILER		0.0636064	0.00250171	1	4	1	A0A0E2PYW0	0	1048.6	High	0.002347	0.05698	1.02
FALSE	High	Master Protein	A0A2X3V351	Aldo/keto reductase OS=Streptococcus thermophilus OX=1308 GN=yvgN PE=3 SV=1	0	28.908	33	7	7	7	280	31.1	4.81	6.41	7	1
	Checked	Confidence	Sequence	Modifications	Qvality PEP	Qvality q-value	# Protein Groups	# Proteins	# PSMs	Master Protein Accessions	# Missed Cleavages	Theo. MH+ [Da]	Confidence (by Search Engine): Sequest HT	Percolator q-Value (by Search Engine): Sequest HT	Percolator PEP (by Search Engine): Sequest HT	XCorr (by Search Engine): Sequest HT
	FALSE	High	AIADSDVAR		0.0802668	0.00390719	1	4	1	A0A2X3V351	0	917.469	High	0.0036	0.07234	1.38
	FALSE	High	AIADSDVAREDLFLTTK		0.0104537	0.000542996	1	4	1	A0A2X3V351	1	1864.97	High	0.0006035	0.009023	0.87
	FALSE	High	EDLFLTTK		0.0701272	0.00296247	1	5	1	A0A2X3V351	0	966.514	High	0.002754	0.063	0.99
	FALSE	High	ERDILLEAYSPLGTGSIFGNEDVEAVAER		3.37073e-20	0.000542996	1	5	1	A0A2X3V351	1	3150.56	High	0.0006035	1.318e-20	4.65
	FALSE	High	LGVDYLDLFLIHWPNPK		0.0278259	0.00155192	1	5	1	A0A2X3V351	0	2040.1	High	0.001497	0.02453	0.98
	FALSE	High	SVAQVALR		0.0266421	0.00155192	1	4	1	A0A2X3V351	0	843.505	High	0.001497	0.02347	1.76
	FALSE	High	VGYTHIDTAQIYGNEVSVGK		0.0445909	0.00155192	1	3	1	A0A2X3V351	0	2151.07	High	0.001497	0.03962	0.6
FALSE	High	Master Protein	A0A0E2QG05	Phosphate acetyltransferase OS=Streptococcus thermophilus M17PTZA496 OX=1433289 GN=eutD PE=3 SV=1	0	28.789	23	5	5	5	329	35.8	5.36	8.11	5	1
	Checked	Confidence	Sequence	Modifications	Qvality PEP	Qvality q-value	# Protein Groups	# Proteins	# PSMs	Master Protein Accessions	# Missed Cleavages	Theo. MH+ [Da]	Confidence (by Search Engine): Sequest HT	Percolator q-Value (by Search Engine): Sequest HT	Percolator PEP (by Search Engine): Sequest HT	XCorr (by Search Engine): Sequest HT
	FALSE	High	EMRPDLAIDGELQFDAAFVPATAAIK	1xOxidation [M2]	2.23841e-08	0.000542996	1	6	1	A0A0E2QG05	0	2805.41	High	0.0006035	1.496e-08	2.37
	FALSE	High	LGMFEAIGPILQGLNKPVNDLSR	1xOxidation [M3]	2.3387e-14	0.000542996	1	6	1	A0A0E2QG05	0	2498.34	High	0.0006035	1.192e-14	3.82
	FALSE	High	IVFPEGNDDR		0.00252564	0.000542996	1	6	1	A0A0E2QG05	0	1161.55	High	0.0006035	0.002116	1.91
	FALSE	High	VAMLSFSTK	1xOxidation [M3]	0.0118197	0.000542996	1	6	1	A0A0E2QG05	0	999.518	High	0.0006035	0.01024	1.55
	FALSE	High	VVQATNIAK		0.00495269	0.000542996	1	5	1	A0A0E2QG05	0	943.557	High	0.0006035	0.004211	1.53
FALSE	High	Master Protein	A0A2X3UW91	Universal stress protein OS=Streptococcus thermophilus OX=1308 GN=NCTC12958_01898 PE=3 SV=1	0	28.688	40	5	6	5	150	16.9	6.7	13.96	5	1
	Checked	Confidence	Sequence	Modifications	Qvality PEP	Qvality q-value	# Protein Groups	# Proteins	# PSMs	Master Protein Accessions	# Missed Cleavages	Theo. MH+ [Da]	Confidence (by Search Engine): Sequest HT	Percolator q-Value (by Search Engine): Sequest HT	Percolator PEP (by Search Engine): Sequest HT	XCorr (by Search Engine): Sequest HT
	FALSE	High	AVLANYER		0.0782654	0.00390719	1	3	2	A0A2X3UW91	0	935.495	High	0.0036	0.07049	1.73
	FALSE	High	HIMVAIDGSHESELAFLK	1xOxidation [M3]	4.11997e-15	0.000542996	1	1	1	A0A2X3UW91	0	2013.01	High	0.0006035	2.03e-15	5
	FALSE	High	LLIGSSSEYILR		0.000129621	0.000542996	1	1	1	A0A2X3UW91	0	1350.76	High	0.0006035	0.0001028	2.32
	FALSE	High	RNNAQLLLVHVIDTR		2.60023e-08	0.000542996	1	3	1	A0A2X3UW91	1	1762.01	High	0.0006035	1.742e-08	3.2
	FALSE	High	VDLLVVR		0.0883956	0.00478708	1	3	1	A0A2X3UW91	0	813.519	High	0.00438	0.07998	1.53
FALSE	High	Master Protein	Q5LZF1	2,3-bisphosphoglycerate-dependent phosphoglycerate mutase OS=Streptococcus thermophilus (strain CNRZ 1066) OX=299768 GN=gpmA PE=3 SV=1	0	28.582	57	15	17	15	230	26.2	5.72	9.76	15	1
	Checked	Confidence	Sequence	Modifications	Qvality PEP	Qvality q-value	# Protein Groups	# Proteins	# PSMs	Master Protein Accessions	# Missed Cleavages	Theo. MH+ [Da]	Confidence (by Search Engine): Sequest HT	Percolator q-Value (by Search Engine): Sequest HT	Percolator PEP (by Search Engine): Sequest HT	XCorr (by Search Engine): Sequest HT
	FALSE	High	AEAAEQFGDEQVHIWR		0.000658963	0.000542996	1	1	1	Q5LZF1	0	1885.88	High	0.0006035	0.0005378	1.92
	FALSE	High	ALPFWEDK		0.145273	0.00956943	1	3	1	Q5LZF1	0	1005.5	High	0.008988	0.1327	1.7
	FALSE	High	DDEYSAHKDR		0.0658058	0.00250171	1	3	1	Q5LZF1	1	1235.53	High	0.002347	0.05905	1.14
	FALSE	High	EAGIEFDK		0.0945002	0.0056601	1	3	2	Q5LZF1	0	908.436	High	0.005152	0.08547	0.7
	FALSE	High	GTQQAIDAGK		0.00161877	0.000542996	1	3	1	Q5LZF1	0	988.506	High	0.0006035	0.001348	2.14
	FALSE	High	HYGGLTGK		0.101417	0.00601798	1	3	1	Q5LZF1	0	832.431	High	0.005537	0.09214	0.88
	FALSE	High	LSDDEIMDVEIPNFPPLVFEFDEK	1xOxidation [M7]	5.14876e-06	0.000542996	1	3	1	Q5LZF1	0	2854.34	High	0.0006035	3.821e-06	2.05
	FALSE	High	MDRDDEYSAHK	1xOxidation [M1]	0.0669326	0.00250171	1	1	1	Q5LZF1	1	1382.56	High	0.002347	0.06016	1.31
	FALSE	High	RSYDVLPPK		0.021335	0.00113715	1	1	1	Q5LZF1	1	1074.59	High	0.001142	0.01869	1.95
	FALSE	High	RSYDVLPPKMDR	1xOxidation [M10]	0.128691	0.00797239	1	1	1	Q5LZF1	2	1492.76	High	0.007573	0.1176	1.2
	FALSE	High	SYDVLPPK		0.00965966	0.000542996	1	1	2	Q5LZF1	0	918.493	High	0.0006035	0.008313	1.92
	FALSE	High	SYDVLPPKMDR	1xOxidation [M9]	0.087293	0.00478708	1	1	1	Q5LZF1	1	1336.66	High	0.00438	0.079	1.48
	FALSE	High	SYDVLPPKMDRDDEYSAHK	1xOxidation [M9]	0.00169167	0.000542996	1	1	1	Q5LZF1	2	2282.04	High	0.0006035	0.001407	1.64
	FALSE	High	TTNLALEASDQLWVPVEK		0.0677898	0.00250171	1	3	1	Q5LZF1	0	2014.05	High	0.002347	0.06101	1
	FALSE	High	YASLDDSVIPDAENLK		0.0233804	0.00113715	1	1	1	Q5LZF1	0	1749.85	High	0.001142	0.02057	1.76
FALSE	High	Master Protein	A0AAU9H5W4	NH(3)-dependent NAD(+) synthetase OS=Streptococcus thermophilus OX=1308 GN=nadE PE=3 SV=1	0	27.805	37	6	7	6	273	30.1	5.34	13.45	6	1
	Checked	Confidence	Sequence	Modifications	Qvality PEP	Qvality q-value	# Protein Groups	# Proteins	# PSMs	Master Protein Accessions	# Missed Cleavages	Theo. MH+ [Da]	Confidence (by Search Engine): Sequest HT	Percolator q-Value (by Search Engine): Sequest HT	Percolator PEP (by Search Engine): Sequest HT	XCorr (by Search Engine): Sequest HT
	FALSE	High	EAVDGQVAELAK		2.03614e-07	0.000542996	1	2	2	A0AAU9H5W4	0	1229.64	High	0.0006035	1.418e-07	1.87
	FALSE	High	FGDGGADILPLFR		2.73573e-05	0.000542996	1	3	1	A0AAU9H5W4	0	1377.72	High	0.0006035	2.104e-05	3.11
	FALSE	High	LAQLAVEELR		0.00208075	0.000542996	1	3	1	A0AAU9H5W4	0	1141.66	High	0.0006035	0.001738	1.46
	FALSE	High	LPYGVQADEDDAQR		3.69163e-05	0.000542996	1	3	1	A0AAU9H5W4	0	1576.72	High	0.0006035	2.849e-05	1.33
	FALSE	High	MTLQETIIAQLGVKPSINPK	1xMet-loss [N-Term]	0.000267022	0.000542996	1	3	1	A0AAU9H5W4	0	2050.19	High	0.0006035	0.000214	2.15
	FALSE	High	VPTADLEEDKPGIADEVALGVTYHEIDDYLEGK		6.64828e-06	0.000542996	1	2	1	A0AAU9H5W4	0	3601.74	High	0.0006035	4.958e-06	4.25
FALSE	High	Master Protein	Q03IB2	Histidine--tRNA ligase OS=Streptococcus thermophilus (strain ATCC BAA-491 / LMD-9) OX=322159 GN=hisS PE=3 SV=1	0	27.39	28	11	13	11	426	48.3	5.6	8.9	11	1
	Checked	Confidence	Sequence	Modifications	Qvality PEP	Qvality q-value	# Protein Groups	# Proteins	# PSMs	Master Protein Accessions	# Missed Cleavages	Theo. MH+ [Da]	Confidence (by Search Engine): Sequest HT	Percolator q-Value (by Search Engine): Sequest HT	Percolator PEP (by Search Engine): Sequest HT	XCorr (by Search Engine): Sequest HT
	FALSE	High	ALELVQSIR		0.00286964	0.000542996	1	4	1	Q03IB2	0	1028.61	High	0.0006035	0.002416	1.89
	FALSE	High	GLDYYNHTIFEFITTIDK		0.00970215	0.000542996	1	3	1	Q03IB2	0	2190.08	High	0.0006035	0.008375	1.28
	FALSE	High	KYNYGEIR		0.00356049	0.000542996	1	3	1	Q03IB2	1	1042.53	High	0.0006035	0.003006	1.6
	FALSE	High	LEENPLR		0.0707234	0.00296247	1	2	1	Q03IB2	0	870.468	High	0.002754	0.06367	1.33
	FALSE	High	LFAPEVQKPVK		0.130269	0.00797239	1	4	1	Q03IB2	0	1255.74	High	0.007573	0.1189	0.5
	FALSE	High	LLLVLDK		0.00501848	0.000542996	1	4	1	Q03IB2	0	813.544	High	0.0006035	0.004268	1.93
	FALSE	High	QALIDYLTPMR		2.39693e-05	0.000542996	1	4	1	Q03IB2	0	1320.7	High	0.0006035	1.839e-05	1.8
	FALSE	High	QALIDYLTPMR	1xOxidation [M10]	0.00545591	0.000542996	1	4	1	Q03IB2	0	1336.69	High	0.0006035	0.004659	1.14
	FALSE	High	SELTICAGGR	1xCarbamidomethyl [C6]	0.0421632	0.00155192	1	4	1	Q03IB2	0	1063.52	High	0.001497	0.03742	1.12
	FALSE	High	TPMFEHYEVISR	1xOxidation [M3]	0.00533724	0.000542996	1	4	2	Q03IB2	0	1524.72	High	0.0006035	0.00455	1.64
	FALSE	High	TVITLGESEVESGVVK		0.00526727	0.000542996	1	3	1	Q03IB2	0	1646.88	High	0.0006035	0.004482	1.68
	FALSE	High	WQYVENVAR		0.0037536	0.000542996	1	4	1	Q03IB2	0	1164.58	High	0.0006035	0.003172	1.55
FALSE	High	Master Protein	A0A2X3WT37	DNA-directed RNA polymerase subunit alpha OS=Streptococcus thermophilus OX=1308 GN=rpoA PE=3 SV=1	0	26.544	26	7	8	7	312	34.4	4.87	6.95	7	1
	Checked	Confidence	Sequence	Modifications	Qvality PEP	Qvality q-value	# Protein Groups	# Proteins	# PSMs	Master Protein Accessions	# Missed Cleavages	Theo. MH+ [Da]	Confidence (by Search Engine): Sequest HT	Percolator q-Value (by Search Engine): Sequest HT	Percolator PEP (by Search Engine): Sequest HT	XCorr (by Search Engine): Sequest HT
	FALSE	High	GYGTTLGNSLR		0.00352928	0.000542996	1	6	1	A0A2X3WT37	0	1138.59	High	0.0006035	0.002984	1.15
	FALSE	High	LADIGLGLK		6.51795e-05	0.000542996	1	6	2	A0A2X3WT37	0	899.556	High	0.0006035	5.083e-05	1.87
	FALSE	High	IDGVLHEFDTVPGVR		1.75646e-10	0.000542996	1	7	1	A0A2X3WT37	0	1653.86	High	0.0006035	1.068e-10	3.44
	FALSE	High	TIEELDLSVR		0.00134535	0.000542996	1	5	1	A0A2X3WT37	0	1174.63	High	0.0006035	0.001116	1.53
	FALSE	High	VGSNDGFDK		0.129741	0.00797239	1	10	1	A0A2X3WT37	0	938.421	High	0.007573	0.1183	0.64
	FALSE	High	VLIEHLNLFTDLTDVAK		0.0154406	0.000542996	1	3	2	A0A2X3WT37	0	1941.07	High	0.0006035	0.01345	1.02
	FALSE	High	VNYQVEPAR		0.000125684	0.000542996	1	10	1	A0A2X3WT37	0	1075.55	High	0.0006035	9.934e-05	1.65
FALSE	High	Master Protein	Q60151	Glutathione reductase OS=Streptococcus thermophilus OX=1308 GN=gor PE=3 SV=1	0	26.134	21	8	9	8	450	48.7	5.19	17.96	8	1
	Checked	Confidence	Sequence	Modifications	Qvality PEP	Qvality q-value	# Protein Groups	# Proteins	# PSMs	Master Protein Accessions	# Missed Cleavages	Theo. MH+ [Da]	Confidence (by Search Engine): Sequest HT	Percolator q-Value (by Search Engine): Sequest HT	Percolator PEP (by Search Engine): Sequest HT	XCorr (by Search Engine): Sequest HT
	FALSE	High	GFDSNGVER		0.00735698	0.000542996	1	6	1	Q60151	0	980.443	High	0.0006035	0.006313	1.74
	FALSE	High	LDLTPVAVK		0.00742193	0.000542996	1	4	1	Q60151	0	955.582	High	0.0006035	0.00636	1.95
	FALSE	High	IIGLHGIGYGVDEMIQGFSVAIK	1xOxidation [M14]	2.47184e-07	0.000542996	1	6	1	Q60151	0	2433.28	High	0.0006035	1.728e-07	4.78
	FALSE	High	LVTLGEDEK		0.0109225	0.000542996	1	6	1	Q60151	0	1003.53	High	0.0006035	0.009456	2.19
	FALSE	High	QAYIDR		0.0110672	0.000542996	1	6	1	Q60151	0	765.389	High	0.0006035	0.009577	0.98
	FALSE	High	TFDKDIIDVLVDEMAK		0.0533988	0.00203425	1	6	1	Q60151	1	1851.94	High	0.00193	0.0478	0.89
	FALSE	High	TFDKDIIDVLVDEMAK	1xOxidation [M14]	0.00065031	0.000542996	1	6	1	Q60151	1	1867.94	High	0.0006035	0.0005315	3.44
	FALSE	High	TGVELTER		0.00177565	0.000542996	1	2	1	Q60151	0	904.473	High	0.0006035	0.001483	1.64
	FALSE	High	VMWYGAQVAETLHR	1xOxidation [M2]	0.000383246	0.000542996	1	6	1	Q60151	0	1676.82	High	0.0006035	0.0003101	2.23
FALSE	High	Master Protein	A0A0E2PZT8	Global transcriptional regulator CodY OS=Streptococcus thermophilus M17PTZA496 OX=1433289 GN=codY PE=3 SV=1	0	25.675	26	7	7	7	261	28.9	4.87	6.9	7	1
	Checked	Confidence	Sequence	Modifications	Qvality PEP	Qvality q-value	# Protein Groups	# Proteins	# PSMs	Master Protein Accessions	# Missed Cleavages	Theo. MH+ [Da]	Confidence (by Search Engine): Sequest HT	Percolator q-Value (by Search Engine): Sequest HT	Percolator PEP (by Search Engine): Sequest HT	XCorr (by Search Engine): Sequest HT
	FALSE	High	AVSAILNELDGLEGR		2.62893e-09	0.000542996	1	4	1	A0A0E2PZT8	0	1556.83	High	0.0006035	1.685e-09	2.59
	FALSE	High	KLESAGIIESR		0.000873631	0.000542996	1	4	1	A0A0E2PZT8	1	1202.67	High	0.0006035	0.0007183	2.51
	FALSE	High	KQTAINMAINTLSYSEIK	1xOxidation [M7]	0.00957522	0.000542996	1	4	1	A0A0E2PZT8	1	2041.06	High	0.0006035	0.008267	0.91
	FALSE	High	LESAGIIESR		0.000145999	0.000542996	1	4	1	A0A0E2PZT8	0	1074.58	High	0.0006035	0.0001157	1.51
	FALSE	High	LGSFIIWR		0.00027177	0.000542996	1	4	1	A0A0E2PZT8	0	991.572	High	0.0006035	0.000218	1.8
	FALSE	High	QLPEEYIR		0.0658058	0.00250171	1	4	1	A0A0E2PZT8	0	1047.55	High	0.002347	0.05917	1.37
	FALSE	High	VLNEGIYDK		0.00169914	0.000542996	1	4	1	A0A0E2PZT8	0	1050.55	High	0.0006035	0.001416	1.12
FALSE	High	Master Protein	A0A7U7H4N4	Small ribosomal subunit protein uS4 OS=Streptococcus thermophilus OX=1308 GN=rpsD PE=3 SV=1	0	25.667	47	9	10	9	203	23	10.07	9.65	9	1
	Checked	Confidence	Sequence	Modifications	Qvality PEP	Qvality q-value	# Protein Groups	# Proteins	# PSMs	Master Protein Accessions	# Missed Cleavages	Theo. MH+ [Da]	Confidence (by Search Engine): Sequest HT	Percolator q-Value (by Search Engine): Sequest HT	Percolator PEP (by Search Engine): Sequest HT	XCorr (by Search Engine): Sequest HT
	FALSE	High	FSYGLSEK		0.0641495	0.00250171	1	3	1	A0A7U7H4N4	0	930.457	High	0.002347	0.05764	1.48
	FALSE	High	LDNVVYR		0.00775531	0.000542996	1	3	2	A0A7U7H4N4	0	878.473	High	0.0006035	0.006643	1.98
	FALSE	High	LGFSLTGTGK		0.000118686	0.000542996	1	3	1	A0A7U7H4N4	0	980.541	High	0.0006035	9.374e-05	1.54
	FALSE	High	LGLATTR		0.0140843	0.000542996	1	3	1	A0A7U7H4N4	0	731.441	High	0.0006035	0.01224	1.55
	FALSE	High	LPERDEINPEINEALVVEFYNK		1.08431e-05	0.000542996	1	3	1	A0A7U7H4N4	1	2631.33	High	0.0006035	8.158e-06	3.36
	FALSE	High	LSEYGLQLAEK		1.10598e-06	0.000542996	1	3	1	A0A7U7H4N4	0	1250.66	High	0.0006035	7.977e-07	2.47
	FALSE	High	NLFVQATK		0.129741	0.00797239	1	3	1	A0A7U7H4N4	0	920.52	High	0.007573	0.1183	1.4
	FALSE	High	NYVPGQHGPNNR		0.0273462	0.00155192	1	3	1	A0A7U7H4N4	0	1352.65	High	0.001497	0.02412	1.19
	FALSE	High	VEVGQVISVR		0.00312001	0.000542996	1	3	1	A0A7U7H4N4	0	1085.63	High	0.0006035	0.002636	1.29
FALSE	High	Master Protein	A0A0E2Q2P5	Pyruvate dehydrogenase E1 subunit alpha OS=Streptococcus thermophilus M17PTZA496 OX=1433289 GN=X841_05960 PE=4 SV=1	0	25.589	23	7	7	7	323	35.7	5.43	8.02	7	1
	Checked	Confidence	Sequence	Modifications	Qvality PEP	Qvality q-value	# Protein Groups	# Proteins	# PSMs	Master Protein Accessions	# Missed Cleavages	Theo. MH+ [Da]	Confidence (by Search Engine): Sequest HT	Percolator q-Value (by Search Engine): Sequest HT	Percolator PEP (by Search Engine): Sequest HT	XCorr (by Search Engine): Sequest HT
	FALSE	High	ATNTPHLYTR		0.00900441	0.000542996	1	6	1	A0A0E2Q2P5	0	1173.6	High	0.0006035	0.007756	1.59
	FALSE	High	DYLVSENIASVEELDAIQSQVK		0.00228236	0.000542996	1	6	1	A0A0E2Q2P5	0	2450.23	High	0.0006035	0.001911	2.22
	FALSE	High	GGNGPAIVEVK		0.000106305	0.000542996	1	3	1	A0A0E2Q2P5	0	1040.57	High	0.0006035	8.401e-05	1.81
	FALSE	High	NNNDPIIR		0.0239996	0.00113715	1	5	1	A0A0E2Q2P5	0	955.496	High	0.001142	0.02105	1.26
	FALSE	High	TKEEVDEWK		0.0792601	0.00390719	1	5	1	A0A0E2Q2P5	1	1163.56	High	0.0036	0.07151	1.22
	FALSE	High	WFGHSTADAGVYR		0.017916	0.000542996	1	6	1	A0A0E2Q2P5	0	1466.68	High	0.0006035	0.01565	1.08
	FALSE	High	YRDYLVSENIASVEELDAIQSQVK		1.58703e-12	0.000542996	1	6	1	A0A0E2Q2P5	1	2769.39	High	0.0006035	8.791e-13	3.99
FALSE	High	Master Protein	A0A3G6JS01	Ketol-acid reductoisomerase (NADP(+)) OS=Streptococcus thermophilus OX=1308 GN=ilvC PE=3 SV=1	0	25.067	20	6	7	6	340	37.3	4.87	7.98	6	1
	Checked	Confidence	Sequence	Modifications	Qvality PEP	Qvality q-value	# Protein Groups	# Proteins	# PSMs	Master Protein Accessions	# Missed Cleavages	Theo. MH+ [Da]	Confidence (by Search Engine): Sequest HT	Percolator q-Value (by Search Engine): Sequest HT	Percolator PEP (by Search Engine): Sequest HT	XCorr (by Search Engine): Sequest HT
	FALSE	High	AKEDGFDTYTVAEATK		9.21094e-08	0.000542996	1	5	2	A0A3G6JS01	1	1745.82	High	0.0006035	6.324e-08	2.85
	FALSE	High	AVLADIQNGK		0.000105837	0.000542996	1	2	1	A0A3G6JS01	0	1028.57	High	0.0006035	8.34e-05	2.38
	FALSE	High	DTGHDVIIGVRPGK		0.0329572	0.00155192	1	3	1	A0A3G6JS01	0	1463.8	High	0.001497	0.02917	1.39
	FALSE	High	EDGFDTYTVAEATK		3.9964e-05	0.000542996	1	5	1	A0A3G6JS01	0	1546.69	High	0.0006035	3.091e-05	2.74
	FALSE	High	IAVIGYGSQGHAHSQNLR		0.000418555	0.000542996	1	3	1	A0A3G6JS01	0	1907.98	High	0.0006035	0.0003395	1.32
	FALSE	High	VGLLETTYK		0.0097877	0.000542996	1	5	1	A0A3G6JS01	0	1023.57	High	0.0006035	0.008447	1.48
FALSE	High	Master Protein	A0A7U7H3X8	Peptide deformylase OS=Streptococcus thermophilus OX=1308 GN=def PE=3 SV=1	0	24.167	39	6	8	6	204	22.7	5.66	8.19	6	1
	Checked	Confidence	Sequence	Modifications	Qvality PEP	Qvality q-value	# Protein Groups	# Proteins	# PSMs	Master Protein Accessions	# Missed Cleavages	Theo. MH+ [Da]	Confidence (by Search Engine): Sequest HT	Percolator q-Value (by Search Engine): Sequest HT	Percolator PEP (by Search Engine): Sequest HT	XCorr (by Search Engine): Sequest HT
	FALSE	High	DVPGYVVR		0.129215	0.00797239	1	3	1	A0A7U7H3X8	0	904.489	High	0.007573	0.118	0.74
	FALSE	High	GYDSIVVQHEIDHTNGIMFYDR	1xOxidation [M18]	0.000258911	0.000542996	1	3	1	A0A7U7H3X8	0	2625.2	High	0.0006035	0.0002078	2.34
	FALSE	High	INKDNPFTIK		0.00700979	0.000542996	1	3	2	A0A7U7H3X8	1	1189.66	High	0.0006035	0.006016	1.48
	FALSE	High	NSQDPVIAEK		0.00200871	0.000542996	1	3	1	A0A7U7H3X8	0	1100.56	High	0.0006035	0.001681	1.3
	FALSE	High	VTIEYFNK		0.0498608	0.00155192	1	3	1	A0A7U7H3X8	0	1013.53	High	0.001497	0.0445	1.81
	FALSE	High	VVAHSVQEAALGDGEGCLSVDR	1xCarbamidomethyl [C17]	1.17345e-13	0.000542996	1	2	2	A0A7U7H3X8	0	2269.09	High	0.0006035	6.163e-14	4.03
FALSE	High	Master Protein	A0A0E2Q1D2	4-alpha-glucanotransferase OS=Streptococcus thermophilus M17PTZA496 OX=1433289 GN=X841_05865 PE=3 SV=1	0	24.134	20	7	7	7	493	56.6	5.39	2.6	7	1
	Checked	Confidence	Sequence	Modifications	Qvality PEP	Qvality q-value	# Protein Groups	# Proteins	# PSMs	Master Protein Accessions	# Missed Cleavages	Theo. MH+ [Da]	Confidence (by Search Engine): Sequest HT	Percolator q-Value (by Search Engine): Sequest HT	Percolator PEP (by Search Engine): Sequest HT	XCorr (by Search Engine): Sequest HT
	FALSE	High	AILADENEAK		0.00538439	0.000542996	1	4	1	A0A0E2Q1D2	0	1073.55	High	0.0006035	0.004596	1.24
	FALSE	High	DGFLTEADVEGSDFGSDPEFIDYAK		0.000122945	0.000542996	1	4	1	A0A0E2Q1D2	0	2724.18	High	0.0006035	9.721e-05	1.35
	FALSE	High	DYTDAYINR		0.0115128	0.000542996	1	6	1	A0A0E2Q1D2	0	1130.51	High	0.0006035	0.009969	1.24
	FALSE	High	EFLTDITER		0.0180733	0.000542996	1	5	1	A0A0E2Q1D2	0	1123.56	High	0.0006035	0.01579	1.57
	FALSE	High	MLPGEITVDKK	1xOxidation [M1]	0.00664964	0.000542996	1	6	1	A0A0E2Q1D2	1	1246.67	High	0.0006035	0.005684	1.14
	FALSE	High	NIPNTVGGNWR		0.021616	0.00113715	1	4	1	A0A0E2Q1D2	0	1227.62	High	0.001142	0.01897	1.49
	FALSE	High	TLFATVSNTAIVTMQDILDKNENSR	1xOxidation [M14]	1.60121e-10	0.000542996	1	3	1	A0A0E2Q1D2	1	2797.4	High	0.0006035	9.695e-11	2.6
FALSE	High	Master Protein	A0A2X3UYJ1	NADH oxidase OS=Streptococcus thermophilus OX=1308 GN=nox PE=3 SV=1	0	24.085	30	9	9	9	457	49.6	4.94	4.96	9	1
	Checked	Confidence	Sequence	Modifications	Qvality PEP	Qvality q-value	# Protein Groups	# Proteins	# PSMs	Master Protein Accessions	# Missed Cleavages	Theo. MH+ [Da]	Confidence (by Search Engine): Sequest HT	Percolator q-Value (by Search Engine): Sequest HT	Percolator PEP (by Search Engine): Sequest HT	XCorr (by Search Engine): Sequest HT
	FALSE	High	DHGIQLAFGETVK		0.00133944	0.000542996	1	2	1	A0A2X3UYJ1	0	1414.73	High	0.0006035	0.001111	2.66
	FALSE	High	FGFNPAVVESTDLQKPPFMKDENEDVTIK	1xOxidation [M19]	0.0152392	0.000542996	1	3	1	A0A2X3UYJ1	1	3311.61	High	0.0006035	0.01327	1.57
	FALSE	High	LFQNAQEVIDK		5.8119e-07	0.000542996	1	10	1	A0A2X3UYJ1	0	1304.68	High	0.0006035	4.14e-07	2.3
	FALSE	High	LFQNAQEVIDKLNDK		0.0122417	0.000542996	1	10	1	A0A2X3UYJ1	1	1774.93	High	0.0006035	0.01059	0.94
	FALSE	High	LILATGSQPILPPIDGAEIK		0.00231272	0.000542996	1	10	1	A0A2X3UYJ1	0	2046.18	High	0.0006035	0.001941	1.11
	FALSE	High	IVYDKDTR		0.0952905	0.0056601	1	6	1	A0A2X3UYJ1	1	1009.53	High	0.005152	0.08625	0.92
	FALSE	High	NAYDVDMVVLAVGFRPNTALGAGK	1xOxidation [M7]	0.00167683	0.000542996	1	6	1	A0A2X3UYJ1	0	2494.28	High	0.0006035	0.001398	1.4
	FALSE	High	NGAYLVNK		0.00710283	0.000542996	1	6	1	A0A2X3UYJ1	0	878.473	High	0.0006035	0.006094	1.35
	FALSE	High	VAVVGAGYIGVELAEAFQR		0.010317	0.000542996	1	10	1	A0A2X3UYJ1	0	1949.05	High	0.0006035	0.008918	1.27
FALSE	High	Master Protein	Q5M5K6	Homoserine dehydrogenase OS=Streptococcus thermophilus (strain ATCC BAA-250 / LMG 18311) OX=264199 GN=hom PE=3 SV=1	0	23.601	18	6	6	6	428	46.4	4.86	11.1	6	1
	Checked	Confidence	Sequence	Modifications	Qvality PEP	Qvality q-value	# Protein Groups	# Proteins	# PSMs	Master Protein Accessions	# Missed Cleavages	Theo. MH+ [Da]	Confidence (by Search Engine): Sequest HT	Percolator q-Value (by Search Engine): Sequest HT	Percolator PEP (by Search Engine): Sequest HT	XCorr (by Search Engine): Sequest HT
	FALSE	High	DLPLANPADVK		8.45338e-05	0.000542996	1	4	1	Q5M5K6	0	1152.63	High	0.0006035	6.629e-05	2.22
	FALSE	High	ELIALAQDK		0.00181519	0.000542996	1	2	1	Q5M5K6	0	1000.57	High	0.0006035	0.001512	1.9
	FALSE	High	MVDEGWSYEDALK	1xOxidation [M1]	8.49072e-05	0.000542996	1	4	1	Q5M5K6	0	1558.67	High	0.0006035	6.675e-05	2.1
	FALSE	High	TAQELGYAESDPTNDVEGYDAAYK		0.000240223	0.000542996	1	3	1	Q5M5K6	0	2607.14	High	0.0006035	0.0001929	1.98
	FALSE	High	TLANSLTSDK		7.92986e-06	0.000542996	1	4	1	Q5M5K6	0	1049.55	High	0.0006035	5.933e-06	2.54
	FALSE	High	VLVKDDEEKDR		0.000404057	0.000542996	1	3	1	Q5M5K6	2	1345.7	High	0.0006035	0.0003271	2.33
FALSE	High	Master Protein	A0A0E2Q0F6	carbonic anhydrase OS=Streptococcus thermophilus M17PTZA496 OX=1433289 GN=X841_10255 PE=3 SV=1	0	23.354	44	6	6	6	165	18.3	5.74	7.18	6	1
	Checked	Confidence	Sequence	Modifications	Qvality PEP	Qvality q-value	# Protein Groups	# Proteins	# PSMs	Master Protein Accessions	# Missed Cleavages	Theo. MH+ [Da]	Confidence (by Search Engine): Sequest HT	Percolator q-Value (by Search Engine): Sequest HT	Percolator PEP (by Search Engine): Sequest HT	XCorr (by Search Engine): Sequest HT
	FALSE	High	AYVNLHGTAHLPLKPK		4.95964e-05	0.000542996	1	1	1	A0A0E2Q0F6	0	1759	High	0.0006035	3.853e-05	1.77
	FALSE	High	LHVAQALGLALGDAHILR		4.7447e-11	0.000542996	1	2	1	A0A0E2Q0F6	0	1868.09	High	0.0006035	2.81e-11	3.36
	FALSE	High	NDEFTAYLNK		0.00192216	0.000542996	1	2	1	A0A0E2Q0F6	0	1214.57	High	0.0006035	0.001607	1.7
	FALSE	High	SLVISQQQMGTR	1xOxidation [M9]	0.000762095	0.000542996	1	2	1	A0A0E2Q0F6	0	1363.7	High	0.0006035	0.0006262	2.12
	FALSE	High	VAIVTCMDSR	1xCarbamidomethyl [C6]; 1xOxidation [M7]	0.146444	0.00956943	1	2	1	A0A0E2Q0F6	0	1167.55	High	0.008988	0.1342	0.91
	FALSE	High	VTEDMIR	1xOxidation [M5]	0.0341193	0.00155192	1	1	1	A0A0E2Q0F6	0	879.424	High	0.001497	0.03027	0.99
FALSE	High	Master Protein	A0A0M4H6S6	Glutamine ABC transporter (ATP-binding protein) OS=Streptococcus thermophilus OX=1308 GN=artM_3 PE=3 SV=1	0	23.248	35	7	7	7	255	28.1	6.02	8	7	1
	Checked	Confidence	Sequence	Modifications	Qvality PEP	Qvality q-value	# Protein Groups	# Proteins	# PSMs	Master Protein Accessions	# Missed Cleavages	Theo. MH+ [Da]	Confidence (by Search Engine): Sequest HT	Percolator q-Value (by Search Engine): Sequest HT	Percolator PEP (by Search Engine): Sequest HT	XCorr (by Search Engine): Sequest HT
	FALSE	High	DSYPSMLSGGQK	1xOxidation [M6]	0.00639169	0.000542996	1	1	1	A0A0M4H6S6	0	1285.57	High	0.0006035	0.005464	1.18
	FALSE	High	EVGMVFQHFNLYPHK	1xOxidation [M4]	3.25579e-06	0.000542996	1	4	1	A0A0M4H6S6	0	1861.91	High	0.0006035	2.402e-06	2.12
	FALSE	High	FLSNIINHHSDK		0.0013045	0.000542996	1	2	1	A0A0M4H6S6	0	1424.73	High	0.0006035	0.001079	1.6
	FALSE	High	GGMNMVVVTHEMGFAR	3xOxidation [M3; M5; M12]	0.0139005	0.000542996	1	4	1	A0A0M4H6S6	0	1783.79	High	0.0006035	0.01205	0.83
	FALSE	High	GQVVVILGPSGSGK		9.66922e-06	0.000542996	1	4	1	A0A0M4H6S6	0	1297.75	High	0.0006035	7.276e-06	1.82
	FALSE	High	TVLENVTLAPIK		0.0011181	0.000542996	1	4	1	A0A0M4H6S6	0	1297.77	High	0.0006035	0.0009251	2.36
	FALSE	High	YYGDYHALR		0.00575157	0.000542996	1	4	1	A0A0M4H6S6	0	1157.54	High	0.0006035	0.004915	1.71
FALSE	High	Master Protein	A0A7U7GZV2	Acetate kinase OS=Streptococcus thermophilus OX=1308 GN=ackA PE=3 SV=1	0	23.159	26	9	9	9	397	43.2	5.17	6.22	9	1
	Checked	Confidence	Sequence	Modifications	Qvality PEP	Qvality q-value	# Protein Groups	# Proteins	# PSMs	Master Protein Accessions	# Missed Cleavages	Theo. MH+ [Da]	Confidence (by Search Engine): Sequest HT	Percolator q-Value (by Search Engine): Sequest HT	Percolator PEP (by Search Engine): Sequest HT	XCorr (by Search Engine): Sequest HT
	FALSE	High	ESGLLGISEK		0.00195633	0.000542996	1	7	1	A0A7U7GZV2	0	1032.56	High	0.0006035	0.001637	2.73
	FALSE	High	KYGAHGTSHQYVSQEAAK		0.0031476	0.000542996	1	7	1	A0A7U7GZV2	1	1961.95	High	0.0006035	0.002652	1.46
	FALSE	High	IEELSALAPLHNPGAASGIR		0.00408097	0.000542996	1	5	1	A0A7U7GZV2	0	2016.09	High	0.0006035	0.00346	1.46
	FALSE	High	LLGKPIEETK		0.00451561	0.000542996	1	7	1	A0A7U7GZV2	0	1127.67	High	0.0006035	0.003828	1.13
	FALSE	High	LLGKPIEETKIITAHVGNGVSITAVDGGK		9.03106e-05	0.000542996	1	7	1	A0A7U7GZV2	1	2917.64	High	0.0006035	7.094e-05	1.86
	FALSE	High	ILLDDLIR		0.0268748	0.00155192	1	6	1	A0A7U7GZV2	0	970.593	High	0.001497	0.02363	1.46
	FALSE	High	TIAINAGSSSLK		0.0125679	0.000542996	1	6	1	A0A7U7GZV2	0	1161.65	High	0.0006035	0.0109	1.76
	FALSE	High	YGAHGTSHQYVSQEAAK		0.000284014	0.000542996	1	7	1	A0A7U7GZV2	0	1833.85	High	0.0006035	0.0002281	1.14
	FALSE	High	YYTDYQVR		0.0328147	0.00155192	1	7	1	A0A7U7GZV2	0	1107.51	High	0.001497	0.02896	1.73
FALSE	High	Master Protein	A0A0E2QF92	Small ribosomal subunit protein uS3 OS=Streptococcus thermophilus M17PTZA496 OX=1433289 GN=rpsC PE=3 SV=1	0	23.043	35	6	6	6	217	24	9.76	7.51	6	1
	Checked	Confidence	Sequence	Modifications	Qvality PEP	Qvality q-value	# Protein Groups	# Proteins	# PSMs	Master Protein Accessions	# Missed Cleavages	Theo. MH+ [Da]	Confidence (by Search Engine): Sequest HT	Percolator q-Value (by Search Engine): Sequest HT	Percolator PEP (by Search Engine): Sequest HT	XCorr (by Search Engine): Sequest HT
	FALSE	High	ELADASVSTIEIVR		1.29333e-05	0.000542996	1	5	1	A0A0E2QF92	0	1502.81	High	0.0006035	9.794e-06	2.25
	FALSE	High	EYADYLHEDLAIR		6.6047e-05	0.000542996	1	6	1	A0A0E2QF92	0	1607.77	High	0.0006035	5.163e-05	2.99
	FALSE	High	LNGADIAR		0.0232788	0.00113715	1	6	1	A0A0E2QF92	0	829.453	High	0.001142	0.02041	1.14
	FALSE	High	QVHINIVEIK		0.0140843	0.000542996	1	6	1	A0A0E2QF92	0	1192.7	High	0.0006035	0.01223	1.54
	FALSE	High	TEGYSEGTVPLHTLR		0.000486204	0.000542996	1	2	1	A0A0E2QF92	0	1659.83	High	0.0006035	0.0003956	1.53
	FALSE	High	VIVSIHTAKPGMVIGK	1xOxidation [M12]	2.59461e-07	0.000542996	1	5	2	A0A0E2QF92	0	1665.97	High	0.0006035	1.814e-07	2.27
FALSE	High	Master Protein	A0A2X3V043	Cyclase family protein OS=Streptococcus thermophilus OX=1308 GN=NCTC12958_00437 PE=4 SV=1	0	23.036	27	5	5	5	243	27.5	5.17	5.9	5	1
	Checked	Confidence	Sequence	Modifications	Qvality PEP	Qvality q-value	# Protein Groups	# Proteins	# PSMs	Master Protein Accessions	# Missed Cleavages	Theo. MH+ [Da]	Confidence (by Search Engine): Sequest HT	Percolator q-Value (by Search Engine): Sequest HT	Percolator PEP (by Search Engine): Sequest HT	XCorr (by Search Engine): Sequest HT
	FALSE	High	EVSENPNFILSK		1.59442e-06	0.000542996	1	5	1	A0A2X3V043	0	1376.71	High	0.0006035	1.156e-06	2.11
	FALSE	High	FTVVGQYGTHIDAPIHFVEGGR		2.39675e-07	0.000542996	1	5	1	A0A2X3V043	0	2400.21	High	0.0006035	1.677e-07	3.8
	FALSE	High	INAESPHFPVLPALK		7.22835e-08	0.000542996	1	2	1	A0A2X3V043	0	1632.91	High	0.0006035	4.948e-08	1.73
	FALSE	High	QEDLFTLK		0.00869358	0.000542996	1	5	1	A0A2X3V043	0	993.525	High	0.0006035	0.00747	1
	FALSE	High	WLDEIALK		0.140674	0.00840478	1	5	1	A0A2X3V043	0	987.551	High	0.007573	0.1286	0.89
FALSE	High	Master Protein	A0A0E2PZF0	Glutamyl-tRNA(Gln) amidotransferase subunit A OS=Streptococcus thermophilus M17PTZA496 OX=1433289 GN=gatA PE=3 SV=1	0	22.918	23	9	9	9	488	52.1	5.01	9.14	9	1
	Checked	Confidence	Sequence	Modifications	Qvality PEP	Qvality q-value	# Protein Groups	# Proteins	# PSMs	Master Protein Accessions	# Missed Cleavages	Theo. MH+ [Da]	Confidence (by Search Engine): Sequest HT	Percolator q-Value (by Search Engine): Sequest HT	Percolator PEP (by Search Engine): Sequest HT	XCorr (by Search Engine): Sequest HT
	FALSE	High	AKDMIVIGK	1xOxidation [M4]	0.0851265	0.00478708	1	6	1	A0A0E2PZF0	1	990.565	High	0.00438	0.07693	1.12
	FALSE	High	EEAVNAFVTVAEEAALAQAK		0.0225793	0.00113715	1	5	1	A0A0E2PZF0	0	2061.05	High	0.001142	0.01981	1.08
	FALSE	High	ETILDAAK		0.0776089	0.00390719	1	6	1	A0A0E2PZF0	0	860.472	High	0.0036	0.06995	0.87
	FALSE	High	EYLGEGIDPEVK		0.000799941	0.000542996	1	5	1	A0A0E2PZF0	0	1348.66	High	0.0006035	0.0006579	1.77
	FALSE	High	LGATVEEVSLPHSK		0.00641985	0.000542996	1	6	1	A0A0E2PZF0	0	1466.78	High	0.0006035	0.005501	1.95
	FALSE	High	LSLGSDTGGSIR		0.000180392	0.000542996	1	6	1	A0A0E2PZF0	0	1162.61	High	0.0006035	0.0001436	2.9
	FALSE	High	NLDDIYVNTR		0.00179137	0.000542996	1	6	1	A0A0E2PZF0	0	1222.61	High	0.0006035	0.001494	2.31
	FALSE	High	TLIIQDFEK		0.00169914	0.000542996	1	6	1	A0A0E2PZF0	0	1106.61	High	0.0006035	0.001414	2.16
	FALSE	High	YGVAVYYIIASSEASSNLQR		0.000130194	0.000542996	1	6	1	A0A0E2PZF0	0	2191.1	High	0.0006035	0.0001033	1.38
FALSE	High	Master Protein	A0A0E2Q3M3	Alanine--tRNA ligase OS=Streptococcus thermophilus M17PTZA496 OX=1433289 GN=alaS PE=3 SV=1	0	22.82	12	9	9	9	872	96.7	5.12	8.75	9	1
	Checked	Confidence	Sequence	Modifications	Qvality PEP	Qvality q-value	# Protein Groups	# Proteins	# PSMs	Master Protein Accessions	# Missed Cleavages	Theo. MH+ [Da]	Confidence (by Search Engine): Sequest HT	Percolator q-Value (by Search Engine): Sequest HT	Percolator PEP (by Search Engine): Sequest HT	XCorr (by Search Engine): Sequest HT
	FALSE	High	AAAAAAGDVFK		0.000103988	0.000542996	1	6	1	A0A0E2Q3M3	0	991.521	High	0.0006035	8.204e-05	1.77
	FALSE	High	LGISDAFLYK		0.00231272	0.000542996	1	7	1	A0A0E2Q3M3	0	1126.61	High	0.0006035	0.001935	1.64
	FALSE	High	LLEEDIENDR		0.0557321	0.00203425	1	8	1	A0A0E2Q3M3	0	1245.6	High	0.00193	0.04996	0.82
	FALSE	High	LSVIVADDAR		0.0026047	0.000542996	1	8	1	A0A0E2Q3M3	0	1058.58	High	0.0006035	0.002191	1.63
	FALSE	High	QADYSDVLVLAAHIR		0.0933264	0.0056601	1	6	1	A0A0E2Q3M3	0	1670.89	High	0.005152	0.08437	0.73
	FALSE	High	SENVHAGNLIK		0.000117127	0.000542996	1	8	1	A0A0E2Q3M3	0	1181.63	High	0.0006035	9.269e-05	2.03
	FALSE	High	VASLQEQLHALQK		0.0883956	0.00478708	1	8	1	A0A0E2Q3M3	0	1464.82	High	0.00438	0.07998	0.64
	FALSE	High	VLAPIVSGR		0.111524	0.00645112	1	8	1	A0A0E2Q3M3	0	911.567	High	0.006271	0.1016	1.11
	FALSE	High	YIASQVEVSDAGALR		1.79992e-05	0.000542996	1	8	1	A0A0E2Q3M3	0	1578.81	High	0.0006035	1.37e-05	1.69
FALSE	High	Master Protein	A0AAN1ZUK7	dTDP-glucose 4,6-dehydratase OS=Streptococcus thermophilus OX=1308 GN=spsJ PE=3 SV=1	0	22.647	34	7	7	7	348	39.2	5.66	16.21	7	1
	Checked	Confidence	Sequence	Modifications	Qvality PEP	Qvality q-value	# Protein Groups	# Proteins	# PSMs	Master Protein Accessions	# Missed Cleavages	Theo. MH+ [Da]	Confidence (by Search Engine): Sequest HT	Percolator q-Value (by Search Engine): Sequest HT	Percolator PEP (by Search Engine): Sequest HT	XCorr (by Search Engine): Sequest HT
	FALSE	High	ADAIVHYAAESHNDNSLNDPSPFIHTNFIGTYTLLEAAR		7.24458e-07	0.000542996	1	3	1	A0AAN1ZUK7	0	4285.06	High	0.0006035	5.184e-07	3.33
	FALSE	High	ANIEEILGDR		0.0323909	0.00155192	1	5	1	A0AAN1ZUK7	0	1129.58	High	0.001497	0.02866	2.13
	FALSE	High	EDLPGHGEGPGEK		0.00517541	0.000542996	1	5	1	A0AAN1ZUK7	0	1321.6	High	0.0006035	0.004411	1.78
	FALSE	High	EVLELILEK		0.0198095	0.00113715	1	5	1	A0AAN1ZUK7	0	1085.65	High	0.001142	0.0173	2.1
	FALSE	High	LREELGWEPQFTNFESGLEETIK		2.30355e-07	0.000542996	1	4	1	A0AAN1ZUK7	1	2752.35	High	0.0006035	1.612e-07	4.66
	FALSE	High	QITNILSGIKPK		0.00225241	0.000542996	1	5	1	A0AAN1ZUK7	0	1311.8	High	0.0006035	0.001887	2.22
	FALSE	High	YNPSSPYSSTK		0.0725413	0.00296247	1	5	1	A0AAN1ZUK7	0	1230.56	High	0.002754	0.06536	1.13
FALSE	High	Master Protein	Q9L6X0	Catabolite control protein A OS=Streptococcus thermophilus OX=1308 GN=ccpA PE=4 SV=1	0	22.302	19	4	4	4	333	36.6	6.02	10.84	4	1
	Checked	Confidence	Sequence	Modifications	Qvality PEP	Qvality q-value	# Protein Groups	# Proteins	# PSMs	Master Protein Accessions	# Missed Cleavages	Theo. MH+ [Da]	Confidence (by Search Engine): Sequest HT	Percolator q-Value (by Search Engine): Sequest HT	Percolator PEP (by Search Engine): Sequest HT	XCorr (by Search Engine): Sequest HT
	FALSE	High	AAVEDCVTQLAK	1xCarbamidomethyl [C6]	2.37572e-07	0.000542996	1	5	1	Q9L6X0	0	1304.65	High	0.0006035	1.662e-07	2
	FALSE	High	EELEDKDVILNHGLTLR		2.80859e-09	0.000542996	1	3	1	Q9L6X0	1	1994.06	High	0.0006035	1.804e-09	3.92
	FALSE	High	GIDDIATMYK	1xOxidation [M8]	0.0051527	0.000542996	1	5	1	Q9L6X0	0	1142.54	High	0.0006035	0.004392	1.87
	FALSE	High	TPIVLAGTVDLEHQIPSVNIDYK		4.87297e-05	0.000542996	1	5	2	Q9L6X0	0	2522.35	High	0.0006035	3.785e-05	3.05
FALSE	High	Master Protein	Q5M2Y7	Polar amino acid ABC uptake transporter substrate binding protein OS=Streptococcus thermophilus (strain ATCC BAA-250 / LMG 18311) OX=264199 GN=stu1654 PE=4 SV=1	0	22.166	25	7	7	6	284	31.6	7.93	9.53	7	1
	Checked	Confidence	Sequence	Modifications	Qvality PEP	Qvality q-value	# Protein Groups	# Proteins	# PSMs	Master Protein Accessions	# Missed Cleavages	Theo. MH+ [Da]	Confidence (by Search Engine): Sequest HT	Percolator q-Value (by Search Engine): Sequest HT	Percolator PEP (by Search Engine): Sequest HT	XCorr (by Search Engine): Sequest HT
	FALSE	High	DSDKYEVK		0.000921064	0.000542996	2	9	1	Q5M2Y7; A0A2U2MAV9	1	983.468	High	0.0006035	0.0007577	1.73
	FALSE	High	EYFGGDYVSDLK		4.67301e-06	0.000542996	1	6	1	Q5M2Y7	0	1392.63	High	0.0006035	3.46e-06	1.61
	FALSE	High	LKDDIGMK	1xOxidation [M7]	0.110609	0.00645112	1	6	1	Q5M2Y7	1	935.487	High	0.006271	0.1006	0.49
	FALSE	High	SNYAIISAEGTK		0.000900995	0.000542996	1	5	1	Q5M2Y7	0	1253.64	High	0.0006035	0.0007416	2.54
	FALSE	High	TDGLEYLIFSK		2.26347e-05	0.000542996	1	6	2	Q5M2Y7	0	1285.67	High	0.0006035	1.73e-05	1.98
	FALSE	High	YSFSDPISR		0.0303508	0.00155192	1	6	1	Q5M2Y7	0	1071.51	High	0.001497	0.02685	1.47
	FALSE	High	YTSLDDLSGK		0.000912983	0.000542996	1	6	1	Q5M2Y7	0	1098.53	High	0.0006035	0.0007509	1.68
FALSE	High	Master Protein	B9UZA5	orotate phosphoribosyltransferase (Fragment) OS=Streptococcus thermophilus OX=1308 GN=pyrE PE=3 SV=1	0	21.682	39	5	5	5	173	18.7	5.11	7.64	5	1
	Checked	Confidence	Sequence	Modifications	Qvality PEP	Qvality q-value	# Protein Groups	# Proteins	# PSMs	Master Protein Accessions	# Missed Cleavages	Theo. MH+ [Da]	Confidence (by Search Engine): Sequest HT	Percolator q-Value (by Search Engine): Sequest HT	Percolator PEP (by Search Engine): Sequest HT	XCorr (by Search Engine): Sequest HT
	FALSE	High	AVYLKPEEPFTWASGIK		0.000572301	0.000542996	1	3	1	B9UZA5	0	1936.02	High	0.0006035	0.000466	2
	FALSE	High	ITLSYPETR		0.00685743	0.000542996	1	5	1	B9UZA5	0	1079.57	High	0.0006035	0.005878	1.6
	FALSE	High	MNLPFAYIR	1xOxidation [M1]	0.00244898	0.000542996	1	5	1	B9UZA5	0	1140.59	High	0.0006035	0.002055	1.28
	FALSE	High	MVVVEDLISTGGSVLDAVAAAER	1xOxidation [M1]	9.68784e-13	0.000542996	1	5	1	B9UZA5	0	2318.19	High	0.0006035	5.299e-13	4.09
	FALSE	High	TLIENGFVK		0.0772825	0.00390719	1	5	1	B9UZA5	0	1020.57	High	0.0036	0.06979	1.94
FALSE	High	Master Protein	A0A2U2M6L3	Alpha-1,4 glucan phosphorylase OS=Streptococcus thermophilus OX=1308 GN=glgP PE=3 SV=1	0	21.224	11	7	8	7	754	86.4	5.55	11.55	7	1
	Checked	Confidence	Sequence	Modifications	Qvality PEP	Qvality q-value	# Protein Groups	# Proteins	# PSMs	Master Protein Accessions	# Missed Cleavages	Theo. MH+ [Da]	Confidence (by Search Engine): Sequest HT	Percolator q-Value (by Search Engine): Sequest HT	Percolator PEP (by Search Engine): Sequest HT	XCorr (by Search Engine): Sequest HT
	FALSE	High	AGFFSSDR		0.0102268	0.000542996	1	5	2	A0A2U2M6L3	0	886.405	High	0.0006035	0.008816	1.32
	FALSE	High	DSDTIIDLYK		0.000471436	0.000542996	1	5	1	A0A2U2M6L3	0	1182.59	High	0.0006035	0.0003833	2.89
	FALSE	High	GITFDQDEIQK		1.40629e-05	0.000542996	1	5	1	A0A2U2M6L3	0	1293.63	High	0.0006035	1.065e-05	2.05
	FALSE	High	GSNLHDLPDYAFVQINDTHPSMVIPELIR	1xOxidation [M22]	0.000124581	0.000542996	1	3	1	A0A2U2M6L3	0	3307.64	High	0.0006035	9.86e-05	2.46
	FALSE	High	KLDAIVR		0.0658058	0.00250171	1	5	1	A0A2U2M6L3	1	814.515	High	0.002347	0.05906	1.3
	FALSE	High	LDVLGYK		0.00125933	0.000542996	1	5	1	A0A2U2M6L3	0	807.461	High	0.0006035	0.001044	2.1
	FALSE	High	LVGPENIFIFGK		0.00323185	0.000542996	1	1	1	A0A2U2M6L3	0	1333.75	High	0.0006035	0.002728	2.05
FALSE	High	Master Protein	Q03JC6	D-alanine--D-alanine ligase OS=Streptococcus thermophilus (strain ATCC BAA-491 / LMD-9) OX=322159 GN=ddl PE=3 SV=1	0	21.175	24	7	8	7	348	38.5	4.61	9.85	7	1
	Checked	Confidence	Sequence	Modifications	Qvality PEP	Qvality q-value	# Protein Groups	# Proteins	# PSMs	Master Protein Accessions	# Missed Cleavages	Theo. MH+ [Da]	Confidence (by Search Engine): Sequest HT	Percolator q-Value (by Search Engine): Sequest HT	Percolator PEP (by Search Engine): Sequest HT	XCorr (by Search Engine): Sequest HT
	FALSE	High	AVDYNAFEVK		2.9878e-05	0.000542996	1	3	1	Q03JC6	0	1155.57	High	0.0006035	2.296e-05	2.02
	FALSE	High	DVAFYDYQAK		0.00219367	0.000542996	1	19	1	Q03JC6	0	1219.56	High	0.0006035	0.00184	1.69
	FALSE	High	EIEVGILGNTTVK		0.00125933	0.000542996	1	18	1	Q03JC6	0	1372.77	High	0.0006035	0.001042	2.14
	FALSE	High	EVSVLSAESVMR	1xOxidation [M11]	0.00312001	0.000542996	1	5	1	Q03JC6	0	1322.66	High	0.0006035	0.002633	2.22
	FALSE	High	ILIEQGVVAR		0.000595453	0.000542996	1	18	1	Q03JC6	0	1097.67	High	0.0006035	0.0004849	1.77
	FALSE	High	LTFPVFVKPANMGSSVGISK	1xOxidation [M12]	0.0166327	0.000542996	1	19	1	Q03JC6	0	2095.13	High	0.0006035	0.01448	0.44
	FALSE	High	VPVEVMTQMR		0.051822	0.00203425	1	19	1	Q03JC6	0	1189.61	High	0.00193	0.04629	0.78
	FALSE	High	VPVEVMTQMR	2xOxidation [M6; M9]	0.0202466	0.00113715	1	19	1	Q03JC6	0	1221.6	High	0.001142	0.01776	1.36
FALSE	High	Master Protein	A0A2X3U875	O-acetylhomoserine sulfhydrylase OS=Streptococcus thermophilus OX=1308 GN=mdeA PE=3 SV=1	0	21.085	19	7	7	7	426	46.2	5.15	6.16	7	1
	Checked	Confidence	Sequence	Modifications	Qvality PEP	Qvality q-value	# Protein Groups	# Proteins	# PSMs	Master Protein Accessions	# Missed Cleavages	Theo. MH+ [Da]	Confidence (by Search Engine): Sequest HT	Percolator q-Value (by Search Engine): Sequest HT	Percolator PEP (by Search Engine): Sequest HT	XCorr (by Search Engine): Sequest HT
	FALSE	High	DVGPAAFVTALR		0.0465504	0.00155192	1	3	1	A0A2X3U875	0	1216.67	High	0.001497	0.04155	1.47
	FALSE	High	EFSFETLQLHAGQTPDK		0.0513798	0.00203425	1	3	1	A0A2X3U875	0	1947.94	High	0.00193	0.04598	0.65
	FALSE	High	EFSFETLQLHAGQTPDKETK		2.11377e-08	0.000542996	1	3	1	A0A2X3U875	1	2306.13	High	0.0006035	1.409e-08	3.84
	FALSE	High	FDWEASGK		0.00172174	0.000542996	1	3	1	A0A2X3U875	0	939.421	High	0.0006035	0.001437	1.34
	FALSE	High	FPQLVDEDPSYHNISYTR		0.00110829	0.000542996	1	5	1	A0A2X3U875	0	2181.02	High	0.0006035	0.0009162	1.07
	FALSE	High	ITNPTVAVLEER		0.000785966	0.000542996	1	5	1	A0A2X3U875	0	1341.74	High	0.0006035	0.0006438	2.31
	FALSE	High	IVDFLEDHPK		0.0405584	0.00155192	1	1	1	A0A2X3U875	0	1212.63	High	0.001497	0.03604	0.96
FALSE	High	Master Protein	A0A2X3V0V7	Adenylosuccinate synthetase OS=Streptococcus thermophilus OX=1308 GN=purA PE=3 SV=1	0	20.949	20	8	8	8	430	47.5	5.4	7.11	8	1
	Checked	Confidence	Sequence	Modifications	Qvality PEP	Qvality q-value	# Protein Groups	# Proteins	# PSMs	Master Protein Accessions	# Missed Cleavages	Theo. MH+ [Da]	Confidence (by Search Engine): Sequest HT	Percolator q-Value (by Search Engine): Sequest HT	Percolator PEP (by Search Engine): Sequest HT	XCorr (by Search Engine): Sequest HT
	FALSE	High	AHVILPYHIK		0.0163443	0.000542996	1	6	1	A0A2X3V0V7	0	1190.7	High	0.0006035	0.01424	1.58
	FALSE	High	GIGPAYMDK	1xOxidation [M7]	0.0162019	0.000542996	1	6	1	A0A2X3V0V7	0	967.455	High	0.0006035	0.01412	1.59
	FALSE	High	IADLLDEEIFASR		3.39511e-05	0.000542996	1	1	1	A0A2X3V0V7	0	1491.77	High	0.0006035	2.612e-05	3.24
	FALSE	High	LDQLQEAAK		1.73757e-05	0.000542996	1	5	1	A0A2X3V0V7	0	1015.54	High	0.0006035	1.323e-05	2.11
	FALSE	High	IDYYPASLEQLKR		0.00857979	0.000542996	1	5	1	A0A2X3V0V7	1	1595.84	High	0.0006035	0.007382	1.28
	FALSE	High	IGELVGIR		0.00275815	0.000542996	1	4	1	A0A2X3V0V7	0	856.525	High	0.0006035	0.002321	1.76
	FALSE	High	SLDELPENAR		0.101417	0.00601798	1	5	1	A0A2X3V0V7	0	1143.56	High	0.005537	0.09189	1.52
	FALSE	High	YQGGDNAGHTIVIDGK		0.0118717	0.000542996	1	6	1	A0A2X3V0V7	0	1644.8	High	0.0006035	0.01027	0.8
FALSE	High	Master Protein	Q03M29	4-hydroxy-tetrahydrodipicolinate reductase OS=Streptococcus thermophilus (strain ATCC BAA-491 / LMD-9) OX=322159 GN=dapB PE=3 SV=1	0	20.711	31	6	6	6	255	27.7	5.14	5.7	6	1
	Checked	Confidence	Sequence	Modifications	Qvality PEP	Qvality q-value	# Protein Groups	# Proteins	# PSMs	Master Protein Accessions	# Missed Cleavages	Theo. MH+ [Da]	Confidence (by Search Engine): Sequest HT	Percolator q-Value (by Search Engine): Sequest HT	Percolator PEP (by Search Engine): Sequest HT	XCorr (by Search Engine): Sequest HT
	FALSE	High	GAEFDGFR		0.0427117	0.00155192	1	4	1	Q03M29	0	898.405	High	0.001497	0.03806	1.52
	FALSE	High	LPGLVAHQEVIFGAQGEGLTLR		1.44374e-09	0.000542996	1	4	1	Q03M29	0	2305.27	High	0.0006035	9.123e-10	3.54
	FALSE	High	ISFMSGVNLGIK	1xOxidation [M4]	0.00697905	0.000542996	1	4	1	Q03M29	0	1281.69	High	0.0006035	0.005983	1.58
	FALSE	High	MGSTAVEMVK	2xOxidation [M1; M8]	9.314e-05	0.000542996	1	4	1	Q03M29	0	1084.5	High	0.0006035	7.332e-05	2.16
	FALSE	High	QGAEDEMETLAGAR	1xOxidation [M7]	0.00531381	0.000542996	1	4	1	Q03M29	0	1493.65	High	0.0006035	0.004527	1.53
	FALSE	High	YFPDLEIIELHHDK		0.0319724	0.00155192	1	4	1	Q03M29	0	1768.89	High	0.001497	0.02822	1.04
FALSE	High	Master Protein	A0A2X3UW05	ATP synthase subunit alpha OS=Streptococcus thermophilus OX=1308 GN=atpA PE=3 SV=1	0	20.369	13	6	6	6	501	54.6	5.24	10.03	6	1
	Checked	Confidence	Sequence	Modifications	Qvality PEP	Qvality q-value	# Protein Groups	# Proteins	# PSMs	Master Protein Accessions	# Missed Cleavages	Theo. MH+ [Da]	Confidence (by Search Engine): Sequest HT	Percolator q-Value (by Search Engine): Sequest HT	Percolator PEP (by Search Engine): Sequest HT	XCorr (by Search Engine): Sequest HT
	FALSE	High	AIDALVPIGR		4.98154e-05	0.000542996	1	4	1	A0A2X3UW05	0	1024.61	High	0.0006035	3.865e-05	1.8
	FALSE	High	HVLIVYDDLSK		1.79978e-07	0.000542996	1	8	1	A0A2X3UW05	0	1301.71	High	0.0006035	1.253e-07	3.14
	FALSE	High	KSVSEPLQTGLK		0.0365651	0.00155192	1	8	1	A0A2X3UW05	1	1286.73	High	0.001497	0.03234	1.81
	FALSE	High	MAINAQEISALIK	1xMet-loss [N-Term]	7.58799e-06	0.000542996	1	6	1	A0A2X3UW05	0	1270.74	High	0.0006035	5.683e-06	3.29
	FALSE	High	QAVAYR		0.0465504	0.00155192	1	8	1	A0A2X3UW05	0	707.384	High	0.001497	0.04153	0.99
	FALSE	High	QPLHKPLPVEK		0.12713	0.00770068	1	6	1	A0A2X3UW05	0	1285.76	High	0.007371	0.1157	0.96
FALSE	High	Master Protein	A0AAU9H6W6	Dihydrolipoyl dehydrogenase OS=Streptococcus thermophilus OX=1308 GN=STHERMO_1084 PE=3 SV=1	0	20.34	16	8	10	6	584	62	4.93	6.09	8	1
	Checked	Confidence	Sequence	Modifications	Qvality PEP	Qvality q-value	# Protein Groups	# Proteins	# PSMs	Master Protein Accessions	# Missed Cleavages	Theo. MH+ [Da]	Confidence (by Search Engine): Sequest HT	Percolator q-Value (by Search Engine): Sequest HT	Percolator PEP (by Search Engine): Sequest HT	XCorr (by Search Engine): Sequest HT
	FALSE	High	KQEGDVVNEGDILLEIMSDK	1xOxidation [M17]	1.53586e-05	0.000542996	2	13	2	A0AAU9H6W6; A0A8D6XQK7	1	2248.1	High	0.0006035	1.168e-05	1.8
	FALSE	High	IIPAMDKEVSLELQK	1xOxidation [M5]	0.0059575	0.000542996	1	7	2	A0AAU9H6W6	1	1729.94	High	0.0006035	0.005092	1.6
	FALSE	High	LNNGEEIVAER		0.00021899	0.000542996	1	7	1	A0AAU9H6W6	0	1243.63	High	0.0006035	0.0001755	2.01
	FALSE	High	MAFEIIMPK	1xMet-loss [N-Term]	0.108353	0.00601798	2	11	1	A0AAU9H6W6; A0A8D6XQK7	0	948.522	High	0.005887	0.09861	1.03
	FALSE	High	NAEILDGLK		0.000459135	0.000542996	1	7	1	A0AAU9H6W6	0	972.536	High	0.0006035	0.0003726	1.46
	FALSE	High	NIILATGSK		0.0492231	0.00155192	1	7	1	A0AAU9H6W6	0	916.546	High	0.001497	0.04394	1.56
	FALSE	High	SEFGGTCLNK	1xCarbamidomethyl [C7]	0.00614372	0.000542996	1	7	1	A0AAU9H6W6	0	1112.5	High	0.0006035	0.005247	1.71
	FALSE	High	YGDVLIGK		0.0576692	0.00203425	1	6	1	A0AAU9H6W6	0	864.483	High	0.00193	0.05171	0.95
FALSE	High	Master Protein	A0A2X3UHV6	Bifunctional protein GlmU OS=Streptococcus thermophilus OX=1308 GN=glmU PE=3 SV=1	0	20.092	21	7	9	7	460	49.7	6	8.69	7	1
	Checked	Confidence	Sequence	Modifications	Qvality PEP	Qvality q-value	# Protein Groups	# Proteins	# PSMs	Master Protein Accessions	# Missed Cleavages	Theo. MH+ [Da]	Confidence (by Search Engine): Sequest HT	Percolator q-Value (by Search Engine): Sequest HT	Percolator PEP (by Search Engine): Sequest HT	XCorr (by Search Engine): Sequest HT
	FALSE	High	AGHLTYIGNAEVGSDVNFGAGTITVNYDGQHK		0.0737779	0.00296247	1	7	1	A0A2X3UHV6	0	3305.58	High	0.002754	0.06645	1.02
	FALSE	High	EGVHIGNFVEVK		3.54808e-05	0.000542996	1	7	1	A0A2X3UHV6	0	1327.7	High	0.0006035	2.733e-05	1.78
	FALSE	High	KPHHPSQQK		0.000204082	0.000542996	1	7	1	A0A2X3UHV6	0	1086.58	High	0.0006035	0.0001633	1.98
	FALSE	High	MSNYAIILAAGK	1xMet-loss [N-Term]	0.00644814	0.000542996	1	4	1	A0A2X3UHV6	0	1120.64	High	0.0006035	0.005515	1.87
	FALSE	High	VALATAEDVMR	1xOxidation [M10]	0.00211773	0.000542996	1	7	1	A0A2X3UHV6	0	1191.6	High	0.0006035	0.001774	1.65
	FALSE	High	VGAYTLR		0.0316963	0.00155192	1	6	3	A0A2X3UHV6	0	779.441	High	0.001497	0.02807	1.63
	FALSE	High	VSGITMLEHVFR	1xOxidation [M6]	0.000125684	0.000542996	1	7	1	A0A2X3UHV6	0	1404.73	High	0.0006035	9.944e-05	1.68
FALSE	High	Master Protein	A0A2X3UCM0	Aminopeptidase PepS OS=Streptococcus thermophilus OX=1308 GN=repS PE=3 SV=1	0	20.057	25	6	6	6	413	45.2	5.5	3.84	6	1
	Checked	Confidence	Sequence	Modifications	Qvality PEP	Qvality q-value	# Protein Groups	# Proteins	# PSMs	Master Protein Accessions	# Missed Cleavages	Theo. MH+ [Da]	Confidence (by Search Engine): Sequest HT	Percolator q-Value (by Search Engine): Sequest HT	Percolator PEP (by Search Engine): Sequest HT	XCorr (by Search Engine): Sequest HT
	FALSE	High	AIGAAFKPMQVATQSNK	1xOxidation [M9]	0.134562	0.00797239	1	6	1	A0A2X3UCM0	0	1777.93	High	0.007573	0.1231	0.79
	FALSE	High	AYGYVSSTKPLSYNGNIIEGIK		0.00229244	0.000542996	1	6	1	A0A2X3UCM0	0	2374.23	High	0.0006035	0.001921	1
	FALSE	High	DGEIVDITADQGEK		1.71474e-05	0.000542996	1	4	1	A0A2X3UCM0	0	1489.7	High	0.0006035	1.305e-05	1.97
	FALSE	High	LSWTVAAAAGK		0.000332841	0.000542996	1	1	1	A0A2X3UCM0	0	1074.59	High	0.0006035	0.0002682	1.88
	FALSE	High	SDVHVDFMIGSNQMNIDGIHHDGSR	2xOxidation [M8; M14]	0.00357619	0.000542996	1	4	1	A0A2X3UCM0	0	2813.24	High	0.0006035	0.003019	1.48
	FALSE	High	SSDPGALNGVAPER		4.7352e-06	0.000542996	1	5	1	A0A2X3UCM0	0	1369.67	High	0.0006035	3.508e-06	1.34
FALSE	High	Master Protein	A0A0E2QJN6	PTS system mannose-specific EIIAB component OS=Streptococcus thermophilus M17PTZA496 OX=1433289 GN=X841_01970 PE=4 SV=1	0	19.887	22	5	5	5	330	35.8	5.39	9.77	5	1
	Checked	Confidence	Sequence	Modifications	Qvality PEP	Qvality q-value	# Protein Groups	# Proteins	# PSMs	Master Protein Accessions	# Missed Cleavages	Theo. MH+ [Da]	Confidence (by Search Engine): Sequest HT	Percolator q-Value (by Search Engine): Sequest HT	Percolator PEP (by Search Engine): Sequest HT	XCorr (by Search Engine): Sequest HT
	FALSE	High	DLGVEFDVR		0.00526727	0.000542996	1	3	1	A0A0E2QJN6	0	1049.53	High	0.0006035	0.004492	1.87
	FALSE	High	IIVASDDVAKDELR		1.36346e-07	0.000542996	1	2	1	A0A0E2QJN6	1	1543.83	High	0.0006035	9.422e-08	3.19
	FALSE	High	TMVNNVLSMDKDDVACFEK	1xCarbamidomethyl [C16]; 2xOxidation [M2; M9]	0.00422719	0.000542996	1	3	1	A0A0E2QJN6	1	2247.99	High	0.0006035	0.00358	0.79
	FALSE	High	VNVVPIQK		0.0529436	0.00203425	1	3	1	A0A0E2QJN6	0	896.556	High	0.00193	0.04722	1.97
	FALSE	High	VQVVTFMPSEGPDDLYAHFNK	1xOxidation [M7]	2.59461e-07	0.000542996	1	1	1	A0A0E2QJN6	0	2410.14	High	0.0006035	1.814e-07	2.74
FALSE	High	Master Protein	A0A2X3V1G0	HPr kinase/phosphorylase OS=Streptococcus thermophilus OX=1308 GN=hprK PE=3 SV=1	0	19.79	28	7	7	7	309	34.3	5.26	4.78	7	1
	Checked	Confidence	Sequence	Modifications	Qvality PEP	Qvality q-value	# Protein Groups	# Proteins	# PSMs	Master Protein Accessions	# Missed Cleavages	Theo. MH+ [Da]	Confidence (by Search Engine): Sequest HT	Percolator q-Value (by Search Engine): Sequest HT	Percolator PEP (by Search Engine): Sequest HT	XCorr (by Search Engine): Sequest HT
	FALSE	High	AITTADISRPGLEMTGYFDYYSPER	1xOxidation [M14]	1.08666e-06	0.000542996	1	2	1	A0A2X3V1G0	0	2869.33	High	0.0006035	7.847e-07	2.84
	FALSE	High	EETPAVVVAR		0.0037207	0.000542996	1	4	1	A0A2X3V1G0	0	1070.58	High	0.0006035	0.003141	1.53
	FALSE	High	ENGVAVLQGR		0.00729261	0.000542996	1	6	1	A0A2X3V1G0	0	1042.56	High	0.0006035	0.006249	1.39
	FALSE	High	GLEIPEEMLQAAK	1xOxidation [M8]	0.00135129	0.000542996	1	6	1	A0A2X3V1G0	0	1444.74	High	0.0006035	0.001121	1.02
	FALSE	High	LGNSNEEIELQGVK		0.0308821	0.00155192	1	6	1	A0A2X3V1G0	0	1529.78	High	0.001497	0.02729	0.74
	FALSE	High	LTDLISK		0.0165601	0.000542996	1	5	1	A0A2X3V1G0	0	789.472	High	0.0006035	0.01444	1.03
	FALSE	High	YSVFANIFR		0.00283198	0.000542996	1	6	1	A0A2X3V1G0	0	1116.58	High	0.0006035	0.002381	1.94
FALSE	High	Master Protein	A0A0E2QJK0	Methionine ABC transporter ATP-binding protein OS=Streptococcus thermophilus M17PTZA496 OX=1433289 GN=X841_01835 PE=4 SV=1	0	19.306	21	7	7	7	355	39	5.53	4.06	7	1
	Checked	Confidence	Sequence	Modifications	Qvality PEP	Qvality q-value	# Protein Groups	# Proteins	# PSMs	Master Protein Accessions	# Missed Cleavages	Theo. MH+ [Da]	Confidence (by Search Engine): Sequest HT	Percolator q-Value (by Search Engine): Sequest HT	Percolator PEP (by Search Engine): Sequest HT	XCorr (by Search Engine): Sequest HT
	FALSE	High	AINLLQVPTAGK		5.11502e-05	0.000542996	1	5	1	A0A0E2QJK0	0	1224.73	High	0.0006035	3.968e-05	2.1
	FALSE	High	DVSIQIEK		0.0453649	0.00155192	1	5	1	A0A0E2QJK0	0	931.509	High	0.001497	0.04037	1.59
	FALSE	High	GDIYGIVGYSGAGK		1.59097e-05	0.000542996	1	5	1	A0A0E2QJK0	0	1356.68	High	0.0006035	1.209e-05	1.96
	FALSE	High	LGLTVVMITHEMQIVK	2xOxidation [M7; M12]	7.30924e-05	0.000542996	1	5	1	A0A0E2QJK0	0	1844	High	0.0006035	5.713e-05	1.81
	FALSE	High	INAQPLVK		0.058662	0.00203425	1	5	1	A0A0E2QJK0	0	882.541	High	0.00193	0.05255	0.74
	FALSE	High	MSNVIIDLK	1xMet-loss [N-Term]	0.0876591	0.00478708	1	5	1	A0A0E2QJK0	0	901.535	High	0.00438	0.07937	1.24
	FALSE	High	NIDITFTQK		0.0123495	0.000542996	1	5	1	A0A0E2QJK0	0	1079.57	High	0.0006035	0.01072	1.27
FALSE	High	Master Protein	Q03LD3	Lysine--tRNA ligase OS=Streptococcus thermophilus (strain ATCC BAA-491 / LMD-9) OX=322159 GN=lysS PE=3 SV=1	0	19.092	19	8	8	8	496	56.4	5.31	6.4	8	1
	Checked	Confidence	Sequence	Modifications	Qvality PEP	Qvality q-value	# Protein Groups	# Proteins	# PSMs	Master Protein Accessions	# Missed Cleavages	Theo. MH+ [Da]	Confidence (by Search Engine): Sequest HT	Percolator q-Value (by Search Engine): Sequest HT	Percolator PEP (by Search Engine): Sequest HT	XCorr (by Search Engine): Sequest HT
	FALSE	High	DGQIQIYVR		0.089138	0.00478708	1	6	1	Q03LD3	0	1091.58	High	0.00438	0.08058	1.92
	FALSE	High	FELFIMTK	1xOxidation [M6]	0.0945002	0.0056601	1	6	1	Q03LD3	0	1044.54	High	0.005152	0.08541	0.8
	FALSE	High	KADLGDFLGVEGEVMR	1xOxidation [M15]	0.0753518	0.00390719	1	5	1	Q03LD3	1	1751.86	High	0.0036	0.06798	1.04
	FALSE	High	KDAVGEENYEIFKK		0.000365112	0.000542996	1	5	1	Q03LD3	2	1669.84	High	0.0006035	0.0002947	1.32
	FALSE	High	LCMLLTDTTTIR	1xCarbamidomethyl [C2]; 1xOxidation [M3]	0.0644228	0.00250171	1	6	1	Q03LD3	0	1453.74	High	0.002347	0.05788	0.45
	FALSE	High	MPNQHMEELNDQQIVR	1xOxidation [M6]; 1xMet-loss [N-Term]	2.18017e-06	0.000542996	1	4	1	Q03LD3	0	1866.88	High	0.0006035	1.592e-06	2.4
	FALSE	High	TDMGELSIK	1xOxidation [M3]	0.00408097	0.000542996	1	6	1	Q03LD3	0	1009.49	High	0.0006035	0.003464	1.36
	FALSE	High	VGFAHIQDR		0.00219367	0.000542996	1	6	1	Q03LD3	0	1042.54	High	0.0006035	0.001839	2.08
FALSE	High	Master Protein	Q03IB4	Aspartate--tRNA ligase OS=Streptococcus thermophilus (strain ATCC BAA-491 / LMD-9) OX=322159 GN=aspS PE=3 SV=1	0	18.829	17	9	9	9	583	65.9	4.87	3.7	9	1
	Checked	Confidence	Sequence	Modifications	Qvality PEP	Qvality q-value	# Protein Groups	# Proteins	# PSMs	Master Protein Accessions	# Missed Cleavages	Theo. MH+ [Da]	Confidence (by Search Engine): Sequest HT	Percolator q-Value (by Search Engine): Sequest HT	Percolator PEP (by Search Engine): Sequest HT	XCorr (by Search Engine): Sequest HT
	FALSE	High	DREGLMQLVVNPENTDAAVVETAESLR	1xOxidation [M6]	0.00017724	0.000542996	1	6	1	Q03IB4	1	2972.46	High	0.0006035	0.0001414	1.16
	FALSE	High	ELDMIDNTK	1xOxidation [M4]	0.146444	0.00956943	1	9	1	Q03IB4	0	1094.5	High	0.008988	0.134	0.72
	FALSE	High	EVIAFPK		0.0488025	0.00155192	1	9	1	Q03IB4	0	803.466	High	0.001497	0.04347	1.49
	FALSE	High	FLTSIEEK		0.0029988	0.000542996	1	9	1	Q03IB4	0	966.514	High	0.0006035	0.002528	1.62
	FALSE	High	GVEVTLPFPR		0.11478	0.00686032	1	6	1	Q03IB4	0	1114.63	High	0.006631	0.1042	1.05
	FALSE	High	MTDGVLAGPVAK	1xOxidation [M1]	4.61164e-06	0.000542996	1	8	1	Q03IB4	0	1174.61	High	0.0006035	3.413e-06	2.09
	FALSE	High	NLGGLIFIDLR		0.0606971	0.00250171	1	9	1	Q03IB4	0	1230.72	High	0.002347	0.05439	1.08
	FALSE	High	TTPFEIK		0.0545534	0.00203425	1	9	1	Q03IB4	0	835.456	High	0.00193	0.04876	1.18
	FALSE	High	VFAEAPAVK		0.0837104	0.00478708	1	9	1	Q03IB4	0	931.525	High	0.00438	0.07547	0.52
FALSE	High	Master Protein	A0A2X3U8V0	Histidinol dehydrogenase OS=Streptococcus thermophilus OX=1308 GN=hisD PE=3 SV=1	0	18.441	30	7	7	7	427	46.6	5.11	5.13	7	1
	Checked	Confidence	Sequence	Modifications	Qvality PEP	Qvality q-value	# Protein Groups	# Proteins	# PSMs	Master Protein Accessions	# Missed Cleavages	Theo. MH+ [Da]	Confidence (by Search Engine): Sequest HT	Percolator q-Value (by Search Engine): Sequest HT	Percolator PEP (by Search Engine): Sequest HT	XCorr (by Search Engine): Sequest HT
	FALSE	High	EIIMITPPQEHFVPAILVAAK	1xOxidation [M4]	3.04093e-05	0.000542996	1	5	1	A0A2X3U8V0	0	2333.29	High	0.0006035	2.345e-05	3.1
	FALSE	High	ENIESYHK		0.0599261	0.00250171	1	6	1	A0A2X3U8V0	0	1019.48	High	0.002347	0.05363	0.99
	FALSE	High	HDITTLAYAEGLQAHAK		0.0562104	0.00203425	1	5	1	A0A2X3U8V0	0	1838.94	High	0.00193	0.05019	1.25
	FALSE	High	ITGPGNIFVATAK		4.21343e-05	0.000542996	1	6	1	A0A2X3U8V0	0	1288.73	High	0.0006035	3.263e-05	2.03
	FALSE	High	TIQAIIEDVK		0.00327481	0.000542996	1	2	1	A0A2X3U8V0	0	1129.65	High	0.0006035	0.002764	1.47
	FALSE	High	VENAGSVFLGHFTSEPIGDYYAGANHILPTTATSR		0.00593137	0.000542996	1	6	1	A0A2X3U8V0	0	3692.8	High	0.0006035	0.005071	1.03
	FALSE	High	VGVYVPGGTAAYPSSVLMNVIPAK	1xOxidation [M18]	0.0144593	0.000542996	1	5	1	A0A2X3U8V0	0	2406.27	High	0.0006035	0.01256	1.56
FALSE	High	Master Protein	A0A8D6XR90	4-hydroxy-tetrahydrodipicolinate synthase OS=Streptococcus thermophilus OX=1308 GN=dapA PE=3 SV=1	0	18.429	25	6	6	6	311	33.8	5.15	5.97	6	1
	Checked	Confidence	Sequence	Modifications	Qvality PEP	Qvality q-value	# Protein Groups	# Proteins	# PSMs	Master Protein Accessions	# Missed Cleavages	Theo. MH+ [Da]	Confidence (by Search Engine): Sequest HT	Percolator q-Value (by Search Engine): Sequest HT	Percolator PEP (by Search Engine): Sequest HT	XCorr (by Search Engine): Sequest HT
	FALSE	High	AIADASDLPIIIYNIPGR		0.0178379	0.000542996	1	5	1	A0A8D6XR90	0	1912.05	High	0.0006035	0.01555	0.78
	FALSE	High	AVLNHLGLEVGPLR		0.00055983	0.000542996	1	5	1	A0A8D6XR90	0	1487.87	High	0.0006035	0.000457	2.25
	FALSE	High	ETVTGVVRPDY		0.000188519	0.000542996	1	5	1	A0A8D6XR90	0	1235.63	High	0.0006035	0.0001501	1.81
	FALSE	High	LAEHPNIIGVK		1.04214e-05	0.000542996	1	5	1	A0A8D6XR90	0	1190.69	High	0.0006035	7.839e-06	1.91
	FALSE	High	LPLVACTSEEAK	1xCarbamidomethyl [C6]	0.0145227	0.000542996	1	5	1	A0A8D6XR90	0	1317.67	High	0.0006035	0.01263	1.55
	FALSE	High	VVVEMTPDTMLR	2xOxidation [M5; M10]	0.00415344	0.000542996	1	5	1	A0A8D6XR90	0	1422.7	High	0.0006035	0.003523	0.92
FALSE	High	Master Protein	A0A2S4DUE4	ATP-dependent zinc metalloprotease FtsH OS=Streptococcus thermophilus OX=1308 GN=ftsH PE=3 SV=1	0	18.29	10	7	7	7	655	71.9	5.87	3.8	7	1
	Checked	Confidence	Sequence	Modifications	Qvality PEP	Qvality q-value	# Protein Groups	# Proteins	# PSMs	Master Protein Accessions	# Missed Cleavages	Theo. MH+ [Da]	Confidence (by Search Engine): Sequest HT	Percolator q-Value (by Search Engine): Sequest HT	Percolator PEP (by Search Engine): Sequest HT	XCorr (by Search Engine): Sequest HT
	FALSE	High	AAEIINANR		0.0759902	0.00390719	1	5	1	A0A2S4DUE4	0	971.527	High	0.0036	0.06832	1.33
	FALSE	High	AIIFIDEIDAVGR		0.000237069	0.000542996	1	5	1	A0A2S4DUE4	0	1431.78	High	0.0006035	0.0001896	2.16
	FALSE	High	KVLVGLPDVK		0.00459579	0.000542996	1	1	1	A0A2S4DUE4	1	1067.68	High	0.0006035	0.003911	1.65
	FALSE	High	IDASDIDEAEDR		4.9704e-06	0.000542996	1	5	1	A0A2S4DUE4	0	1348.59	High	0.0006035	3.693e-06	1.54
	FALSE	High	NKPLAEDVNLK		0.00238512	0.000542996	1	5	1	A0A2S4DUE4	0	1240.69	High	0.0006035	0.002	1.27
	FALSE	High	VLVGLPDVK		0.10614	0.00601798	1	1	1	A0A2S4DUE4	0	939.587	High	0.005887	0.09635	1.06
	FALSE	High	YETLDAAQIK		0.0163443	0.000542996	1	5	1	A0A2S4DUE4	0	1151.59	High	0.0006035	0.01422	1.26
FALSE	High	Master Protein	A0A7U7C6N3	Ribosome hibernation promoting factor OS=Streptococcus thermophilus OX=1308 GN=hpf PE=3 SV=1	0	17.974	35	5	5	5	182	21.1	5.53	8.32	5	1
	Checked	Confidence	Sequence	Modifications	Qvality PEP	Qvality q-value	# Protein Groups	# Proteins	# PSMs	Master Protein Accessions	# Missed Cleavages	Theo. MH+ [Da]	Confidence (by Search Engine): Sequest HT	Percolator q-Value (by Search Engine): Sequest HT	Percolator PEP (by Search Engine): Sequest HT	XCorr (by Search Engine): Sequest HT
	FALSE	High	EEVEEAPAVEVVR		0.00196496	0.000542996	1	4	1	A0A7U7C6N3	0	1455.73	High	0.0006035	0.001639	1.54
	FALSE	High	EKVPTGEMFSTEFNKEEVEEAPAVEVVR	1xOxidation [M8]	0.00129306	0.000542996	1	4	1	A0A7U7C6N3	2	3196.54	High	0.0006035	0.001069	1.56
	FALSE	High	GENIEVTEALR		6.10103e-05	0.000542996	1	5	1	A0A7U7C6N3	0	1230.63	High	0.0006035	4.753e-05	2.63
	FALSE	High	VEVTIPTGSVTLR		0.00513008	0.000542996	1	4	1	A0A7U7C6N3	0	1371.78	High	0.0006035	0.004367	2.13
	FALSE	High	YFHEDLELHAR		3.95247e-06	0.000542996	1	2	1	A0A7U7C6N3	0	1429.69	High	0.0006035	2.919e-06	3.56
FALSE	High	Master Protein	A0AAU9H8C3	Thioredoxin reductase OS=Streptococcus thermophilus OX=1308 GN=trxB PE=3 SV=1	0	17.973	28	6	6	6	306	33.1	4.93	5.29	6	1
	Checked	Confidence	Sequence	Modifications	Qvality PEP	Qvality q-value	# Protein Groups	# Proteins	# PSMs	Master Protein Accessions	# Missed Cleavages	Theo. MH+ [Da]	Confidence (by Search Engine): Sequest HT	Percolator q-Value (by Search Engine): Sequest HT	Percolator PEP (by Search Engine): Sequest HT	XCorr (by Search Engine): Sequest HT
	FALSE	High	FANSVTIVHR		0.000658963	0.000542996	1	5	1	A0AAU9H8C3	0	1143.63	High	0.0006035	0.0005376	2.09
	FALSE	High	FIWDSVVEEIKGDDIK		0.00426456	0.000542996	1	4	1	A0AAU9H8C3	1	1892.96	High	0.0006035	0.003616	1.43
	FALSE	High	HIGVAGEEEYNSR		0.000152577	0.000542996	1	3	1	A0AAU9H8C3	0	1460.68	High	0.0006035	0.0001211	1.13
	FALSE	High	MATSVPGIFAIGDVR	1xOxidation [M1]	0.0536278	0.00203425	1	5	1	A0AAU9H8C3	0	1549.8	High	0.00193	0.04791	0.99
	FALSE	High	NQDLLVVGGGDSAVEEGIYLTR		1.61927e-05	0.000542996	1	3	1	A0AAU9H8C3	0	2305.17	High	0.0006035	1.233e-05	3.2
	FALSE	High	TGDEEYQTK		0.00888657	0.000542996	1	5	1	A0AAU9H8C3	0	1070.46	High	0.0006035	0.007659	1.52
FALSE	High	Master Protein	A0A2U2MFG5	Tagatose-6-phosphate kinase OS=Streptococcus thermophilus OX=1308 GN=fruK PE=3 SV=1	0	17.97	25	6	6	6	303	32.5	4.86	7.06	6	1
	Checked	Confidence	Sequence	Modifications	Qvality PEP	Qvality q-value	# Protein Groups	# Proteins	# PSMs	Master Protein Accessions	# Missed Cleavages	Theo. MH+ [Da]	Confidence (by Search Engine): Sequest HT	Percolator q-Value (by Search Engine): Sequest HT	Percolator PEP (by Search Engine): Sequest HT	XCorr (by Search Engine): Sequest HT
	FALSE	High	FVTDSLDAEGIK		0.000135461	0.000542996	1	4	1	A0A2U2MFG5	0	1294.65	High	0.0006035	0.0001074	2.12
	FALSE	High	IDKVEIGEVNR		2.85899e-05	0.000542996	1	3	1	A0A2U2MFG5	1	1271.7	High	0.0006035	2.198e-05	2.81
	FALSE	High	LNGLADVEK		0.0001836	0.000542996	1	4	1	A0A2U2MFG5	0	958.52	High	0.0006035	0.0001462	2.13
	FALSE	High	MIYTVTLNPSIDFIVR	1xOxidation [M1]	0.00974483	0.000542996	1	4	1	A0A2U2MFG5	0	1898.01	High	0.0006035	0.008388	1.3
	FALSE	High	NSVGAGDSMVAGFTGEFVK	1xOxidation [M9]	0.00611677	0.000542996	1	4	1	A0A2U2MFG5	0	1888.87	High	0.0006035	0.005232	0.96
	FALSE	High	SGDPIEALK		0.0785957	0.00390719	1	3	1	A0A2U2MFG5	0	929.494	High	0.0036	0.07079	0.93
FALSE	High	Master Protein	A0AAU9H633	adenosylhomocysteine nucleosidase OS=Streptococcus thermophilus OX=1308 GN=mtnN PE=4 SV=1	0	17.921	33	5	5	5	230	24.6	4.79	7.16	5	1
	Checked	Confidence	Sequence	Modifications	Qvality PEP	Qvality q-value	# Protein Groups	# Proteins	# PSMs	Master Protein Accessions	# Missed Cleavages	Theo. MH+ [Da]	Confidence (by Search Engine): Sequest HT	Percolator q-Value (by Search Engine): Sequest HT	Percolator PEP (by Search Engine): Sequest HT	XCorr (by Search Engine): Sequest HT
	FALSE	High	AMSDTAAHDANITFDEFIIQAGK	1xOxidation [M2]	6.23695e-05	0.000542996	1	5	1	A0AAU9H633	0	2482.16	High	0.0006035	4.869e-05	2.02
	FALSE	High	HDVVLVQSGVGK		1.44073e-06	0.000542996	1	5	1	A0AAU9H633	0	1237.69	High	0.0006035	1.043e-06	2.73
	FALSE	High	IGDVVVASR		0.0157821	0.000542996	1	5	1	A0AAU9H633	0	915.526	High	0.0006035	0.01373	1.4
	FALSE	High	IGLIATGDSFIAGQDKIDAIK		1.62642e-05	0.000542996	1	5	1	A0AAU9H633	1	2146.18	High	0.0006035	1.237e-05	2.41
	FALSE	High	QSAAILVEFLK		0.151816	0.00997739	1	5	1	A0AAU9H633	0	1218.71	High	0.009368	0.1392	0.29
FALSE	High	Master Protein	A0A0E2Q3B6	S-transferase OS=Streptococcus thermophilus M17PTZA496 OX=1433289 GN=X841_04695 PE=4 SV=1	0	17.883	27	6	6	6	262	29.8	5.27	6.32	6	1
	Checked	Confidence	Sequence	Modifications	Qvality PEP	Qvality q-value	# Protein Groups	# Proteins	# PSMs	Master Protein Accessions	# Missed Cleavages	Theo. MH+ [Da]	Confidence (by Search Engine): Sequest HT	Percolator q-Value (by Search Engine): Sequest HT	Percolator PEP (by Search Engine): Sequest HT	XCorr (by Search Engine): Sequest HT
	FALSE	High	AGIFLDVK		0.0117165	0.000542996	1	4	1	A0A0E2Q3B6	0	862.503	High	0.0006035	0.01015	1.98
	FALSE	High	ATIMLEELK		0.00141838	0.000542996	1	4	1	A0A0E2Q3B6	0	1047.58	High	0.0006035	0.001176	1.94
	FALSE	High	EFGVTQAGYDAYR		8.93185e-06	0.000542996	1	1	1	A0A0E2Q3B6	0	1476.68	High	0.0006035	6.721e-06	2.4
	FALSE	High	FEQTLPK		0.0283137	0.00155192	1	4	1	A0A0E2Q3B6	0	862.467	High	0.001497	0.02492	1.46
	FALSE	High	IGDGDQFGSDFVAINPNSK		0.000542826	0.000542996	1	4	1	A0A0E2Q3B6	0	1980.93	High	0.0006035	0.0004413	1.49
	FALSE	High	IPAMMDYSEDQPVR	2xOxidation [M4; M5]	0.00178349	0.000542996	1	4	1	A0A0E2Q3B6	0	1683.74	High	0.0006035	0.001485	1.48
FALSE	High	Master Protein	A0A0E2Q3X1	Signal recognition particle protein OS=Streptococcus thermophilus M17PTZA496 OX=1433289 GN=ffh PE=3 SV=1	0	17.669	16	7	8	7	520	58	7.01	4.14	7	1
	Checked	Confidence	Sequence	Modifications	Qvality PEP	Qvality q-value	# Protein Groups	# Proteins	# PSMs	Master Protein Accessions	# Missed Cleavages	Theo. MH+ [Da]	Confidence (by Search Engine): Sequest HT	Percolator q-Value (by Search Engine): Sequest HT	Percolator PEP (by Search Engine): Sequest HT	XCorr (by Search Engine): Sequest HT
	FALSE	High	AIVLSMTPEER	1xOxidation [M6]	0.0200706	0.00113715	1	5	2	A0A0E2Q3X1	0	1261.65	High	0.001142	0.01759	2.22
	FALSE	High	AVGHEIIDTLDASQQIIK		2.89704e-05	0.000542996	1	5	1	A0A0E2Q3X1	0	1951.05	High	0.0006035	2.225e-05	1.89
	FALSE	High	ENPDLLTPSR		0.00303867	0.000542996	1	5	1	A0A0E2Q3X1	0	1141.58	High	0.0006035	0.002566	1.19
	FALSE	High	IPTIIMMVGLQGAGK	2xOxidation [M6; M7]	0.00203543	0.000542996	1	5	1	A0A0E2Q3X1	0	1560.85	High	0.0006035	0.001699	1.17
	FALSE	High	LQIDETLMK	1xOxidation [M8]	0.10702	0.00601798	1	5	1	A0A0E2Q3X1	0	1106.58	High	0.005887	0.09734	0.57
	FALSE	High	MAFESLTER	1xMet-loss [N-Term]	0.0405584	0.00155192	1	5	1	A0A0E2Q3X1	0	952.473	High	0.001497	0.03608	0.89
	FALSE	High	QMGLNPNNLSK	1xOxidation [M2]	0.000441283	0.000542996	1	2	1	A0A0E2Q3X1	0	1231.61	High	0.0006035	0.0003577	1.92
FALSE	High	Master Protein	Q8KUK3	Purine nucleoside phosphorylase DeoD-type OS=Streptococcus thermophilus OX=1308 GN=deoD PE=3 SV=1	0	17.535	25	5	5	5	236	26.2	5.08	4.42	5	1
	Checked	Confidence	Sequence	Modifications	Qvality PEP	Qvality q-value	# Protein Groups	# Proteins	# PSMs	Master Protein Accessions	# Missed Cleavages	Theo. MH+ [Da]	Confidence (by Search Engine): Sequest HT	Percolator q-Value (by Search Engine): Sequest HT	Percolator PEP (by Search Engine): Sequest HT	XCorr (by Search Engine): Sequest HT
	FALSE	High	ELIVDYGVK		0.135655	0.00797239	1	28	1	Q8KUK3	0	1035.57	High	0.007573	0.124	1.04
	FALSE	High	MSIHIAAK	1xMet-loss [N-Term]	0.0386779	0.00155192	1	5	1	Q8KUK3	0	739.446	High	0.001497	0.03429	1.27
	FALSE	High	NDWPQYDFPQIANFNLLDK		0.000304762	0.000542996	1	17	1	Q8KUK3	0	2338.11	High	0.0006035	0.0002452	1.16
	FALSE	High	NMFGYTGTYK	1xOxidation [M2]	0.018232	0.000542996	1	13	1	Q8KUK3	0	1197.52	High	0.0006035	0.01593	1.56
	FALSE	High	VGTAGSLNENVHVR		2.86473e-10	0.000542996	1	21	1	Q8KUK3	0	1452.76	High	0.0006035	1.756e-10	4.42
FALSE	High	Master Protein	A0A2U2M6E8	phosphatase YidA OS=Streptococcus thermophilus OX=1308 GN=NCTC12958_01346 PE=4 SV=1	0	17.233	31	7	7	7	269	29.9	5.01	5.69	7	1
	Checked	Confidence	Sequence	Modifications	Qvality PEP	Qvality q-value	# Protein Groups	# Proteins	# PSMs	Master Protein Accessions	# Missed Cleavages	Theo. MH+ [Da]	Confidence (by Search Engine): Sequest HT	Percolator q-Value (by Search Engine): Sequest HT	Percolator PEP (by Search Engine): Sequest HT	XCorr (by Search Engine): Sequest HT
	FALSE	High	AMLEVVGSPVVMENGNPEIK	2xOxidation [M2; M12]	0.00628027	0.000542996	1	2	1	A0A2U2M6E8	0	2145.06	High	0.0006035	0.005375	1
	FALSE	High	EETMAIGDEENDR	1xOxidation [M4]	0.00636365	0.000542996	1	2	1	A0A2U2M6E8	0	1524.61	High	0.0006035	0.005448	0.94
	FALSE	High	GIAVTHLAEK		0.00560179	0.000542996	1	2	1	A0A2U2M6E8	0	1038.59	High	0.0006035	0.004776	1.33
	FALSE	High	LGVHSHAITK		0.00670836	0.000542996	1	2	1	A0A2U2M6E8	0	1062.61	High	0.0006035	0.005755	1.73
	FALSE	High	LPQEFYDR		0.0184725	0.000542996	1	2	1	A0A2U2M6E8	0	1067.52	High	0.0006035	0.01615	1.58
	FALSE	High	SNDESGVAYAIR		0.000163004	0.000542996	1	2	1	A0A2U2M6E8	0	1281.61	High	0.0006035	0.0001297	2.2
	FALSE	High	STPFYLEILK		0.00409897	0.000542996	1	2	1	A0A2U2M6E8	0	1210.67	High	0.0006035	0.003471	1.76
FALSE	High	Master Protein	Q5LZI0	S-adenosylmethionine synthase OS=Streptococcus thermophilus (strain CNRZ 1066) OX=299768 GN=metK PE=3 SV=2	0	17.188	28	8	8	8	397	42.9	5.01	1.77	8	1
	Checked	Confidence	Sequence	Modifications	Qvality PEP	Qvality q-value	# Protein Groups	# Proteins	# PSMs	Master Protein Accessions	# Missed Cleavages	Theo. MH+ [Da]	Confidence (by Search Engine): Sequest HT	Percolator q-Value (by Search Engine): Sequest HT	Percolator PEP (by Search Engine): Sequest HT	XCorr (by Search Engine): Sequest HT
	FALSE	High	DLFDLRPAGIIQMLDLK	1xOxidation [M13]	0.0140843	0.000542996	1	5	1	Q5LZI0	0	1974.07	High	0.0006035	0.01223	1.08
	FALSE	High	FFINPTGR		0.0268748	0.00155192	1	5	1	Q5LZI0	0	951.505	High	0.001497	0.02362	1.29
	FALSE	High	FVIGGPQGDSGLTGR		0.00342219	0.000542996	1	5	1	Q5LZI0	0	1460.75	High	0.0006035	0.002892	1.38
	FALSE	High	KAEVQLAYAIGVANPVSVR		0.00211773	0.000542996	1	5	1	Q5LZI0	1	1985.12	High	0.0006035	0.001769	1.6
	FALSE	High	IIVDTYGGYSR		0.00321765	0.000542996	1	5	1	Q5LZI0	0	1243.63	High	0.0006035	0.002711	1.51
	FALSE	High	TDVDLPWEK		0.128691	0.00797239	1	5	1	Q5LZI0	0	1102.54	High	0.007573	0.1174	0.82
	FALSE	High	VDTFGTATVAER		0.00550411	0.000542996	1	5	1	Q5LZI0	0	1266.63	High	0.0006035	0.004696	1.77
	FALSE	High	VDTVVISTQHDPEATNDQIR		0.00348298	0.000542996	1	5	1	Q5LZI0	0	2238.1	High	0.0006035	0.002939	1.44
FALSE	High	Master Protein	A0A2X3UX97	Large ribosomal subunit protein uL4 OS=Streptococcus thermophilus OX=1308 GN=rplD PE=3 SV=1	0	17.012	31	5	6	5	207	22.2	9.8	6.7	5	1
	Checked	Confidence	Sequence	Modifications	Qvality PEP	Qvality q-value	# Protein Groups	# Proteins	# PSMs	Master Protein Accessions	# Missed Cleavages	Theo. MH+ [Da]	Confidence (by Search Engine): Sequest HT	Percolator q-Value (by Search Engine): Sequest HT	Percolator PEP (by Search Engine): Sequest HT	XCorr (by Search Engine): Sequest HT
	FALSE	High	FAELSAR		0.0137792	0.000542996	1	3	1	A0A2X3UX97	0	793.42	High	0.0006035	0.01197	1.52
	FALSE	High	GGGVVFGPTPR		0.00920427	0.000542996	1	3	1	A0A2X3UX97	0	1043.56	High	0.0006035	0.007939	2.06
	FALSE	High	LFDQTGK		0.0883956	0.00478708	1	3	2	A0A2X3UX97	0	808.42	High	0.00438	0.08008	1.07
	FALSE	High	NLANVTVATPATASVLDIVNADK		7.84204e-09	0.000542996	1	3	1	A0A2X3UX97	0	2297.23	High	0.0006035	5.122e-09	4.64
	FALSE	High	TAEFANVLSALSIDSK		0.000310182	0.000542996	1	3	1	A0A2X3UX97	0	1665.87	High	0.0006035	0.0002498	1.8
FALSE	High	Master Protein	Q5M174	Acetyl-coenzyme A carboxylase carboxyl transferase subunit alpha OS=Streptococcus thermophilus (strain CNRZ 1066) OX=299768 GN=accA PE=3 SV=1	0	16.998	33	8	8	8	256	28.2	5.21	2.56	8	1
	Checked	Confidence	Sequence	Modifications	Qvality PEP	Qvality q-value	# Protein Groups	# Proteins	# PSMs	Master Protein Accessions	# Missed Cleavages	Theo. MH+ [Da]	Confidence (by Search Engine): Sequest HT	Percolator q-Value (by Search Engine): Sequest HT	Percolator PEP (by Search Engine): Sequest HT	XCorr (by Search Engine): Sequest HT
	FALSE	High	DDGAVIGGIGR		1.31633e-05	0.000542996	1	7	1	Q5M174	0	1029.53	High	0.0006035	9.964e-06	2.56
	FALSE	High	EIFDDFIELHGDR		0.0314226	0.00155192	1	7	1	Q5M174	0	1605.75	High	0.001497	0.02777	1.38
	FALSE	High	FGRPVVTFINTAGAYPGVGAEER		0.0772825	0.00390719	1	6	1	Q5M174	0	2408.24	High	0.0036	0.0698	0.24
	FALSE	High	LTALDFAK		0.0255079	0.00113715	1	7	1	Q5M174	0	878.498	High	0.001142	0.0224	0.74
	FALSE	High	NFGQPHPEGYR		0.000810585	0.000542996	1	7	1	Q5M174	0	1301.6	High	0.0006035	0.0006641	1.68
	FALSE	High	NFGQPHPEGYRK		0.047766	0.00155192	1	7	1	Q5M174	1	1429.7	High	0.001497	0.04251	1.16
	FALSE	High	NLMEMSDLK	2xOxidation [M3; M5]	0.136756	0.00797239	1	7	1	Q5M174	0	1112.5	High	0.007573	0.1249	0.63
	FALSE	High	NLQDNLNR		0.00765376	0.000542996	1	7	1	Q5M174	0	986.501	High	0.0006035	0.006581	1.47
FALSE	High	Master Protein	A0A0E2QJ72	ATP synthase gamma chain OS=Streptococcus thermophilus M17PTZA496 OX=1433289 GN=atpG PE=3 SV=1	0	16.98	23	5	5	5	292	32.3	5.54	5.88	5	1
	Checked	Confidence	Sequence	Modifications	Qvality PEP	Qvality q-value	# Protein Groups	# Proteins	# PSMs	Master Protein Accessions	# Missed Cleavages	Theo. MH+ [Da]	Confidence (by Search Engine): Sequest HT	Percolator q-Value (by Search Engine): Sequest HT	Percolator PEP (by Search Engine): Sequest HT	XCorr (by Search Engine): Sequest HT
	FALSE	High	AVGMYQNELFDELYVCYNHHINSLSR	1xCarbamidomethyl [C16]; 1xOxidation [M4]	0.0432672	0.00155192	1	3	1	A0A0E2QJ72	0	3188.46	High	0.001497	0.03853	1.04
	FALSE	High	GLVGGYNSTILK		0.00582795	0.000542996	1	4	1	A0A0E2QJ72	0	1221.68	High	0.0006035	0.00498	0.54
	FALSE	High	KSGYIVITSDK		0.011768	0.000542996	1	4	1	A0A0E2QJ72	1	1210.67	High	0.0006035	0.01018	1.76
	FALSE	High	MLPIADFDPNESEGHVLTK	1xOxidation [M1]	6.22202e-10	0.000542996	1	3	1	A0A0E2QJ72	0	2129.02	High	0.0006035	3.87e-10	2.42
	FALSE	High	SGYIVITSDK		0.0159208	0.000542996	1	4	1	A0A0E2QJ72	0	1082.57	High	0.0006035	0.01386	1.7
FALSE	High	Master Protein	A0A0M3RTV7	Small ribosomal subunit protein uS15 OS=Streptococcus thermophilus OX=1308 GN=rpsO PE=3 SV=1	0	16.727	42	3	3	3	89	10.5	10.18	9.7	3	1
	Checked	Confidence	Sequence	Modifications	Qvality PEP	Qvality q-value	# Protein Groups	# Proteins	# PSMs	Master Protein Accessions	# Missed Cleavages	Theo. MH+ [Da]	Confidence (by Search Engine): Sequest HT	Percolator q-Value (by Search Engine): Sequest HT	Percolator PEP (by Search Engine): Sequest HT	XCorr (by Search Engine): Sequest HT
	FALSE	High	HEGDTGSVEVQVAVLTWEINHLNDHIK		1.32767e-11	0.000542996	1	2	1	A0A0M3RTV7	0	3040.51	High	0.0006035	7.657e-12	5.18
	FALSE	High	KNEIIAQYAR		0.000707096	0.000542996	1	2	1	A0A0M3RTV7	1	1205.66	High	0.0006035	0.0005792	2.1
	FALSE	High	NEIIAQYAR		0.00497452	0.000542996	1	2	1	A0A0M3RTV7	0	1077.57	High	0.0006035	0.004225	2.42
FALSE	High	Master Protein	A0A2X3ULN9	D-alanine--D-alanyl carrier protein ligase OS=Streptococcus thermophilus OX=1308 GN=dltA PE=3 SV=1	0	16.46	17	5	6	5	516	57.5	4.89	5.24	5	1
	Checked	Confidence	Sequence	Modifications	Qvality PEP	Qvality q-value	# Protein Groups	# Proteins	# PSMs	Master Protein Accessions	# Missed Cleavages	Theo. MH+ [Da]	Confidence (by Search Engine): Sequest HT	Percolator q-Value (by Search Engine): Sequest HT	Percolator PEP (by Search Engine): Sequest HT	XCorr (by Search Engine): Sequest HT
	FALSE	High	GLISEVNNR		0.0847704	0.00478708	1	4	1	A0A2X3ULN9	0	1001.54	High	0.00438	0.07664	1.31
	FALSE	High	IKDMIETIEQFAQSQPDFPVYNILGEVHTYGDLK	1xOxidation [M4]	0.0235851	0.00113715	1	4	1	A0A2X3ULN9	1	3954.95	High	0.001142	0.02074	0.83
	FALSE	High	MPEITHFYFDGEELTVK	1xOxidation [M1]	0.0844157	0.00478708	1	4	1	A0A2X3ULN9	0	2071.97	High	0.00438	0.07629	0.74
	FALSE	High	SGHAYIPIDSHSALER		9.06887e-11	0.000542996	1	5	2	A0A2X3ULN9	0	1752.87	High	0.0006035	5.437e-11	3.12
	FALSE	High	YIDSAVAVPR		0.00614372	0.000542996	1	5	1	A0A2X3ULN9	0	1090.59	High	0.0006035	0.005261	1.54
FALSE	High	Master Protein	A0A0E2Q2Y3	Probable manganese-dependent inorganic pyrophosphatase OS=Streptococcus thermophilus M17PTZA496 OX=1433289 GN=ppaC PE=3 SV=1	0	16.444	17	4	4	4	310	33.8	4.73	6.5	4	1
	Checked	Confidence	Sequence	Modifications	Qvality PEP	Qvality q-value	# Protein Groups	# Proteins	# PSMs	Master Protein Accessions	# Missed Cleavages	Theo. MH+ [Da]	Confidence (by Search Engine): Sequest HT	Percolator q-Value (by Search Engine): Sequest HT	Percolator PEP (by Search Engine): Sequest HT	XCorr (by Search Engine): Sequest HT
	FALSE	High	DVEVIEVVDHHR		3.27017e-06	0.000542996	1	6	1	A0A0E2Q2Y3	0	1446.73	High	0.0006035	2.413e-06	2.05
	FALSE	High	QAEIEEAINSSIK		4.14879e-06	0.000542996	1	6	1	A0A0E2Q2Y3	0	1431.73	High	0.0006035	3.066e-06	2.36
	FALSE	High	SPTTHASDPAVAEELAR		0.0105922	0.000542996	1	4	1	A0A0E2Q2Y3	0	1751.86	High	0.0006035	0.009146	1.26
	FALSE	High	TFELNGNQVR		0.00065031	0.000542996	1	6	1	A0A0E2Q2Y3	0	1177.6	High	0.0006035	0.0005311	2.08
FALSE	High	Master Protein	A0AAN2D9U5	Valine--tRNA ligase OS=Streptococcus thermophilus OX=1308 GN=valS PE=3 SV=1	0	16.364	8	6	7	6	883	101.1	5.12	1.99	6	1
	Checked	Confidence	Sequence	Modifications	Qvality PEP	Qvality q-value	# Protein Groups	# Proteins	# PSMs	Master Protein Accessions	# Missed Cleavages	Theo. MH+ [Da]	Confidence (by Search Engine): Sequest HT	Percolator q-Value (by Search Engine): Sequest HT	Percolator PEP (by Search Engine): Sequest HT	XCorr (by Search Engine): Sequest HT
	FALSE	High	AEVNVAPSKPITILIK		0.0121348	0.000542996	1	7	1	A0AAN2D9U5	0	1693.03	High	0.0006035	0.01052	0.46
	FALSE	High	FVANAKPEVVQK		0.0622678	0.00250171	1	7	1	A0AAN2D9U5	0	1329.75	High	0.002347	0.05574	0.91
	FALSE	High	KLEEIGALVEIEK		0.000912983	0.000542996	1	7	1	A0AAN2D9U5	1	1470.84	High	0.0006035	0.0007528	1.46
	FALSE	High	MGLSVDYSR	1xOxidation [M1]	0.00164755	0.000542996	1	7	1	A0AAN2D9U5	0	1043.48	High	0.0006035	0.001374	1.06
	FALSE	High	MIFQSLEFTGR		0.0545534	0.00203425	1	7	1	A0AAN2D9U5	0	1328.67	High	0.00193	0.04877	0.84
	FALSE	High	MIFQSLEFTGR	1xOxidation [M1]	0.0119238	0.000542996	1	7	1	A0AAN2D9U5	0	1344.66	High	0.0006035	0.01032	1.14
	FALSE	High	WILHNLNETIGK		0.000178022	0.000542996	1	5	1	A0AAN2D9U5	0	1437.78	High	0.0006035	0.0001418	1.99
FALSE	High	Master Protein	A0A2S4DV52	Ribose-phosphate pyrophosphokinase OS=Streptococcus thermophilus OX=1308 GN=prsA1 PE=3 SV=1	0	16.357	17	4	6	4	321	35.1	5.55	4.07	4	1
	Checked	Confidence	Sequence	Modifications	Qvality PEP	Qvality q-value	# Protein Groups	# Proteins	# PSMs	Master Protein Accessions	# Missed Cleavages	Theo. MH+ [Da]	Confidence (by Search Engine): Sequest HT	Percolator q-Value (by Search Engine): Sequest HT	Percolator PEP (by Search Engine): Sequest HT	XCorr (by Search Engine): Sequest HT
	FALSE	High	AGLTGDDVVVVSPDHGGVTR		0.000785966	0.000542996	1	3	2	A0A2S4DV52	0	1950.99	High	0.0006035	0.0006453	0.95
	FALSE	High	LVANMLEVAGVDR		0.000873631	0.000542996	1	5	1	A0A2S4DV52	0	1386.74	High	0.0006035	0.0007195	1.71
	FALSE	High	LVANMLEVAGVDR	1xOxidation [M5]	6.27811e-06	0.000542996	1	5	1	A0A2S4DV52	0	1402.74	High	0.0006035	4.674e-06	2.36
	FALSE	High	RPLSPLFEMGHK	1xOxidation [M9]	0.000775645	0.000542996	1	4	1	A0A2S4DV52	0	1427.75	High	0.0006035	0.0006357	1.79
	FALSE	High	TPIAIIDK		0.035938	0.00155192	1	4	1	A0A2S4DV52	0	870.529	High	0.001497	0.03184	1.41
FALSE	High	Master Protein	A0AAN1ZZ23	Large ribosomal subunit protein uL5 OS=Streptococcus thermophilus OX=1308 GN=rplE PE=3 SV=1	0	16.351	26	5	5	5	180	19.8	9.35	6.3	5	1
	Checked	Confidence	Sequence	Modifications	Qvality PEP	Qvality q-value	# Protein Groups	# Proteins	# PSMs	Master Protein Accessions	# Missed Cleavages	Theo. MH+ [Da]	Confidence (by Search Engine): Sequest HT	Percolator q-Value (by Search Engine): Sequest HT	Percolator PEP (by Search Engine): Sequest HT	XCorr (by Search Engine): Sequest HT
	FALSE	High	DFHGVPTK		0.126099	0.00770068	1	3	1	A0AAN1ZZ23	0	900.457	High	0.007371	0.1148	1.76
	FALSE	High	GMDIVIVTTANTDEEGRELLK	1xOxidation [M2]	9.6244e-12	0.000542996	1	2	1	A0AAN1ZZ23	1	2320.17	High	0.0006035	5.525e-12	2.74
	FALSE	High	KSIAGFR		0.126099	0.00770068	1	3	1	A0AAN1ZZ23	1	778.457	High	0.007371	0.1149	1.24
	FALSE	High	LVSVSLPR		0.00729261	0.000542996	1	2	1	A0AAN1ZZ23	0	870.541	High	0.0006035	0.006261	1.8
	FALSE	High	VRDFHGVPTK		0.107463	0.00601798	1	3	1	A0AAN1ZZ23	1	1155.63	High	0.005887	0.09756	1.07
FALSE	High	Master Protein	A0A7U7C3G6	Adenylosuccinate lyase OS=Streptococcus thermophilus OX=1308 GN=purB PE=3 SV=1	0	16.334	16	6	6	6	432	49.5	5.43	2.9	6	1
	Checked	Confidence	Sequence	Modifications	Qvality PEP	Qvality q-value	# Protein Groups	# Proteins	# PSMs	Master Protein Accessions	# Missed Cleavages	Theo. MH+ [Da]	Confidence (by Search Engine): Sequest HT	Percolator q-Value (by Search Engine): Sequest HT	Percolator PEP (by Search Engine): Sequest HT	XCorr (by Search Engine): Sequest HT
	FALSE	High	AQEISTQVLPR		0.00974483	0.000542996	1	4	1	A0A7U7C3G6	0	1241.68	High	0.0006035	0.008418	1.49
	FALSE	High	FEHAAAGVEAGK		0.031834	0.00155192	1	4	1	A0A7U7C3G6	0	1186.59	High	0.001497	0.02812	0.91
	FALSE	High	HDVVAFTR		0.111984	0.00686032	1	4	1	A0A7U7C3G6	0	944.495	High	0.006271	0.1017	1.01
	FALSE	High	ILEIEQQTR		0.00524416	0.000542996	1	4	1	A0A7U7C3G6	0	1129.62	High	0.0006035	0.004471	1.42
	FALSE	High	NPIGSENMTGLAR	1xOxidation [M8]	0.0576692	0.00203425	1	4	1	A0A7U7C3G6	0	1375.66	High	0.00193	0.05159	0.88
	FALSE	High	THGVHAEPTTFGLK		1.26221e-08	0.000542996	1	4	1	A0A7U7C3G6	0	1494.77	High	0.0006035	8.348e-09	2.9
FALSE	High	Master Protein	Q03K92	Adenine phosphoribosyltransferase OS=Streptococcus thermophilus (strain ATCC BAA-491 / LMD-9) OX=322159 GN=apt PE=3 SV=1	0	16.295	38	8	8	8	172	18.7	5.01	3.88	8	1
	Checked	Confidence	Sequence	Modifications	Qvality PEP	Qvality q-value	# Protein Groups	# Proteins	# PSMs	Master Protein Accessions	# Missed Cleavages	Theo. MH+ [Da]	Confidence (by Search Engine): Sequest HT	Percolator q-Value (by Search Engine): Sequest HT	Percolator PEP (by Search Engine): Sequest HT	XCorr (by Search Engine): Sequest HT
	FALSE	High	ATIEMIER		0.119582	0.00686032	1	2	1	Q03K92	0	962.498	High	0.006631	0.1087	0.24
	FALSE	High	EAIEGYDAK		0.107463	0.00601798	1	1	1	Q03K92	0	995.468	High	0.005887	0.09765	0.86
	FALSE	High	EIVQYATDK		0.0364073	0.00155192	1	2	1	Q03K92	0	1066.54	High	0.001497	0.03222	1.92
	FALSE	High	EIVQYATDKK		0.00154221	0.000542996	1	2	1	Q03K92	1	1194.64	High	0.0006035	0.001281	1.25
	FALSE	High	EYGVDTLCMHADAIKPGQR	1xCarbamidomethyl [C8]; 1xOxidation [M9]	3.72431e-05	0.000542996	1	2	1	Q03K92	0	2177.01	High	0.0006035	2.873e-05	1.63
	FALSE	High	KIDMIVGPEAR	1xOxidation [M4]	0.0129594	0.000542996	1	2	1	Q03K92	1	1244.67	High	0.0006035	0.01122	1.97
	FALSE	High	KVISVDYEK		0.0140843	0.000542996	1	1	1	Q03K92	1	1080.59	High	0.0006035	0.01225	1.42
	FALSE	High	IDMIVGPEAR	1xOxidation [M3]	0.0331003	0.00155192	1	2	1	Q03K92	0	1116.57	High	0.001497	0.02928	1.33
FALSE	High	Master Protein	A0A0E2Q0C5	dTDP-4-dehydrorhamnose 3,5-epimerase OS=Streptococcus thermophilus M17PTZA496 OX=1433289 GN=X841_07080 PE=4 SV=1	0	16.21	39	7	7	7	197	22.4	5.03	3.41	7	1
	Checked	Confidence	Sequence	Modifications	Qvality PEP	Qvality q-value	# Protein Groups	# Proteins	# PSMs	Master Protein Accessions	# Missed Cleavages	Theo. MH+ [Da]	Confidence (by Search Engine): Sequest HT	Percolator q-Value (by Search Engine): Sequest HT	Percolator PEP (by Search Engine): Sequest HT	XCorr (by Search Engine): Sequest HT
	FALSE	High	GLHAEPWDK		0.0806051	0.00390719	1	3	1	A0A0E2Q0C5	0	1052.52	High	0.0036	0.07256	0.89
	FALSE	High	KSEAIPGLLEFDIPVHGDNR		0.00983075	0.000542996	1	3	1	A0A0E2Q0C5	1	2207.15	High	0.0006035	0.008483	1.06
	FALSE	High	LQNNVSFSR		8.87326e-05	0.000542996	1	3	1	A0A0E2Q0C5	0	1064.55	High	0.0006035	6.985e-05	1.79
	FALSE	High	SEAIPGLLEFDIPVHGDNR		0.00560179	0.000542996	1	3	1	A0A0E2Q0C5	0	2079.05	High	0.0006035	0.004776	1.08
	FALSE	High	VLGAWVDLR		0.00226235	0.000542996	1	3	1	A0A0E2Q0C5	0	1028.59	High	0.0006035	0.001892	1.62
	FALSE	High	WENLEEAEVSEADKNHPFLK		0.00164755	0.000542996	1	2	1	A0A0E2Q0C5	1	2385.14	High	0.0006035	0.001374	1.26
	FALSE	High	YISVADEGK		0.126614	0.00770068	1	3	1	A0A0E2Q0C5	0	981.489	High	0.007371	0.1155	1.27
FALSE	High	Master Protein	A0A8D6XSS3	Glycine--tRNA ligase alpha subunit OS=Streptococcus thermophilus OX=1308 GN=glyQ PE=3 SV=1	0	16.192	27	6	6	6	305	35	5.01	2.09	6	1
	Checked	Confidence	Sequence	Modifications	Qvality PEP	Qvality q-value	# Protein Groups	# Proteins	# PSMs	Master Protein Accessions	# Missed Cleavages	Theo. MH+ [Da]	Confidence (by Search Engine): Sequest HT	Percolator q-Value (by Search Engine): Sequest HT	Percolator PEP (by Search Engine): Sequest HT	XCorr (by Search Engine): Sequest HT
	FALSE	High	ALELGLVHPAYDYVLK		0.0187162	0.000542996	1	4	1	A0A8D6XSS3	0	1800.99	High	0.0006035	0.01638	0.78
	FALSE	High	GAGTMSPYTFLR	1xOxidation [M5]	5.58631e-05	0.000542996	1	4	1	A0A8D6XSS3	0	1316.63	High	0.0006035	4.36e-05	1.48
	FALSE	High	GAVSVTER		0.0776089	0.00390719	1	4	1	A0A8D6XSS3	0	818.437	High	0.0036	0.06994	0.97
	FALSE	High	LGINPLEHDIR		1.33974e-05	0.000542996	1	2	1	A0A8D6XSS3	0	1276.7	High	0.0006035	1.016e-05	2.09
	FALSE	High	LYQHHQFQVVMKPSPSNIQELYLESLEK	1xOxidation [M11]	0.00122647	0.000542996	1	4	1	A0A8D6XSS3	0	3401.72	High	0.0006035	0.001017	1.44
	FALSE	High	TFVAER		0.136205	0.00797239	1	4	1	A0A8D6XSS3	0	722.383	High	0.007573	0.1246	1.19
FALSE	High	Master Protein	A0A0E2Q3F2	Cell division ATP-binding protein FtsE OS=Streptococcus thermophilus M17PTZA496 OX=1433289 GN=ftsE PE=3 SV=1	0	15.722	30	6	6	6	230	26	9.26	6.11	6	1
	Checked	Confidence	Sequence	Modifications	Qvality PEP	Qvality q-value	# Protein Groups	# Proteins	# PSMs	Master Protein Accessions	# Missed Cleavages	Theo. MH+ [Da]	Confidence (by Search Engine): Sequest HT	Percolator q-Value (by Search Engine): Sequest HT	Percolator PEP (by Search Engine): Sequest HT	XCorr (by Search Engine): Sequest HT
	FALSE	High	HIDLSINSGEFVYLVGPSGAGK		0.00348298	0.000542996	1	4	1	A0A0E2Q3F2	0	2260.16	High	0.0006035	0.002943	1.71
	FALSE	High	KTAFENVAYAMEVIGEKPR	1xOxidation [M11]	0.00233317	0.000542996	1	4	1	A0A0E2Q3F2	1	2169.1	High	0.0006035	0.001954	1.7
	FALSE	High	RVTEVLELVGLK		0.000664796	0.000542996	1	4	1	A0A0E2Q3F2	1	1355.83	High	0.0006035	0.0005433	1.8
	FALSE	High	VGEFDLTR		0.0220925	0.00113715	1	4	1	A0A0E2Q3F2	0	936.479	High	0.001142	0.0194	1.63
	FALSE	High	VTEVLELVGLK		0.000109153	0.000542996	1	4	1	A0A0E2Q3F2	0	1199.72	High	0.0006035	8.629e-05	2.69
	FALSE	High	VVAIEEGR		0.0407338	0.00155192	1	3	1	A0A0E2Q3F2	0	872.484	High	0.001497	0.03626	1
FALSE	High	Master Protein	Q5M3A3	Aldoketomutase OS=Streptococcus thermophilus (strain ATCC BAA-250 / LMG 18311) OX=264199 GN=gloA PE=4 SV=1	0	15.606	47	5	5	5	131	15.3	4.87	5.81	5	1
	Checked	Confidence	Sequence	Modifications	Qvality PEP	Qvality q-value	# Protein Groups	# Proteins	# PSMs	Master Protein Accessions	# Missed Cleavages	Theo. MH+ [Da]	Confidence (by Search Engine): Sequest HT	Percolator q-Value (by Search Engine): Sequest HT	Percolator PEP (by Search Engine): Sequest HT	XCorr (by Search Engine): Sequest HT
	FALSE	High	EAGYNVTDLSGLPGKPK		0.0255079	0.00113715	1	2	1	Q5M3A3	0	1745.91	High	0.001142	0.02243	1.27
	FALSE	High	LAQFLEK		0.0728486	0.00296247	1	3	1	Q5M3A3	0	848.488	High	0.002754	0.06557	1.91
	FALSE	High	MYYFITDPDGYK	1xOxidation [M1]	2.64096e-05	0.000542996	1	3	1	Q5M3A3	0	1528.67	High	0.0006035	2.024e-05	1.13
	FALSE	High	NDFPEYK		0.104399	0.00601798	1	3	1	Q5M3A3	0	912.41	High	0.005887	0.09489	1.23
	FALSE	High	VKDLEASLQFYQEALGFK		1.27063e-07	0.000542996	1	3	1	Q5M3A3	1	2086.09	High	0.0006035	8.775e-08	3.89
FALSE	High	Master Protein	A0A0M4HES6	Large ribosomal subunit protein uL6 OS=Streptococcus thermophilus OX=1308 GN=rplF PE=3 SV=1	0	15.601	57	6	6	6	178	19.4	9.47	6.35	6	1
	Checked	Confidence	Sequence	Modifications	Qvality PEP	Qvality q-value	# Protein Groups	# Proteins	# PSMs	Master Protein Accessions	# Missed Cleavages	Theo. MH+ [Da]	Confidence (by Search Engine): Sequest HT	Percolator q-Value (by Search Engine): Sequest HT	Percolator PEP (by Search Engine): Sequest HT	XCorr (by Search Engine): Sequest HT
	FALSE	High	ANLNNMVVGVSEGFKK	1xOxidation [M6]	0.0183118	0.000542996	1	1	1	A0A0M4HES6	1	1722.88	High	0.0006035	0.01599	1.75
	FALSE	High	ELEMHGVGYR	1xOxidation [M4]	0.13133	0.00797239	1	1	1	A0A0M4HES6	0	1206.56	High	0.007573	0.1198	1.69
	FALSE	High	EVVGQTAAYIR		0.00877027	0.000542996	1	2	1	A0A0M4HES6	0	1206.65	High	0.0006035	0.007555	2.43
	FALSE	High	SHQDEVEAPEGITFEVPSATSIVVSGINK		2.23357e-07	0.000542996	1	1	1	A0A0M4HES6	0	3040.51	High	0.0006035	1.563e-07	2.23
	FALSE	High	VEGNEVTLHRPNDSK		0.00101035	0.000542996	1	1	1	A0A0M4HES6	0	1694.85	High	0.0006035	0.0008327	1.58
	FALSE	High	VITLPAGVEITNNDNVVTVK		0.145273	0.00956943	1	1	1	A0A0M4HES6	0	2096.16	High	0.008988	0.1329	0.74
FALSE	High	Master Protein	Q5M6J1	Phosphoribosylamine--glycine ligase OS=Streptococcus thermophilus (strain ATCC BAA-250 / LMG 18311) OX=264199 GN=purD PE=3 SV=1	0	15.496	11	4	4	4	420	45.1	4.82	7.74	4	1
	Checked	Confidence	Sequence	Modifications	Qvality PEP	Qvality q-value	# Protein Groups	# Proteins	# PSMs	Master Protein Accessions	# Missed Cleavages	Theo. MH+ [Da]	Confidence (by Search Engine): Sequest HT	Percolator q-Value (by Search Engine): Sequest HT	Percolator PEP (by Search Engine): Sequest HT	XCorr (by Search Engine): Sequest HT
	FALSE	High	FAENGQDLLSNGGR		0.0011788	0.000542996	1	3	1	Q5M6J1	0	1477.7	High	0.0006035	0.0009767	1.85
	FALSE	High	FGDPETQIILPR		0.000619541	0.000542996	1	4	1	Q5M6J1	0	1385.74	High	0.0006035	0.0005056	2.58
	FALSE	High	KPAITWTDK		0.0239996	0.00113715	1	4	1	Q5M6J1	0	1059.58	High	0.001142	0.02113	0.93
	FALSE	High	TEGDIITYYAGAK		4.53069e-08	0.000542996	1	2	1	Q5M6J1	0	1401.69	High	0.0006035	3.062e-08	3.3
FALSE	High	Master Protein	A0A2X3U8X0	Glucose-1-phosphate thymidylyltransferase OS=Streptococcus thermophilus OX=1308 GN=rmlA PE=3 SV=1	0	15.016	25	6	7	1	289	32	4.79	8.37	6	1
	Checked	Confidence	Sequence	Modifications	Qvality PEP	Qvality q-value	# Protein Groups	# Proteins	# PSMs	Master Protein Accessions	# Missed Cleavages	Theo. MH+ [Da]	Confidence (by Search Engine): Sequest HT	Percolator q-Value (by Search Engine): Sequest HT	Percolator PEP (by Search Engine): Sequest HT	XCorr (by Search Engine): Sequest HT
	FALSE	High	GDLSVELMGR	1xOxidation [M8]	0.00387104	0.000542996	2	7	2	A0A2X3U8X0; Q8GPC8	0	1092.54	High	0.0006035	0.003274	2.3
	FALSE	High	GELEITDVNK		0.0880267	0.00478708	2	6	1	A0A2X3U8X0; Q8GPC8	0	1117.57	High	0.00438	0.07956	0.9
	FALSE	High	GIILAGGSGTR		0.000122945	0.000542996	2	7	1	A0A2X3U8X0; Q8GPC8	0	1001.57	High	0.0006035	9.716e-05	2.13
	FALSE	High	NEYGQYLLR		0.0103623	0.000542996	2	7	1	A0A2X3U8X0; Q8GPC8	0	1155.58	High	0.0006035	0.008968	2.27
	FALSE	High	QLMPIYDKPMIYYPLSTLMLAGIK	3xOxidation [M3; M10; M19]	0.00286964	0.000542996	2	7	1	A0A2X3U8X0; Q8GPC8	0	2847.47	High	0.0006035	0.002414	1.69
	FALSE	High	VLELSQPFK		0.00209916	0.000542996	1	1	1	A0A2X3U8X0	0	1060.6	High	0.0006035	0.00176	1.68
FALSE	High	Master Protein	A0A2X3UX24	DAK2 domain-containing protein OS=Streptococcus thermophilus OX=1308 GN=NCTC12958_02196 PE=4 SV=1	0	14.706	11	4	4	4	555	59.4	4.56	6.75	4	1
	Checked	Confidence	Sequence	Modifications	Qvality PEP	Qvality q-value	# Protein Groups	# Proteins	# PSMs	Master Protein Accessions	# Missed Cleavages	Theo. MH+ [Da]	Confidence (by Search Engine): Sequest HT	Percolator q-Value (by Search Engine): Sequest HT	Percolator PEP (by Search Engine): Sequest HT	XCorr (by Search Engine): Sequest HT
	FALSE	High	AAAIQASPSAPK		0.00191371	0.000542996	1	8	1	A0A2X3UX24	0	1111.61	High	0.0006035	0.0016	1.58
	FALSE	High	NIFMAAQSATEVVNINAAVVETR	1xOxidation [M4]	3.50148e-05	0.000542996	1	2	1	A0A2X3UX24	0	2464.25	High	0.0006035	2.699e-05	2.69
	FALSE	High	NVIILPNNK		0.0268748	0.00155192	1	8	1	A0A2X3UX24	0	1024.61	High	0.001497	0.02369	1.53
	FALSE	High	VHVHTEDPGLVMQEGLK	1xOxidation [M12]	2.62346e-06	0.000542996	1	7	1	A0A2X3UX24	0	1904.95	High	0.0006035	1.923e-06	4.06
FALSE	High	Master Protein	A0A2X3V148	peptidylprolyl isomerase OS=Streptococcus thermophilus OX=1308 GN=ppiB PE=3 SV=1	0	14.649	12	5	6	5	468	51.5	4.75	5.74	5	1
	Checked	Confidence	Sequence	Modifications	Qvality PEP	Qvality q-value	# Protein Groups	# Proteins	# PSMs	Master Protein Accessions	# Missed Cleavages	Theo. MH+ [Da]	Confidence (by Search Engine): Sequest HT	Percolator q-Value (by Search Engine): Sequest HT	Percolator PEP (by Search Engine): Sequest HT	XCorr (by Search Engine): Sequest HT
	FALSE	High	GILTGIATGR		0.0177601	0.000542996	1	6	1	A0A2X3V148	0	958.568	High	0.0006035	0.01552	1.88
	FALSE	High	HTVFGHLVDEASYK		0.13133	0.00797239	1	5	1	A0A2X3V148	0	1602.79	High	0.007573	0.1198	0.53
	FALSE	High	KGEEIYNQPLAR		5.46416e-07	0.000542996	1	6	1	A0A2X3V148	1	1417.74	High	0.0006035	3.889e-07	1.94
	FALSE	High	IAMGNATPELK	1xOxidation [M3]	0.000381561	0.000542996	1	4	2	A0A2X3V148	0	1160.6	High	0.0006035	0.0003084	1.92
	FALSE	High	TGYIPESIK		0.0116142	0.000542996	1	6	1	A0A2X3V148	0	1007.54	High	0.0006035	0.01006	1.13
FALSE	High	Master Protein	A0A7U7H226	DNA polymerase I OS=Streptococcus thermophilus OX=1308 GN=polA PE=3 SV=1	0	14.612	10	8	8	8	879	98.6	5.29	0	8	1
	Checked	Confidence	Sequence	Modifications	Qvality PEP	Qvality q-value	# Protein Groups	# Proteins	# PSMs	Master Protein Accessions	# Missed Cleavages	Theo. MH+ [Da]	Confidence (by Search Engine): Sequest HT	Percolator q-Value (by Search Engine): Sequest HT	Percolator PEP (by Search Engine): Sequest HT	XCorr (by Search Engine): Sequest HT
	FALSE	High	AVNIYDFK		0.117158	0.00686032	1	6	1	A0A7U7H226	0	969.504	High	0.006631	0.1065	0.78
	FALSE	High	EVLLSHLAK		0.139544	0.00797239	1	6	1	A0A7U7H226	0	1009.6	High	0.007573	0.1277	1.39
	FALSE	High	LAPIAPIVAK		0.0026162	0.000542996	1	6	1	A0A7U7H226	0	992.65	High	0.0006035	0.002194	1.37
	FALSE	High	LLLIDGSSVAFR		0.00382027	0.000542996	1	6	1	A0A7U7H226	0	1290.74	High	0.0006035	0.003232	1.21
	FALSE	High	MGLPLEYTK	1xOxidation [M1]	0.0880267	0.00478708	1	6	1	A0A7U7H226	0	1067.54	High	0.00438	0.07955	1.23
	FALSE	High	TGYSTAVDVLER		0.000129621	0.000542996	1	6	1	A0A7U7H226	0	1310.66	High	0.0006035	0.0001028	1.06
	FALSE	High	VLLSHLGIDLPTANFDAR		0.0779365	0.00390719	1	6	1	A0A7U7H226	0	1952.06	High	0.0036	0.07036	0.82
	FALSE	High	YMQDLTQTGR	1xOxidation [M2]	0.0494348	0.00155192	1	6	1	A0A7U7H226	0	1228.56	High	0.001497	0.04407	0.73
FALSE	High	Master Protein	Q5M470	Translation initiation factor IF-3 OS=Streptococcus thermophilus (strain ATCC BAA-250 / LMG 18311) OX=264199 GN=infC PE=3 SV=1	0	14.429	26	5	5	5	176	20.1	9.94	8.08	5	1
	Checked	Confidence	Sequence	Modifications	Qvality PEP	Qvality q-value	# Protein Groups	# Proteins	# PSMs	Master Protein Accessions	# Missed Cleavages	Theo. MH+ [Da]	Confidence (by Search Engine): Sequest HT	Percolator q-Value (by Search Engine): Sequest HT	Percolator PEP (by Search Engine): Sequest HT	XCorr (by Search Engine): Sequest HT
	FALSE	High	DLFINDEIR		0.00015875	0.000542996	1	5	1	Q5M470	0	1134.58	High	0.0006035	0.0001261	1.92
	FALSE	High	FKFEYQK		0.0576692	0.00203425	1	6	1	Q5M470	1	989.509	High	0.00193	0.05169	1.74
	FALSE	High	LSPVIDK		0.0428961	0.00155192	1	6	1	Q5M470	0	771.461	High	0.001497	0.03814	1.69
	FALSE	High	QMFMQLAPIPDKK	2xOxidation [M2; M4]	0.000248843	0.000542996	1	6	1	Q5M470	1	1578.8	High	0.0006035	0.0001995	1.87
	FALSE	High	TQDIAIIEQR		9.56355e-05	0.000542996	1	6	1	Q5M470	0	1186.64	High	0.0006035	7.512e-05	2.73
FALSE	High	Master Protein	Q5M5R2	Acetyl-coenzyme A carboxylase carboxyl transferase subunit beta OS=Streptococcus thermophilus (strain ATCC BAA-250 / LMG 18311) OX=264199 GN=accD PE=3 SV=1	0	14.35	23	4	4	4	288	31.6	6.7	2.42	4	1
	Checked	Confidence	Sequence	Modifications	Qvality PEP	Qvality q-value	# Protein Groups	# Proteins	# PSMs	Master Protein Accessions	# Missed Cleavages	Theo. MH+ [Da]	Confidence (by Search Engine): Sequest HT	Percolator q-Value (by Search Engine): Sequest HT	Percolator PEP (by Search Engine): Sequest HT	XCorr (by Search Engine): Sequest HT
	FALSE	High	AEFLQEHGFVDAIVK		0.00140594	0.000542996	1	4	1	Q5M5R2	0	1702.88	High	0.0006035	0.001165	1.4
	FALSE	High	LFEYAILEK		0.0162729	0.000542996	1	4	1	Q5M5R2	0	1125.62	High	0.0006035	0.01418	0.99
	FALSE	High	RTELADTIATLLSFHGGVQ		7.73966e-07	0.000542996	1	4	1	Q5M5R2	1	2029.07	High	0.0006035	5.55e-07	2.42
	FALSE	High	TALAIMDSNFIMASMGTVVGEK	3xOxidation [M6; M12; M15]	0.000598083	0.000542996	1	4	1	Q5M5R2	0	2334.1	High	0.0006035	0.0004874	1.46
FALSE	High	Master Protein	Q5M2Q3	Small ribosomal subunit protein bS6 OS=Streptococcus thermophilus (strain ATCC BAA-250 / LMG 18311) OX=264199 GN=rpsF PE=3 SV=2	0	14.329	32	2	3	2	96	11.1	5.1	4.25	2	1
	Checked	Confidence	Sequence	Modifications	Qvality PEP	Qvality q-value	# Protein Groups	# Proteins	# PSMs	Master Protein Accessions	# Missed Cleavages	Theo. MH+ [Da]	Confidence (by Search Engine): Sequest HT	Percolator q-Value (by Search Engine): Sequest HT	Percolator PEP (by Search Engine): Sequest HT	XCorr (by Search Engine): Sequest HT
	FALSE	High	EGIYHVVNVEANDATALNEFDR		1.05339e-12	0.000542996	1	2	4	Q5M2Q3	0	2476.17	High	0.0006035	5.78e-13	2.52
	FALSE	High	LAYEIQDFR		0.00940855	0.000542996	1	4	1	Q5M2Q3	0	1154.58	High	0.0006035	0.008107	1.73
FALSE	High	Master Protein	A0A0E2PZ53	Glutamate--tRNA ligase OS=Streptococcus thermophilus M17PTZA496 OX=1433289 GN=gltX PE=3 SV=1	0	14.248	9	4	5	4	484	55.3	5.14	4.65	4	1
	Checked	Confidence	Sequence	Modifications	Qvality PEP	Qvality q-value	# Protein Groups	# Proteins	# PSMs	Master Protein Accessions	# Missed Cleavages	Theo. MH+ [Da]	Confidence (by Search Engine): Sequest HT	Percolator q-Value (by Search Engine): Sequest HT	Percolator PEP (by Search Engine): Sequest HT	XCorr (by Search Engine): Sequest HT
	FALSE	High	GDDHIANTPK		0.0403839	0.00155192	1	6	2	A0A0E2PZ53	0	1067.51	High	0.001497	0.03591	1.38
	FALSE	High	LAVNESGIYK		0.0447832	0.00155192	1	5	1	A0A0E2PZ53	0	1093.59	High	0.001497	0.03988	0.98
	FALSE	High	SYVTEEELAAER		4.93746e-07	0.000542996	1	6	1	A0A0E2PZ53	0	1396.66	High	0.0006035	3.503e-07	2.67
	FALSE	High	TALFNYLYAR		1.48266e-05	0.000542996	1	6	1	A0A0E2PZ53	0	1231.65	High	0.0006035	1.125e-05	1.98
FALSE	High	Master Protein	A0A0E2Q1A6	4-methyl-5(B-hydroxyethyl)-thiazole monophosphate biosynthesis protein OS=Streptococcus thermophilus M17PTZA496 OX=1433289 GN=X841_05645 PE=4 SV=1	0	14.22	29	3	3	3	182	19.2	4.7	1.97	3	1
	Checked	Confidence	Sequence	Modifications	Qvality PEP	Qvality q-value	# Protein Groups	# Proteins	# PSMs	Master Protein Accessions	# Missed Cleavages	Theo. MH+ [Da]	Confidence (by Search Engine): Sequest HT	Percolator q-Value (by Search Engine): Sequest HT	Percolator PEP (by Search Engine): Sequest HT	XCorr (by Search Engine): Sequest HT
	FALSE	High	AGLLEGR		0.0388453	0.00155192	1	6	1	A0A0E2Q1A6	0	715.41	High	0.001497	0.03448	1.49
	FALSE	High	KFTCFPGVEEQIASGDHQTDVVVVDDNIVTSR	1xCarbamidomethyl [C4]	3.92627e-07	0.000542996	1	2	1	A0A0E2Q1A6	1	3562.71	High	0.0006035	2.773e-07	2
	FALSE	High	YVAAICAAPIVLER	1xCarbamidomethyl [C6]	8.79479e-07	0.000542996	1	6	1	A0A0E2Q1A6	0	1545.85	High	0.0006035	6.307e-07	1.97
FALSE	High	Master Protein	A0A2X3UE90	ATP-dependent Clp protease ATP-binding subunit ClpX OS=Streptococcus thermophilus OX=1308 GN=clpX PE=3 SV=1	0	14.098	17	6	6	6	408	45	4.82	4.13	6	1
	Checked	Confidence	Sequence	Modifications	Qvality PEP	Qvality q-value	# Protein Groups	# Proteins	# PSMs	Master Protein Accessions	# Missed Cleavages	Theo. MH+ [Da]	Confidence (by Search Engine): Sequest HT	Percolator q-Value (by Search Engine): Sequest HT	Percolator PEP (by Search Engine): Sequest HT	XCorr (by Search Engine): Sequest HT
	FALSE	High	DVSGEGVQQALLK		0.00191371	0.000542996	1	8	1	A0A2X3UE90	0	1343.72	High	0.0006035	0.0016	1.01
	FALSE	High	FGLIPEFIGR		4.50136e-05	0.000542996	1	8	1	A0A2X3UE90	0	1148.65	High	0.0006035	3.487e-05	2
	FALSE	High	KHPNQEMIQIDTK	1xOxidation [M7]	0.0722353	0.00296247	1	8	1	A0A2X3UE90	1	1597.8	High	0.002754	0.06494	0.54
	FALSE	High	LIQAADFNIER		0.00835665	0.000542996	1	5	1	A0A2X3UE90	0	1289.68	High	0.0006035	0.007199	2.12
	FALSE	High	SNILMIGPTGSGK	1xOxidation [M5]	0.00650508	0.000542996	1	3	1	A0A2X3UE90	0	1290.67	High	0.0006035	0.005565	1.01
	FALSE	High	TYLAQTLAR		0.0612164	0.00250171	1	5	1	A0A2X3UE90	0	1036.58	High	0.002347	0.05493	0.7
FALSE	High	Master Protein	Q8GPC8	Glucose-1-phosphate thymidylyltransferase OS=Streptococcus thermophilus OX=1308 GN=eps5O PE=3 SV=1	0	14.083	26	6	7	1	289	32.1	4.83	6.7	6	1
	Checked	Confidence	Sequence	Modifications	Qvality PEP	Qvality q-value	# Protein Groups	# Proteins	# PSMs	Master Protein Accessions	# Missed Cleavages	Theo. MH+ [Da]	Confidence (by Search Engine): Sequest HT	Percolator q-Value (by Search Engine): Sequest HT	Percolator PEP (by Search Engine): Sequest HT	XCorr (by Search Engine): Sequest HT
	FALSE	High	EQVYELAQPLKK		0.0173004	0.000542996	1	2	1	Q8GPC8	1	1445.8	High	0.0006035	0.01508	0.9
	FALSE	High	GDLSVELMGR	1xOxidation [M8]	0.00387104	0.000542996	2	7	2	A0A2X3U8X0; Q8GPC8	0	1092.54	High	0.0006035	0.003274	2.3
	FALSE	High	GELEITDVNK		0.0880267	0.00478708	2	6	1	A0A2X3U8X0; Q8GPC8	0	1117.57	High	0.00438	0.07956	0.9
	FALSE	High	GIILAGGSGTR		0.000122945	0.000542996	2	7	1	A0A2X3U8X0; Q8GPC8	0	1001.57	High	0.0006035	9.716e-05	2.13
	FALSE	High	NEYGQYLLR		0.0103623	0.000542996	2	7	1	A0A2X3U8X0; Q8GPC8	0	1155.58	High	0.0006035	0.008968	2.27
	FALSE	High	QLMPIYDKPMIYYPLSTLMLAGIK	3xOxidation [M3; M10; M19]	0.00286964	0.000542996	2	7	1	A0A2X3U8X0; Q8GPC8	0	2847.47	High	0.0006035	0.002414	1.69
FALSE	High	Master Protein	A0A0E2Q3B7	Fe-S cluster assembly protein SufB OS=Streptococcus thermophilus M17PTZA496 OX=1433289 GN=X841_01215 PE=3 SV=1	0	13.935	12	6	6	6	472	53.1	4.98	4.6	6	1
	Checked	Confidence	Sequence	Modifications	Qvality PEP	Qvality q-value	# Protein Groups	# Proteins	# PSMs	Master Protein Accessions	# Missed Cleavages	Theo. MH+ [Da]	Confidence (by Search Engine): Sequest HT	Percolator q-Value (by Search Engine): Sequest HT	Percolator PEP (by Search Engine): Sequest HT	XCorr (by Search Engine): Sequest HT
	FALSE	High	GQVTFNK		0.0354746	0.00155192	1	5	1	A0A0E2Q3B7	0	793.42	High	0.001497	0.0314	1.2
	FALSE	High	LGIIFTDTDSALK		0.000252155	0.000542996	1	5	1	A0A0E2Q3B7	0	1393.76	High	0.0006035	0.0002021	2.15
	FALSE	High	IGIPEAER		0.0201584	0.00113715	1	5	1	A0A0E2Q3B7	0	884.484	High	0.001142	0.01763	1.22
	FALSE	High	IKETFER		0.143533	0.00956943	1	5	1	A0A0E2Q3B7	1	922.499	High	0.008988	0.1313	0.94
	FALSE	High	VDIPLQTYFR		0.00526727	0.000542996	1	5	1	A0A0E2Q3B7	0	1251.67	High	0.0006035	0.004492	1.55
	FALSE	High	YPSVYLDGEGAR		0.000219958	0.000542996	1	5	1	A0A0E2Q3B7	0	1326.63	High	0.0006035	0.000176	2.45
FALSE	High	Master Protein	A0A2X3UZ80	Phosphoribosylformylglycinamidine synthase II (FGAM synthetase) OS=Streptococcus thermophilus OX=1308 GN=purL PE=4 SV=1	0	13.827	6	6	6	6	1241	135.5	5.07	0	6	1
	Checked	Confidence	Sequence	Modifications	Qvality PEP	Qvality q-value	# Protein Groups	# Proteins	# PSMs	Master Protein Accessions	# Missed Cleavages	Theo. MH+ [Da]	Confidence (by Search Engine): Sequest HT	Percolator q-Value (by Search Engine): Sequest HT	Percolator PEP (by Search Engine): Sequest HT	XCorr (by Search Engine): Sequest HT
	FALSE	High	DIAANELEAVK		0.00625272	0.000542996	1	6	1	A0A2X3UZ80	0	1172.62	High	0.0006035	0.005353	0.92
	FALSE	High	EKPEAGDVIILLGGK		7.48833e-06	0.000542996	1	4	1	A0A2X3UZ80	0	1538.88	High	0.0006035	5.61e-06	1.46
	FALSE	High	FKDITVGIAK		0.00419015	0.000542996	1	7	1	A0A2X3UZ80	1	1091.65	High	0.0006035	0.003559	0.93
	FALSE	High	FSYQEYFER		0.0459539	0.00155192	1	7	1	A0A2X3UZ80	0	1268.56	High	0.001497	0.0409	1.44
	FALSE	High	FVVTTEEFAELR		0.0948946	0.0056601	1	7	1	A0A2X3UZ80	0	1440.74	High	0.005152	0.08604	1.01
	FALSE	High	ISGAGDITTPIAETR		0.0443994	0.00155192	1	6	1	A0A2X3UZ80	0	1501.79	High	0.001497	0.03957	0.97
FALSE	High	Master Protein	Q03IH6	Small ribosomal subunit protein uS11 OS=Streptococcus thermophilus (strain ATCC BAA-491 / LMD-9) OX=322159 GN=rpsK PE=3 SV=1	0	13.776	29	4	4	4	127	13.4	11.43	4.64	4	1
	Checked	Confidence	Sequence	Modifications	Qvality PEP	Qvality q-value	# Protein Groups	# Proteins	# PSMs	Master Protein Accessions	# Missed Cleavages	Theo. MH+ [Da]	Confidence (by Search Engine): Sequest HT	Percolator q-Value (by Search Engine): Sequest HT	Percolator PEP (by Search Engine): Sequest HT	XCorr (by Search Engine): Sequest HT
	FALSE	High	ALAAAGLEVTAIR		4.76642e-07	0.000542996	1	1	1	Q03IH6	0	1255.74	High	0.0006035	3.375e-07	2.51
	FALSE	High	KSTPFAAQMASEAAAK	1xOxidation [M9]	0.139544	0.00797239	1	1	1	Q03IH6	1	1624.8	High	0.007573	0.1273	0.73
	FALSE	High	SAQEHGLK		0.0968895	0.0056601	1	2	1	Q03IH6	0	869.448	High	0.005152	0.08767	1.32
	FALSE	High	STPFAAQMASEAAAK	1xOxidation [M8]	5.98103e-06	0.000542996	1	1	1	Q03IH6	0	1496.7	High	0.0006035	4.451e-06	2.13
FALSE	High	Master Protein	A0A8D6U9M2	Sulfur mobilizing ABC protein, ATPase OS=Streptococcus thermophilus OX=1308 GN=sufC PE=3 SV=1	0	13.631	22	5	5	5	267	29.5	4.59	3.55	5	1
	Checked	Confidence	Sequence	Modifications	Qvality PEP	Qvality q-value	# Protein Groups	# Proteins	# PSMs	Master Protein Accessions	# Missed Cleavages	Theo. MH+ [Da]	Confidence (by Search Engine): Sequest HT	Percolator q-Value (by Search Engine): Sequest HT	Percolator PEP (by Search Engine): Sequest HT	XCorr (by Search Engine): Sequest HT
	FALSE	High	GEGFGAMIITHYQR	1xOxidation [M7]	0.018232	0.000542996	1	4	1	A0A8D6U9M2	0	1595.76	High	0.0006035	0.01594	1.01
	FALSE	High	IAEELGYEYHEEA		0.000151906	0.000542996	1	4	1	A0A8D6U9M2	0	1552.68	High	0.0006035	0.0001206	1.93
	FALSE	High	ISVLDFITK		0.0310164	0.00155192	1	4	1	A0A8D6U9M2	0	1035.61	High	0.001497	0.02743	1.62
	FALSE	High	NLHVSVEDKEILK		7.87786e-05	0.000542996	1	4	1	A0A8D6U9M2	1	1523.84	High	0.0006035	6.169e-05	1.4
	FALSE	High	YLNEGFSGGEK		0.00835665	0.000542996	1	5	1	A0A8D6U9M2	0	1200.55	High	0.0006035	0.007187	0.97
FALSE	High	Master Protein	A0A2S4DYW5	Diacylglycerol kinase catalytic subunit OS=Streptococcus thermophilus OX=1308 GN=dagK PE=3 SV=1	0	13.625	18	4	4	4	337	36.8	5.05	3.8	4	1
	Checked	Confidence	Sequence	Modifications	Qvality PEP	Qvality q-value	# Protein Groups	# Proteins	# PSMs	Master Protein Accessions	# Missed Cleavages	Theo. MH+ [Da]	Confidence (by Search Engine): Sequest HT	Percolator q-Value (by Search Engine): Sequest HT	Percolator PEP (by Search Engine): Sequest HT	XCorr (by Search Engine): Sequest HT
	FALSE	High	GAELLPQVK		0.000115081	0.000542996	1	5	1	A0A2S4DYW5	0	954.562	High	0.0006035	9.075e-05	1.67
	FALSE	High	MMINLDGEYGGDAPIHLQNLK	2xOxidation [M1; M2]	3.66718e-06	0.000542996	1	4	1	A0A2S4DYW5	0	2361.12	High	0.0006035	2.706e-06	2.13
	FALSE	High	RPQMAVIPTGTTNDFAR	1xOxidation [M4]	0.00411704	0.000542996	1	5	1	A0A2S4DYW5	0	1890.95	High	0.0006035	0.003484	1.24
	FALSE	High	TSSLDIEPLGEDR		0.0314226	0.00155192	1	5	1	A0A2S4DYW5	0	1431.7	High	0.001497	0.02773	1.31
FALSE	High	Master Protein	A0A8D6XPZ5	Aminopeptidase (Met-Xaa and Xaa-Pro, Xaa-Pro-Xaa) OS=Streptococcus thermophilus OX=1308 GN=papA PE=3 SV=1	0	13.542	22	6	6	6	353	39.9	4.92	1.71	6	1
	Checked	Confidence	Sequence	Modifications	Qvality PEP	Qvality q-value	# Protein Groups	# Proteins	# PSMs	Master Protein Accessions	# Missed Cleavages	Theo. MH+ [Da]	Confidence (by Search Engine): Sequest HT	Percolator q-Value (by Search Engine): Sequest HT	Percolator PEP (by Search Engine): Sequest HT	XCorr (by Search Engine): Sequest HT
	FALSE	High	AFTDVLDFIKPGQTTELQVANFLDFR		1.57701e-05	0.000542996	1	5	1	A0A8D6XPZ5	0	2985.54	High	0.0006035	1.198e-05	1.83
	FALSE	High	LFLTDSR		0.118122	0.00686032	1	5	1	A0A8D6XPZ5	0	851.462	High	0.006631	0.1074	0.98
	FALSE	High	QSVHGFDIIESK		0.122551	0.00728954	1	5	1	A0A8D6XPZ5	0	1359.69	High	0.007013	0.1119	1.09
	FALSE	High	SAMPHGVASDK	1xOxidation [M3]	0.142383	0.00956943	1	5	1	A0A8D6XPZ5	0	1115.51	High	0.008751	0.13	0.74
[truncated: 1,321 more rows]
