# Supplementary material for: In situ identifying sennoside A-reducing bacteria guilds in human gut microbiota via enzymatic activity visualization
Source: Gut Microbes. 2025 Sep 25;17(1):2560598. doi: 10.1080/19490976.2025.2560598 (PMC12477872; doi:10.1080/19490976.2025.2560598)
Supplement: Table S1.xlsx [file KGMI_A_2560598_SM6589.xlsx]

## Sheet: Sheet1
Table S1. The original list of SAP2-interacting proteins in Clostridium butyricum identified via ABPP-MS
Accession	Description	Score	Coverage	# Proteins	# Unique Peptides	# Peptides	# PSMs	# AAs	MW [kDa]	calc. pI
C4IDS2	Pyruvate:ferredoxin (Flavodoxin) oxidoreductase OS=Clostridium butyricum E4 str. BoNT E BL5262 OX=632245 GN=nifJ PE=3 SV=1 - [C4IDS2_CLOBU]	475.392	68.69	46	60	64	137	1169	127.049	5.66846
	A2	Sequence	# PSMs	# Proteins	# Protein Groups	Protein Group Accessions	Modifications	ΔCn	q-Value	PEP	XCorr	Charge	MH+ [Da]	ΔM [ppm]	RT [min]	# Missed Cleavages
	High	FYDQLPEVVEGYmNEINK	8	5	1	C4IDS2	M13(Oxidation)	0	0	1.076e-14	6.40425	3	2204.03	2.55013	65.3641	0
	High	FYDQLPEVVEGYMNEINK	4	5	1	C4IDS2		0	0	1.079e-10	5.98721	3	2188.03	1.86268	78.5144	0
	High	ALVmKPQASQEDQNEAWDYLVNDVTAK	4	5	1	C4IDS2	M4(Oxidation)	0	0	1.014e-06	5.8777	3	3079.48	4.24872	62.7695	0
	High	QTGFAmLAEGSVQEVmDLSAVAHLSAIK	5	5	1	C4IDS2	M6(Oxidation); M16(Oxidation)	0	0	1.787e-11	5.48424	3	2935.48	8.50553	81.1793	0
	High	LEGDNLPVSAFVGmEDGTFEAGTAAFEK	6	5	1	C4IDS2	M14(Oxidation)	0	0	4.95e-09	5.47342	3	2918.36	7.0367	70.3229	0
	High	AIAEAEAYKGPSLIIGYAPcINHGIR	2	4	1	C4IDS2	C20(Carbamidomethyl)	0	0	1.782e-10	5.20668	3	2784.46	1.89417	57.5153	1
	High	QTGFAmLAEGSVQEVMDLSAVAHLSAIK	2	5	1	C4IDS2	M6(Oxidation)	0	0	6.699e-10	5.19961	3	2919.48	5.82781	87.9105	0
	High	YNVLDGLKPGSTFLLNTIWTAEDLER	2	3	1	C4IDS2		0	0	2.473e-07	5.05585	3	2965.54	4.6455	88.5638	0
	High	FYTLNAVAIAQEIGLGGR	2	10	1	C4IDS2		0	0	4.195e-09	5.01775	3	1893.03	4.00967	79.4768	0
	High	mmVANATGcSSIWGGSAPSTPYTK	3	5	1	C4IDS2	M1(Oxidation); M2(Oxidation); C9(Carbamidomethyl)	0	0	6.906e-07	4.91968	2	2506.1	-2.74423	45.779	0
	High	ALATSSLNIFGDHQDVmAAR	2	12	1	C4IDS2	M17(Oxidation)	0	0	1.912e-06	4.8653	2	2133.04	2.47957	51.5662	0
	High	GSQFEQPLLEFSGAcAGcGETPYAK	3	22	1	C4IDS2	C15(Carbamidomethyl); C18(Carbamidomethyl)	0	0	9.433e-07	4.86504	3	2704.2	-0.685208	61.3264	0
	High	VIVAmGSVTDVcEETIDYLNANGQK	1	5	1	C4IDS2	M5(Oxidation); C12(Carbamidomethyl)	0	0	1.718e-06	4.74465	3	2742.3	1.88324	62.9822	0
	High	AAIEANDPAKAELQVWLDNIDEGANTR	3	5	1	C4IDS2		0	0	0.0002333	4.73248	4	2924.45	2.34026	72.0354	1
	High	cIQcNQcALVcPHAAIRPILVNEDEK	3	5	1	C4IDS2	C1(Carbamidomethyl); C4(Carbamidomethyl); C7(Carbamidomethyl); C11(Carbamidomethyl)	0	0	4.669e-06	4.63042	3	3108.49	0.391744	47.8578	0
	High	NGHGPAWANSLFEDNAEYGLGmFLGVK	2	5	1	C4IDS2	M22(Oxidation)	0	0	6.269e-07	4.60337	3	2910.36	3.40512	77.591	0
	High	TSHEIQKIEVLEYDELAK	1	7	1	C4IDS2		0	0	2.22e-09	4.57129	3	2145.11	1.52935	51.0537	1
	High	DPNPSHIAAVYENLAK	3	5	1	C4IDS2		0	0	8.271e-07	4.32165	3	1738.88	-0.135582	50.5928	0
	High	IIGDHTDmFAQGYFFYDSK	3	5	1	C4IDS2	M8(Oxidation)	0	0	1.809e-06	4.22275	2	2271	-1.92672	57.4896	0
	High	NAFYGQADAPVVVGGR	3	5	1	C4IDS2		0	0	1.122e-06	4.20006	2	1620.81	-1.6109	42.1661	0
	High	ISGEmLPGVFHVSAR	3	11	1	C4IDS2	M5(Oxidation)	0	0	5.306e-07	4.18524	2	1615.83	2.82194	46.776	0
	High	NGFTIGIVDDVTNTSLEVHEDIDATPEGTTAcK	4	5	1	C4IDS2	C32(Carbamidomethyl)	0	0	1.643e-07	4.12535	3	3519.64	-1.64191	78.9268	0
	High	YNPTmVGTDKNPFVLDSKEPTADFK	2	5	1	C4IDS2	M5(Oxidation)	0	0	0.001767	4.01227	3	2830.37	1.78684	49.247	2
	High	EYHcFDYYGAEDADR	2	9	1	C4IDS2	C4(Carbamidomethyl)	0	0	5.922e-07	3.98208	2	1910.73	1.79929	37.3593	0
	High	cIQcNQcALVcPHAAIRPILVNEDEKAK	2	5	1	C4IDS2	C1(Carbamidomethyl); C4(Carbamidomethyl); C7(Carbamidomethyl); C11(Carbamidomethyl)	0	0	5.521e-05	3.95117	4	3307.62	1.41291	44.2223	1
	High	YNPTmVGTDKNPFVLDSK	2	5	1	C4IDS2	M5(Oxidation)	0	0	2.736e-05	3.89621	2	2041.99	1.50994	45.0827	1
	High	GTAQNADIYFQER	2	11	1	C4IDS2		0	0	1.211e-05	3.82626	2	1512.71	0.49077	37.6773	0
	High	DPNPSHIAAVYENLAKDEPK	3	5	1	C4IDS2		0	0	8.063e-05	3.8036	2	2208.1	3.13118	52.4367	1
	High	TKEPGcAGEPLFLDVR	2	5	1	C4IDS2	C6(Carbamidomethyl)	0	0	8.219e-05	3.75898	2	1788.9	0.859007	49.4764	1
	High	GVESVVEVQIPEAWK	1	5	1	C4IDS2		0	0	1.214e-07	3.71602	2	1669.87	-4.21895	62.0652	0
	High	AQREEIAELAK	2	2	1	C4IDS2		0	0	3.237e-05	3.55775	3	1257.68	0.680934	25.8389	1
	High	INmIMQSAFFK	1	29	1	C4IDS2	M3(Oxidation)	0	0	4.725e-05	3.54016	2	1345.67	1.80531	54.3321	0
	High	FGLGSKDPNPSHIAAVYENLAK	2	5	1	C4IDS2		0	0	1.282e-06	3.49446	3	2328.2	-0.276728	54.0285	1
	High	ADFVScSNQSYVHK	1	11	1	C4IDS2	C6(Carbamidomethyl)	0	0	6.385e-06	3.38822	2	1641.73	1.16911	27.3701	0
	High	NPFVLDSKEPTADFKEFLmGEVR	1	5	1	C4IDS2	M19(Oxidation)	0	0	0.0001283	3.38606	3	2685.33	2.57059	67.1471	2
	High	VVNmNNAAIDK	2	11	1	C4IDS2	M4(Oxidation)	0	0	9.591e-05	3.34837	2	1204.6	-0.868539	15.0386	0
	High	ISGEMLPGVFHVSAR	1	11	1	C4IDS2		0	0	3.171e-05	3.34112	3	1599.83	1.95235	52.7583	0
	High	ANALNPDHPVTR	2	5	1	C4IDS2		0	0	1.293e-05	3.15724	2	1304.67	0.802622	17.6278	0
	High	IPFLNFFDGFR	3	11	1	C4IDS2		0	0	0.0005099	3.04376	2	1372.71	3.09807	85.373	0
	High	KSGGITVSHLR	2	31	2	C4IDS2;A0A6B4YWC8		0	0	5.603e-05	3.03369	3	1154.66	0.304024	17.325	1
	High	ATAcGYWQmYR	1	5	1	C4IDS2	C4(Carbamidomethyl); M9(Oxidation)	0	0	0.003955	2.93571	2	1422.59	-0.269511	39.2398	0
	High	AELQVWLDNIDEGANTR	1	5	1	C4IDS2		0	0	3.49e-08	2.92892	2	1943.95	4.02251	66.3409	0
	High	LYYSmAVTPLDcSGcGNcAQIcPAPGK	2	5	1	C4IDS2	M5(Oxidation); C12(Carbamidomethyl); C15(Carbamidomethyl); C18(Carbamidomethyl); C22(Carbamidomethyl)	0	0	0.001702	2.8573	3	3006.3	1.64458	48.7588	0
	High	GPSLIIGYAPcINHGIR	1	4	1	C4IDS2	C11(Carbamidomethyl)	0	0	3.06e-06	2.85521	3	1837.98	2.08718	53.4291	0
	High	EIASNLVTALEK	2	2	1	C4IDS2		0	0	0.0002935	2.8488	2	1287.72	1.7859	54.3344	0
	High	TVQDEEAAPIK	1	4	1	C4IDS2		0	0	0.005018	2.79563	2	1200.61	-2.40346	19.9367	0
	High	IEVLEYDELAK	1	15	1	C4IDS2		0	0	0.0005106	2.76986	2	1321.69	2.13556	51.0511	0
	High	LITQLFGDR	1	31	2	C4IDS2;A0A6B4YWC8		0	0	0.001607	2.72279	2	1062.59	0.0137211	51.8299	0
	High	AFPEAAEALFEK	2	11	1	C4IDS2		0	0	0.0006203	2.71279	2	1322.67	3.22718	61.1704	0
	High	IGmGNSPEEAKR	2	5	1	C4IDS2	M3(Oxidation)	0	0	0.01332	2.62638	2	1304.63	-0.947882	12.3198	1
	High	IIGDHTDmFAQGYFFYDSKK	3	5	1	C4IDS2	M8(Oxidation)	0.0226	0	1.695e-05	2.59057	3	2399.1	-1.24401	52.8363	1
	High	FIANNNIK	1	5	1	C4IDS2		0	0	0.007005	2.58253	2	933.514	-1.15	21.0036	0
	High	EPTADFKEFLmGEVR	2	5	1	C4IDS2	M11(Oxidation)	0	0	0.01065	2.57486	3	1784.85	1.18837	56.8782	1
	High	AAIEANDPAK	1	5	1	C4IDS2		0	0	0.0006375	2.50502	2	999.512	1.58307	15.2784	0
	High	LANIIPLEDAIK	1	7	1	C4IDS2		0	0	0.01179	2.30486	2	1309.78	4.55096	59.794	0
	High	LYRPFSNER	1	5	1	C4IDS2		0	0	0.0009765	2.21172	3	1181.61	0.141005	27.5805	0
	High	AIAEAEAYK	1	11	1	C4IDS2		0	0	0.003765	2.09968	2	965.494	-0.187839	20.5784	0
	High	EPGcAGEPLFLDVR	1	5	1	C4IDS2	C4(Carbamidomethyl)	0	0	0.002892	1.95785	2	1559.76	3.37915	55.7421	0
	High	DAVVTSYGK	1	7	1	C4IDS2		0	0	0.002111	1.61626	2	939.477	-1.13029	17.9503	0
	High	KNIFGQPVK	1	25	1	C4IDS2		0	0.001	0.01918	2.22755	2	1030.6	-3.33936	22.2926	1
	High	IGmGNSPEEAK	1	5	1	C4IDS2	M3(Oxidation)	0	0.002	0.02727	2.75485	2	1148.53	0.557414	13.0695	0
	High	NPFVLDSKEPTADFK	1	5	1	C4IDS2		0	0.002	0.02821	1.66569	3	1707.86	1.29216	46.1323	1
	High	SGGITVSHLR	1	31	2	C4IDS2;A0A6B4YWC8		0	0.003	0.03483	2.59714	2	1026.57	0.621923	21.3424	0
	High	EFLmGEVR	1	23	2	C4IDS2;A0A6B4YWC8	M4(Oxidation)	0	0.003	0.04631	1.48458	2	996.482	0.392484	32.2263	0
	High	YNPTmVGTDK	1	5	1	C4IDS2	M5(Oxidation)	0	0.007	0.1143	1.74434	2	1141.52	-0.739378	17.8461	0
	High	LLAAIPK	1	5	1	C4IDS2		0	0.008	0.1277	1.63395	2	725.492	-0.0556062	32.8582	0
	High	DIVIPmNR	1	5	1	C4IDS2	M6(Oxidation)	0	0.008	0.1515	1.31965	2	973.513	-0.678248	29.3913	0
	High	EFLMGEVR	1	23	2	C4IDS2;A0A6B4YWC8		0	0.009	0.1676	1.75773	2	980.488	1.37542	43.359	0
W1UE82	Elongation factor Tu (Fragment) OS=Clostridium butyricum DORA_1 OX=1403941 GN=Q607_CBUC00014G0001 PE=3 SV=1 - [W1UE82_CLOBU]	332.065	79.85	28	22	22	94	397	43.4839	4.98291
	A2	Sequence	# PSMs	# Proteins	# Protein Groups	Protein Group Accessions	Modifications	ΔCn	q-Value	PEP	XCorr	Charge	MH+ [Da]	ΔM [ppm]	RT [min]	# Missed Cleavages
	High	ADmVDDPELLELVEmEVR	5	2	1	W1UE82	M3(Oxidation); M15(Oxidation)	0	0	1.765e-08	5.76475	2	2135	4.19708	88.4966	0
	High	ADmVDDPELLELVEMEVR	3	2	1	W1UE82	M3(Oxidation)	0	0	4.296e-07	5.0575	2	2119.01	7.70498	78.2126	0
	High	NMITGAAQmDGAILVVSAADGPmPQTR	1	13	1	W1UE82	M9(Oxidation); M23(Oxidation)	0	0	8.098e-06	5.03808	3	2747.32	1.52782	59.0653	0
	High	GFADAFNYADIDKAPEEK	2	2	1	W1UE82		0	0	1.7e-06	4.97076	2	2000.92	0.0821739	53.5269	1
	High	NmITGAAQmDGAILVVSAADGPmPQTR	8	13	1	W1UE82	M2(Oxidation); M9(Oxidation); M23(Oxidation)	0	0	1.166e-06	4.95743	3	2763.31	1.1504	54.0617	0
	High	LLDEAQAGDNIGALLR	4	7	1	W1UE82		0	0	5.73e-12	4.91898	3	1668.89	0.154926	59.0482	0
	High	GITINTAHVEYETETR	3	2	1	W1UE82		0	0	1.346e-08	4.9177	2	1833.9	0.444882	37.7474	0
	High	KLLDEAQAGDNIGALLR	2	7	1	W1UE82		0	0	1.121e-09	4.75267	2	1796.99	3.14069	55.4338	1
	High	GFADAFNYADIDKAPEEKER	3	2	1	W1UE82		0	0	6.471e-07	4.74541	2	2286.07	-0.107184	50.2725	2
	High	ELLSEYDFPGDDIPVITGSALK	12	2	1	W1UE82		0	0	2.088e-08	4.72686	2	2379.21	4.56279	73.0365	0
	High	HYAHVDcPGHADYVK	5	18	1	W1UE82	C7(Carbamidomethyl)	0	0	0.000162	4.57002	2	1768.78	-2.89686	18.6642	0
	High	VGIEYIVVFLNK	5	2	1	W1UE82		0	0	1.145e-06	4.50328	2	1393.81	2.79271	78.4045	0
	High	ATDKPFLmPVEDVFTITGR	7	7	1	W1UE82	M8(Oxidation)	0	0	4.991e-08	4.37944	3	2153.1	2.74296	68.0916	0
	High	VETGVLHVGDEVEIVGLSEEK	4	3	1	W1UE82		0	0	9.762e-08	4.31585	3	2238.15	2.05345	106.1	0
	High	TTLTAAITTVLANK	5	6	1	W1UE82		0	0	1.208e-07	4.23032	2	1417.83	2.81728	67.6566	0
	High	cImELmEAVDSYIPTPER	4	2	1	W1UE82	C1(Carbamidomethyl); M3(Oxidation); M6(Oxidation)	0	0	0.0007377	3.94081	3	2185.97	-3.59032	65.4863	0
	High	SKPHVNIGTIGHVDHGK	6	18	1	W1UE82		0	0	6.425e-06	3.77042	2	1795.95	-2.73936	22.1792	0
	High	ATDKPFLMPVEDVFTITGR	1	7	1	W1UE82		0	0	7.851e-07	3.56104	3	2137.11	3.66846	72.4863	0
	High	GQVLAVPNSVHPHTK	3	6	1	W1UE82		0	0	5.932e-07	3.51835	2	1583.87	1.67705	26.3987	0
	High	cImELMEAVDSYIPTPER	4	2	1	W1UE82	C1(Carbamidomethyl); M3(Oxidation)	0	0	0.001636	3.35448	3	2170	5.29066	76.4309	0
	High	ALENPTDDAANK	1	2	1	W1UE82		0	0	0.0001832	3.0311	2	1258.59	-0.436679	17.7331	0
	High	TVcTGIEmFR	1	8	1	W1UE82	C3(Carbamidomethyl); M8(Oxidation)	0	0	0.0005162	2.73383	2	1229.56	-0.310106	36.6351	0
	High	TVGSGVVTSIVE	1	4	1	W1UE82		0	0	0.006733	2.36195	2	1147.62	1.36509	47.0282	0
	High	TVcTGIEMFR	1	8	1	W1UE82	C3(Carbamidomethyl)	0	0	0.01376	2.27581	2	1213.57	0.726254	47.3116	0
	High	HTPFFDGYRPQFYFR	1	7	1	W1UE82		0	0	0.007773	2.15202	4	1977.94	1.20526	57.7626	0
	High	TTDVTGSIK	1	7	1	W1UE82		0	0	0.002426	1.97823	2	921.488	-0.435617	16.9808	0
	High	EHILLGSR	1	2	1	W1UE82		0	0.003	0.04668	2.12698	2	924.526	-0.14356	21.7301	0
A0A2S7FDK9	Formate acetyltransferase OS=Clostridium butyricum OX=1492 GN=AWN73_09480 PE=3 SV=1 - [A0A2S7FDK9_CLOBU]	324.37	71.2	4	39	39	94	750	84.7179	5.09717
	A2	Sequence	# PSMs	# Proteins	# Protein Groups	Protein Group Accessions	Modifications	ΔCn	q-Value	PEP	XCorr	Charge	MH+ [Da]	ΔM [ppm]	RT [min]	# Missed Cleavages
	High	AKGGVLDmETEVVSGLTAYGPGYIDESLKELEK	3	4	1	A0A2S7FDK9	M8(Oxidation)	0	0	2.319e-06	5.8734	3	3514.76	1.79902	78.812	2
	High	ITSYNELFSGDPSWVTIGLGGIGVDGR	4	4	1	A0A2S7FDK9		0	0	8.459e-08	5.7444	3	2810.42	7.51817	81.0638	0
	High	GGVLDmETEVVSGLTAYGPGYIDESLKELEK	5	4	1	A0A2S7FDK9	M6(Oxidation)	0	0	1.673e-07	5.09282	3	3315.64	6.36485	82.4642	1
	High	FLHTLENmGPSPEPNLTVFYSSALPENFK	4	4	1	A0A2S7FDK9	M8(Oxidation)	0	0	1.527e-07	4.99184	3	3295.61	2.55316	69.4567	0
	High	LPYEWALDGISNTQTINPDALGHGEEEQVDK	1	4	1	A0A2S7FDK9		0	0	9.898e-09	4.96269	3	3439.64	1.78032	66.0008	0
	High	FLHTLENmGPSPEPNLTVFYSSALPENFKK	5	4	1	A0A2S7FDK9	M8(Oxidation)	0	0	2.747e-07	4.83046	3	3423.7	2.60046	64.5976	1
	High	TFATGIAGFSHVIDSLSAIK	3	4	1	A0A2S7FDK9		0	0	6.669e-11	4.77466	2	2035.09	2.59095	78.0233	0
	High	LKDAMEHPEKEEYANFTIR	2	4	1	A0A2S7FDK9		0	0	1.218e-08	4.65445	3	2321.12	0.359849	37.9661	2
	High	NEDGIVTDYEIEGDFPR	3	4	1	A0A2S7FDK9		0	0	1.699e-07	4.64464	2	1968.89	2.55135	56.1921	0
	High	GITSEYLDYDEVIAK	2	4	1	A0A2S7FDK9		0	0	4.178e-07	4.61434	2	1715.84	1.47573	55.5098	0
	High	NSEPTTSLLTITSNVVYGK	5	4	1	A0A2S7FDK9		0	0	2.814e-08	4.52638	2	2024.06	3.15774	66.8816	0
	High	DIDNGVLTEDEAQELIDHLTmK	5	4	1	A0A2S7FDK9	M21(Oxidation)	0	0	5.544e-07	4.47506	2	2515.2	3.33724	75.9318	0
	High	LKDAmEHPEKEEYANFTIR	4	4	1	A0A2S7FDK9	M5(Oxidation)	0	0	1.787e-06	4.35737	3	2337.12	0.234973	33.4666	2
	High	YGNDDDRADEIGIYVLK	2	4	1	A0A2S7FDK9		0	0	9.209e-08	4.33097	3	1955.94	1.59819	52.0096	1
	High	mAENYGYDISKPAK	2	3	1	A0A2S7FDK9	M1(Oxidation)	0	0	3.521e-06	4.30066	2	1602.75	1.66153	26.3579	0
	High	DLANcGDGTmTDEVIR	2	4	1	A0A2S7FDK9	C5(Carbamidomethyl); M10(Oxidation)	0	0	3.71e-08	4.29164	2	1782.77	1.62256	32.1511	0
	High	SKDLANcGDGTmTDEVIR	1	4	1	A0A2S7FDK9	C7(Carbamidomethyl); M12(Oxidation)	0	0	8.458e-08	4.13215	3	1997.89	1.50931	26.2455	1
	High	DFIQNNYTPYDGDTSFLADPTEATNK	2	4	1	A0A2S7FDK9		0	0	6.192e-06	4.06587	2	2937.31	1.99435	60.993	0
	High	THNQGVFDAYTPEmR	3	4	1	A0A2S7FDK9	M14(Oxidation)	0	0	7.08e-06	3.93778	2	1781.8	2.1693	33.7286	0
	High	FLHTLENMGPSPEPNLTVFYSSALPENFK	2	4	1	A0A2S7FDK9		0	0	5.125e-05	3.87132	3	3279.62	6.22603	72.7506	0
	High	mLENEQWAGFEGR	1	4	1	A0A2S7FDK9	M1(Oxidation)	0	0	4.945e-07	3.84651	2	1582.69	-0.895248	44.887	0
	High	mAEQScENYGYKPNPELHK	5	4	1	A0A2S7FDK9	M1(Oxidation); C6(Carbamidomethyl)	0	0	0.0001211	3.80181	2	2311.01	-0.46755	24.1264	0
	High	MLENEQWAGFEGR	1	4	1	A0A2S7FDK9		0	0	6.992e-08	3.75767	2	1566.7	0.213208	49.183	0
	High	VALYGIDGLIEEK	1	4	1	A0A2S7FDK9		0	0	8.344e-06	3.65049	2	1419.77	-1.40699	59.4536	0
	High	FLHTLENMGPSPEPNLTVFYSSALPENFKK	2	4	1	A0A2S7FDK9		0	0	0.003059	3.54452	4	3407.68	-4.38217	67.769	1
	High	GGVLDMETEVVSGLTAYGPGYIDESLKELEK	1	4	1	A0A2S7FDK9		0	0	3.392e-06	3.54441	3	3299.63	2.93089	90.8024	1
	High	DAmEHPEKEEYANFTIR	1	4	1	A0A2S7FDK9	M3(Oxidation)	0	0	8.698e-06	3.48489	3	2095.94	-0.338126	36.2438	1
	High	KmAENYGYDISKPAK	1	3	1	A0A2S7FDK9	M2(Oxidation)	0	0	2.998e-06	3.43382	3	1730.84	-1.5367	21.4759	1
	High	LVQVLDGYFDQGPHHLNVNVFGIEK	2	3	1	A0A2S7FDK9		0	0	6.926e-06	3.41093	3	2838.47	2.80994	68.5315	0
	High	EAWTPLAPGASPSYGAEK	1	4	1	A0A2S7FDK9		0	0	8.049e-05	3.26032	2	1831.89	1.11355	47.3061	0
	High	RTFATGIAGFSHVIDSLSAIK	1	4	1	A0A2S7FDK9		0	0	7.254e-08	3.23592	4	2191.19	1.48185	71.1865	1
	High	LQELQKEER	2	4	1	A0A2S7FDK9		0	0	0.0006601	2.9606	2	1172.63	0.0780249	15.2195	1
	High	LREEITDQIK	2	4	1	A0A2S7FDK9		0	0	0.005086	2.91667	2	1244.69	1.72076	28.6312	1
	High	TQNGAAmSIGR	1	4	1	A0A2S7FDK9	M7(Oxidation)	0	0	2.195e-05	2.87952	2	1121.54	0.0593232	13.7569	0
	High	VSTFLDIYIQR	1	4	1	A0A2S7FDK9		0	0	0.01556	2.6341	2	1354.74	6.07293	109.605	0
	High	SSHIITGLPDTYGR	2	4	1	A0A2S7FDK9		0	0	0.000826	2.57485	2	1516.78	0.454481	38.5591	0
	High	NGLLASLNSVAK	1	4	1	A0A2S7FDK9		0	0	2.43e-05	2.28069	2	1186.68	0.970843	51.1279	0
	High	DIDNGVLTEDEAQELIDHLTMK	1	4	1	A0A2S7FDK9		0	0	0.01711	2.10924	3	2499.2	3.44327	77.7741	0
	High	YTGNMPDGR	1	4	1	A0A2S7FDK9		0	0	0.008312	1.96948	2	1010.44	0.997605	16.6026	0
	High	IWKEEINVR	1	4	1	A0A2S7FDK9		0	0.003	0.05758	2.09783	2	1186.66	0.260752	33.3478	1
	High	AFmPYGGIK	1	4	1	A0A2S7FDK9	M3(Oxidation)	0	0.003	0.06241	1.65969	2	999.497	0.37387	33.9198	0
	High	EQQLDVISR	1	4	1	A0A2S7FDK9		0	0.003	0.03314	1.56387	2	1087.57	0.341365	29.112	0
	High	VVGLQTDKPLKR	1	4	1	A0A2S7FDK9		0	0.003	0.05456	1.23186	3	1353.82	0.512489	20.7587	1
	High	FIDLTR	1	4	1	A0A2S7FDK9		0	0.004	0.06765	1.84386	2	764.431	1.13226	34.719	0
	High	GGVLDmETEVVSGLTAYGPGYIDESLK	1	4	1	A0A2S7FDK9	M6(Oxidation)	0	0.005	0.09168	2.38749	3	2816.37	4.07574	74.7491	0
C4IED4	Acetyl-CoA C-acetyltransferase OS=Clostridium butyricum E4 str. BoNT E BL5262 OX=632245 GN=CLP_3728 PE=3 SV=1 - [C4IED4_CLOBU]	273.288	77.35	6	24	24	71	393	41.4025	5.87158
	A2	Sequence	# PSMs	# Proteins	# Protein Groups	Protein Group Accessions	Modifications	ΔCn	q-Value	PEP	XCorr	Charge	MH+ [Da]	ΔM [ppm]	RT [min]	# Missed Cleavages
	High	KALEVANLTVEDLDLIEANEAFAAQSLAVAK	4	1	1	C4IED4		0	0	1.174e-08	6.64724	3	3256.75	5.43648	82.9586	1
	High	ALEVANLTVEDLDLIEANEAFAAQSLAVAK	5	1	1	C4IED4		0	0	1.647e-10	6.53323	4	3128.64	2.51369	89.3682	0
	High	AGVKPELVEEVIMGNVIQAGLGQNTAR	2	1	1	C4IED4		0	0	4.699e-08	6.25361	3	2793.51	4.65087	77.3608	0
	High	DGTVTAGNASGINDGAAAFVImSAEK	8	1	1	C4IED4	M22(Oxidation)	0	0	7.999e-10	6.20057	3	2483.17	-2.52166	59.2414	0
	High	FDmDKVNVNGGAIALGHPVGASGAR	2	1	1	C4IED4	M3(Oxidation)	0	0	3.453e-11	6.13491	3	2469.23	0.830526	39.1653	1
	High	AGVKPELVEEVImGNVIQAGLGQNTAR	8	1	1	C4IED4	M13(Oxidation)	0	0	1.647e-10	6.10442	3	2809.49	1.7201	70.5106	0
	High	AGDADIIVAGGmENmSAAPYALPTTR	7	1	1	C4IED4	M12(Oxidation); M15(Oxidation)	0	0	9.519e-11	4.93924	2	2624.23	0.546994	50.3699	0
	High	EWGITKEEQDAFSASSQQK	4	1	1	C4IED4		0	0	7.327e-09	4.55714	2	2169.01	1.35429	46.5469	1
	High	DALWDAFNNYHmGVTAENIAK	2	1	1	C4IED4	M12(Oxidation)	0	0	1.889e-08	4.4656	2	2396.1	0.724733	61.7987	0
	High	FKDEIVPVVIPQR	2	1	1	C4IED4		0	0	1.283e-05	4.12256	2	1539.89	0.812589	49.5899	1
	High	DLKFDmDKVNVNGGAIALGHPVGASGAR	1	1	1	C4IED4	M6(Oxidation)	0	0	0.001074	3.81772	4	2825.44	1.11119	46.114	2
	High	DGTVTAGNASGINDGAAAFVImSAEKAEELGIKPLAK	1	1	1	C4IED4	M22(Oxidation)	0	0	0.007998	3.74302	4	3632.85	1.80424	77.5466	1
	High	DVSAVDLGATVIK	2	1	1	C4IED4		0	0	2.082e-06	3.73819	2	1287.72	1.96773	49.8426	0
	High	GLDPAImGYGPFHATK	1	5	1	C4IED4	M7(Oxidation)	0	0	6.158e-07	3.47734	2	1690.83	0.87638	46.5699	0
	High	AEELGIKPLAK	2	1	1	C4IED4		0	0	0.0001873	3.19199	2	1168.69	-0.957325	30.8175	0
	High	ILVTLLYEmEKR	2	2	1	C4IED4	M9(Oxidation)	0	0	8.939e-05	3.18886	2	1523.85	2.17667	52.1838	1
	High	VNVNGGAIALGHPVGASGAR	1	4	1	C4IED4		0	0	1.337e-05	3.1734	3	1816.98	1.27374	35.2524	0
	High	FDMDKVNVNGGAIALGHPVGASGAR	2	1	1	C4IED4		0	0	1.246e-06	3.10408	4	2453.24	1.86762	48.2538	1
	High	mKDVVIVSAVR	3	1	1	C4IED4	M1(Oxidation)	0	0	6.232e-05	3.00402	2	1232.7	-0.910467	29.2805	1
	High	VFDTDEFPR	3	6	1	C4IED4		0	0	0.0004037	2.98698	2	1125.52	1.51347	41.5004	0
	High	ILVTLLYEMEK	1	2	1	C4IED4		0	0	0.0006716	2.91365	2	1351.76	1.25442	69.8621	0
	High	EEQDAFSASSQQK	1	2	1	C4IED4		0	0	8.797e-05	2.84766	2	1454.64	0.587835	17.368	0
	High	AGLPNEVPAmTINK	2	5	1	C4IED4	M10(Oxidation)	0	0	2.377e-05	2.81368	2	1470.77	2.04521	33.6989	0
	High	MKDVVIVSAVR	1	1	1	C4IED4		0	0	0.0002298	2.77291	2	1216.71	3.32582	35.1606	1
	High	AGLPNEVPAMTINK	1	5	1	C4IED4		0	0	0.01038	2.57855	2	1454.77	0.586145	45.4361	0
	High	FGTTAETLGK	1	1	1	C4IED4		0	0	0.009371	1.75808	2	1024.53	0.0509093	25.8946	0
	High	IVDTmVK	1	1	1	C4IED4	M5(Oxidation)	0	0.003	0.05516	1.93121	2	821.443	-1.03185	14.9592	0
	High	SVSLAAQmIK	1	1	1	C4IED4	M8(Oxidation)	0	0.008	0.1254	2.09651	2	1063.58	-0.185978	27.7837	0
W1UC21	Glyceraldehyde-3-phosphate dehydrogenase OS=Clostridium butyricum DORA_1 OX=1403941 GN=Q607_CBUC00182G0198 PE=3 SV=1 - [W1UC21_CLOBU]	266.491	81.68	3	22	22	81	333	35.5791	5.5542
	A2	Sequence	# PSMs	# Proteins	# Protein Groups	Protein Group Accessions	Modifications	ΔCn	q-Value	PEP	XCorr	Charge	MH+ [Da]	ΔM [ppm]	RT [min]	# Missed Cleavages
	High	KVVISAPAGNDLPTVVYNVNHDILK	4	1	1	W1UC21		0	0	1.392e-09	5.95299	3	2676.47	0.949455	61.884	1
	High	LMINNPEFNVVAINDLTDAK	4	1	1	W1UC21		0	0	3.222e-10	5.56313	3	2231.14	-0.0142686	70.2061	0
	High	LmINNPEFNVVAINDLTDAK	8	1	1	W1UC21	M2(Oxidation)	0	0	7.501e-12	5.44623	3	2247.14	3.11787	66.4824	0
	High	GFmTTIHSYTNDQNTLDAPHR	8	1	1	W1UC21	M3(Oxidation)	0	0	1.517e-08	5.28769	3	2435.11	1.15299	37.1875	0
	High	GFMTTIHSYTNDQNTLDAPHR	3	1	1	W1UC21		0	0	3.691e-11	5.01104	3	2419.11	0.673349	44.6035	0
	High	AEDTVISGAScTTNcLAPmAK	4	1	1	W1UC21	C11(Carbamidomethyl); C15(Carbamidomethyl); M19(Oxidation)	0	0	3.303e-09	4.65718	2	2212.99	0.522032	37.0441	0
	High	GFMTTIHSYTNDQNTLDAPHRK	1	1	1	W1UC21		0	0	1.266e-05	4.48775	3	2547.17	-12.5393	40.7235	1
	High	VPcITGSLTEVVcTLGK	6	1	1	W1UC21	C3(Carbamidomethyl); C13(Carbamidomethyl)	0	0	9.867e-08	4.46144	3	1833.94	-1.19204	71.0917	0
	High	GFmTTIHSYTNDQNTLDAPHRK	3	1	1	W1UC21	M3(Oxidation)	0	0	9.495e-07	3.88338	3	2563.2	0.928961	33.4566	1
	High	VVISAPAGNDLPTVVYNVNHDILK	5	1	1	W1UC21		0	0	1.646e-05	3.8118	2	2548.38	2.94217	66.8098	0
	High	VASWYDNEmSYTNQLIR	3	1	1	W1UC21	M9(Oxidation)	0	0	1.015e-05	3.80248	2	2105.95	-2.7737	56.7246	0
	High	DAATESYGYTEDEIVScDIIGSSFGSLFDATQTR	7	1	1	W1UC21	C17(Carbamidomethyl)	0	0	0.004537	3.76393	3	3705.65	2.08334	83.5835	0
	High	KSASAHITAGAK	2	1	1	W1UC21		0	0	3.531e-05	3.60415	3	1141.63	-0.803152	10.0893	1
	High	KVTVDEINAVmK	2	1	1	W1UC21	M11(Oxidation)	0	0	4.697e-05	3.58538	2	1362.73	2.67091	28.0487	1
	High	VASWYDNEMSYTNQLIR	1	1	1	W1UC21		0	0	3.224e-06	3.57295	2	2089.97	1.89778	62.167	0
	High	VmEVNGEQLVK	2	1	1	W1UC21	M2(Oxidation)	0	0	4.178e-05	3.52917	2	1261.65	1.98523	28.6292	0
	High	ALNDAFGLEK	2	1	1	W1UC21		0	0	0.0003096	3.346	2	1077.56	-1.8298	41.7751	0
	High	VTVDEINAVmK	2	1	1	W1UC21	M10(Oxidation)	0	0	7.363e-05	3.29639	2	1234.64	1.46438	32.1658	0
	High	AAAASIIPNSTGAAK	1	3	1	W1UC21		0	0	0.0001698	3.15864	2	1342.74	1.91677	29.4541	0
	High	AEDTVISGAScTTNcLAPMAK	2	1	1	W1UC21	C11(Carbamidomethyl); C15(Carbamidomethyl)	0	0	7.289e-05	3.1308	3	2197	1.84452	43.5364	0
	High	SASAHITAGAK	2	1	1	W1UC21		0	0	3.127e-06	3.08639	2	1013.54	0.342425	11.7187	0
	High	AIGLVIPELAGK	2	1	1	W1UC21		0	0	0.000768	2.98298	2	1180.73	2.76325	60.8851	0
	High	FDGEIEVK	2	1	1	W1UC21		0	0	0.009955	2.45257	2	936.464	-3.20276	30.4892	0
	High	MVNVAINGFGR	1	1	1	W1UC21		0	0	4.917e-06	2.39952	2	1177.61	-0.241011	46.006	0
	High	TLGYFANLK	1	1	1	W1UC21		0	0	0.000432	1.94699	2	1026.56	0.401494	48.1487	0
	High	EGAFVVNGK	1	1	1	W1UC21		0	0.003	0.03367	1.89938	2	920.482	-1.62632	21.9224	0
	High	mLAHLFK	1	1	1	W1UC21	M1(Oxidation)	0	0.003	0.05266	1.84517	2	875.481	0.49398	28.8048	0
	High	mVNVAINGFGR	1	1	1	W1UC21	M1(Oxidation)	0	0.007	0.106	1.73967	2	1193.62	5.45415	43.9984	0
C4ICZ6	Pyruvate kinase OS=Clostridium butyricum E4 str. BoNT E BL5262 OX=632245 GN=pyk PE=3 SV=1 - [C4ICZ6_CLOBU]	228.248	81.61	5	27	28	69	473	50.3901	5.61768
	A2	Sequence	# PSMs	# Proteins	# Protein Groups	Protein Group Accessions	Modifications	ΔCn	q-Value	PEP	XCorr	Charge	MH+ [Da]	ΔM [ppm]	RT [min]	# Missed Cleavages
	High	IENQEGVDNIDEILAESDLImVAR	3	2	1	C4ICZ6	M21(Oxidation)	0	0	5.281e-07	5.99167	3	2702.34	6.95599	76.8234	0
	High	cAVTYEGLANDVVPGNTILIDDGLVGLTVK	2	2	1	C4ICZ6	C1(Carbamidomethyl)	0	0	3.357e-08	5.44592	3	3116.63	4.64747	79.5719	0
	High	NSEFVAAGDTVVLAAGVPVDQVGATNLLK	6	2	1	C4ICZ6		0	0	6.924e-11	5.07228	3	2855.53	4.11738	71.8667	0
	High	GTEFTVYAGDmSVVGDTTK	4	9	2	C4ICZ6;A0A0M1LD01	M11(Oxidation)	0	0	5.123e-09	4.87088	2	1993.91	1.8603	45.6232	0
	High	ISQcRPEcPIIAVTPDVIVAR	6	2	1	C4ICZ6	C4(Carbamidomethyl); C8(Carbamidomethyl)	0	0	1.404e-08	4.78677	3	2394.27	2.2009	54.7028	0
	High	AAANAANELNASAVITSTQTGATAK	5	2	1	C4ICZ6		0	0	6.952e-09	4.33004	2	2346.19	1.48817	44.525	0
	High	DKGDLIFGcEmGVNmIAASFIR	3	2	1	C4ICZ6	C9(Carbamidomethyl); M11(Oxidation); M15(Oxidation)	0	0	9.22e-08	4.2385	3	2476.17	1.48786	71.2071	1
	High	QLSFSWGVYPVVADK	2	2	1	C4ICZ6		0	0	4.662e-08	4.15528	2	1695.88	1.82417	67.7993	0
	High	AEVSDVANAILDGTDcImLSGESANGDYPVEAVSTmAK	1	2	1	C4ICZ6	C16(Carbamidomethyl); M18(Oxidation); M36(Oxidation)	0	0	0.0007826	3.90758	3	3932.8	7.29894	71.2493	0
	High	KcNEAGKPVVTATQmLDSmIR	2	2	1	C4ICZ6	C2(Carbamidomethyl); M15(Oxidation); M19(Oxidation)	0	0	2.174e-06	3.75267	3	2381.16	-0.320064	36.7045	1
	High	LPALTEKDKGDLIFGcEmGVNmIAASFIR	1	2	1	C4ICZ6	C16(Carbamidomethyl); M18(Oxidation); M22(Oxidation)	0	0	0.007956	3.56354	4	3228.62	3.90266	70.1485	2
	High	GDLGVEIPVQNVPAVQK	3	2	1	C4ICZ6		0	0	7.419e-07	3.46079	3	1762.97	0.802789	50.9705	0
	High	mIcTIGPASEDRETLK	2	2	1	C4ICZ6	M1(Oxidation); C3(Carbamidomethyl)	0	0	0.001126	3.45477	2	1836.88	0.262521	30.5837	1
	High	RISQcRPEcPIIAVTPDVIVAR	3	2	1	C4ICZ6	C5(Carbamidomethyl); C9(Carbamidomethyl)	0	0	2.26e-05	3.44736	3	2550.37	1.76105	51.5469	1
	High	HNFSHGDHEEHKGR	3	1	1	C4ICZ6		0	0	4.016e-07	3.44421	4	1686.75	0.594542	11.875	1
	High	SHTPAISGVISR	1	2	1	C4ICZ6		0	0	0.0002102	3.43118	3	1224.67	0.770855	28.6358	0
	High	cEVQNTGLVGTHK	1	2	1	C4ICZ6	C1(Carbamidomethyl)	0	0	9.624e-06	3.30472	3	1442.7	-3.47132	19.056	0
	High	cNEAGKPVVTATQmLDSmIR	3	2	1	C4ICZ6	C1(Carbamidomethyl); M14(Oxidation); M18(Oxidation)	0	0	0.003031	3.20055	3	2253.06	-2.26195	41.8576	0
	High	HNFSHGDHEEHK	1	2	1	C4ICZ6		0	0	0.0003075	3.13349	3	1473.63	0.00685278	10.2536	0
	High	cNEAGKPVVTATQMLDSMIR	1	2	1	C4ICZ6	C1(Carbamidomethyl)	0	0	3.857e-06	3.00899	3	2221.08	2.82704	67.1437	0
	High	IAEETEKTLEYK	2	2	1	C4ICZ6		0	0	0.0006716	2.82577	2	1453.74	1.42179	25.8155	1
	High	KVmLAGmNASR	2	2	1	C4ICZ6	M3(Oxidation); M7(Oxidation)	0	0	0.006415	2.68695	2	1209.61	0.837475	14.0198	1
	High	KLLNENGGER	2	2	1	C4ICZ6		0	0	0.01663	2.51729	2	1129.6	1.76944	14.3723	1
	High	VmLAGmNASR	1	2	1	C4ICZ6	M2(Oxidation); M6(Oxidation)	0	0	0.0001822	2.25822	2	1081.51	0.145927	16.044	0
	High	MIcTIGPASEDRETLKK	1	2	1	C4ICZ6	C3(Carbamidomethyl)	0	0	0.005051	2.1657	4	1948.98	0.568673	29.1656	2
	High	VmLAGMNASR	1	2	1	C4ICZ6	M2(Oxidation)	0	0	0.0009084	2.02619	2	1065.52	-1.07272	26.8591	0
	High	GVNVPGVSIK	1	2	1	C4ICZ6		0	0	0.01221	1.87693	2	969.573	0.2417	36.9163	0
	High	mIcTIGPASEDRETLKK	1	2	1	C4ICZ6	M1(Oxidation); C3(Carbamidomethyl)	0	0	7.639e-05	1.71115	4	1964.98	1.72303	25.9463	2
	High	mASTDEmLEK	1	2	1	C4ICZ6	M1(Oxidation); M7(Oxidation)	0	0.001	0.01959	2.62331	2	1186.5	2.52009	14.2964	0
	High	EVAVILDTK	1	2	1	C4ICZ6		0	0.001	0.01922	1.78196	2	987.572	-0.134929	35.2165	0
	High	LPALTEK	1	4	1	C4ICZ6		0	0.002	0.02597	2.43754	2	771.461	-0.730364	24.313	0
	High	MASTDEmLEK	1	2	1	C4ICZ6	M7(Oxidation)	0	0.002	0.02683	2.33363	2	1170.5	1.54749	17.283	0
	High	MIcTIGPASEDRETLK	1	2	1	C4ICZ6	C3(Carbamidomethyl)	0	0.008	0.1358	2.0225	3	1820.89	1.45366	34.681	1
A0A2S7FAS4	3-hydroxybutyryl-CoA dehydrogenase OS=Clostridium butyricum OX=1492 GN=AWN73_13145 PE=3 SV=1 - [A0A2S7FAS4_CLOBU]	163.564	63.83	19	15	15	48	282	30.5369	5.47803
	A2	Sequence	# PSMs	# Proteins	# Protein Groups	Protein Group Accessions	Modifications	ΔCn	q-Value	PEP	XCorr	Charge	MH+ [Da]	ΔM [ppm]	RT [min]	# Missed Cleavages
	High	ILIPmINEATFILQEGVAKEEDIDAAmK	4	3	1	A0A2S7FAS4	M5(Oxidation); M27(Oxidation)	0	0	3.307e-10	5.87173	4	3134.61	4.23425	77.7041	1
	High	ILIPmINEATFILQEGVAK	4	3	1	A0A2S7FAS4	M5(Oxidation)	0	0	7.805e-08	5.67421	3	2116.18	3.91313	75.7742	0
	High	EIFAELDEIcKPETILASNTSSLSITEVASATK	2	3	1	A0A2S7FAS4	C10(Carbamidomethyl)	0	0	9.503e-07	5.5515	4	3567.81	3.61592	74.0929	0
	High	VFVLGAGTMGAGIVQAFAAK	2	3	1	A0A2S7FAS4		0	0	5.222e-10	5.41981	2	1908.05	3.78303	76.9799	0
	High	ILIPMINEATFILQEGVAK	2	3	1	A0A2S7FAS4		0	0	1.361e-08	5.12814	3	2100.19	3.73041	86.9903	0
	High	LAADcDLVVEAAIENmK	1	5	1	A0A2S7FAS4	C5(Carbamidomethyl); M16(Oxidation)	0	0	9.255e-10	5.05164	3	1877.9	1.70679	55.0505	0
	High	ILIPMINEATFILQEGVAKEEDIDAAMK	2	3	1	A0A2S7FAS4		0	0	4.152e-10	5.03022	4	3102.62	2.96725	93.0355	1
	High	VFVLGAGTmGAGIVQAFAAK	6	3	1	A0A2S7FAS4	M9(Oxidation)	0	0	3.659e-09	5.0209	2	1924.04	0.0499895	99.5226	0
	High	ILIPMINEATFILQEGVAKEEDIDAAmK	2	3	1	A0A2S7FAS4	M27(Oxidation)	0	0	2.586e-07	4.63542	4	3118.62	3.87799	89.1515	1
	High	LAADcDLVVEAAIENMK	1	5	1	A0A2S7FAS4	C5(Carbamidomethyl)	0	0	7.161e-09	4.59496	2	1861.91	2.40682	67.9976	0
	High	GAATSQETFDAVK	1	3	1	A0A2S7FAS4		0	0	1.605e-05	3.85857	2	1324.64	-0.747987	27.0347	0
	High	TPVEVAEAPGFVVNR	2	3	1	A0A2S7FAS4		0	0	3.339e-08	3.78624	2	1584.84	1.03984	46.8833	0
	High	GAATSQETFDAVKEmSESIGK	2	3	1	A0A2S7FAS4	M15(Oxidation)	0	0	8.518e-05	3.61398	2	2202.03	2.46398	40.984	1
	High	VIGmHFFNPAPVmK	4	17	1	A0A2S7FAS4	M4(Oxidation); M13(Oxidation)	0	0	1.318e-05	3.20243	2	1619.81	0.940969	39.8259	0
	High	ITEADKEEILSR	2	3	1	A0A2S7FAS4		0	0	0.0004543	3.1906	2	1403.74	1.30242	27.5684	1
	High	VIGmHFFNPAPVMK	3	17	1	A0A2S7FAS4	M4(Oxidation)	0	0	0.00128	3.02367	2	1603.81	0.748174	47.7109	0
	High	EKITEADKEEILSR	2	3	1	A0A2S7FAS4		0	0	2.722e-05	2.51694	3	1660.88	1.68261	27.6917	2
	High	DIKEEFVDR	3	3	1	A0A2S7FAS4		0	0	0.00901	2.1831	2	1150.57	-0.672347	31.4503	1
	High	ADKVIGmHFFNPAPVmK	1	5	1	A0A2S7FAS4	M7(Oxidation); M16(Oxidation)	0	0	0.0001712	1.91738	3	1933.97	1.29522	38.3079	1
	High	EEDIDAAmK	1	3	1	A0A2S7FAS4	M8(Oxidation)	0	0.001	0.01839	1.79036	2	1037.45	1.96939	14.5077	0
	High	LVEVIR	1	7	1	A0A2S7FAS4		0	0.009	0.165	1.6691	2	728.468	1.58918	27.8057	0
A0A7U9H047	NADPH-dependent butanol dehydrogenase OS=Clostridium butyricum 60E.3 OX=997898 GN=HMPREF1084_03993 PE=4 SV=1 - [A0A7U9H047_CLOBU]	151.6	73.2	4	8	18	44	388	42.6393	5.13525
	A2	Sequence	# PSMs	# Proteins	# Protein Groups	Protein Group Accessions	Modifications	ΔCn	q-Value	PEP	XCorr	Charge	MH+ [Da]	ΔM [ppm]	RT [min]	# Missed Cleavages
	High	LVAHTGMDALTHAIEAYTASLR	3	15	2	A0A7U9H047;C4IN15		0	0	2.196e-08	5.60453	3	2341.21	5.60644	77.6733	0
	High	ANLEFISHNAVVDAcTGSNPR	2	1	1	A0A7U9H047	C15(Carbamidomethyl)	0	0	1e-08	5.37118	2	2272.08	2.07637	46.9909	0
	High	FVAIPSTSGTATEVTAFSVITNYTEK	5	7	2	A0A7U9H047;C4IN15		0	0	7.698e-10	5.09552	3	2734.39	3.40236	73.9815	0
	High	IKYPLADFNLTPDVAIVDPALAQTmPAK	5	4	1	A0A7U9H047	M25(Oxidation)	0	0	1.673e-07	4.85301	3	3028.61	2.30211	73.5555	1
	High	EAGmEVELFEGVEPDPSVETVmK	4	7	2	A0A7U9H047;C4IN15	M4(Oxidation); M22(Oxidation)	0	0	2.349e-05	4.71839	2	2554.15	-4.36127	56.7461	0
	High	NFEPDWIVAmGGGSPIDAAK	3	8	1	A0A7U9H047	M10(Oxidation)	0	0	6.801e-08	4.57347	2	2090.99	2.03409	60.321	0
	High	LVAHTGmDALTHAIEAYTASLR	3	15	2	A0A7U9H047;C4IN15	M7(Oxidation)	0	0	1.621e-08	4.46255	2	2357.2	3.43309	67.9908	0
	High	IKYPLADFNLTPDVAIVDPALAQTMPAK	1	4	1	A0A7U9H047		0	0	0.0005176	4.39783	3	3012.63	5.69137	76.3153	1
	High	LEGNTDAELTDSLIK	2	14	2	A0A7U9H047;C4IN15		0	0	4.808e-08	4.31399	2	1618.82	1.48522	49.0582	0
	High	DLmHEAQcLAGmSFSNALLGIVHSmAHK	1	4	1	A0A7U9H047	M3(Oxidation); C8(Carbamidomethyl); M12(Oxidation); M25(Oxidation)	0	0	2.159e-05	3.95372	4	3116.45	3.86466	73.3547	0
	High	VGAVFHIPHGcANAIFLPYVIQYNR	2	7	1	A0A7U9H047	C11(Carbamidomethyl)	0	0	8.077e-05	3.94866	3	2856.49	4.31037	69.6919	0
	High	DLmHEAQcLAGmSFSNALLGIVHSMAHK	2	4	1	A0A7U9H047	M3(Oxidation); C8(Carbamidomethyl); M12(Oxidation)	0	0	0.0003678	3.20185	4	3100.45	2.40201	82.6846	0
	High	KAFVVVGGGSmK	2	14	2	A0A7U9H047;C4IN15	M11(Oxidation)	0	0	0.0005316	2.8565	3	1195.65	-0.035161	21.7045	1
	High	AIEmVNENLVK	1	12	2	A0A7U9H047;C4IN15	M4(Oxidation)	0	0	0.0003571	2.84096	2	1275.66	-0.352781	32.9601	0
	High	DLYHGEGALEALK	1	4	1	A0A7U9H047		0	0	0.0005307	2.43959	2	1415.72	0.530795	45.6197	0
	High	LSIPHSmKEYGVEEAEFK	1	1	1	A0A7U9H047	M7(Oxidation)	0	0	0.0003158	2.17369	4	2110.02	-0.217308	40.2544	1
	High	AIEMVNENLVK	1	12	2	A0A7U9H047;C4IN15		0	0	0.003116	2.16673	2	1259.67	-0.323956	41.6377	0
	High	AFVVVGGGSmK	1	14	2	A0A7U9H047;C4IN15	M10(Oxidation)	0	0	0.002985	1.99699	2	1067.56	0.572871	29.516	0
	High	EYGVEEAEFK	1	1	1	A0A7U9H047		0	0	0.01472	1.82807	2	1200.54	-1.15478	35.8709	0
	High	VEDYLKEAGmEVELFEGVEPDPSVETVmK	1	6	2	A0A7U9H047;C4IN15	M10(Oxidation); M28(Oxidation)	0	0.002	0.03163	2.8367	3	3301.55	4.23249	71.0456	1
	High	SNFSDPLAIK	1	13	2	A0A7U9H047;C4IN15		0	0.006	0.1023	2.34126	2	1091.58	1.75851	45.1339	0
	High	FGFLQK	1	14	2	A0A7U9H047;C4IN15		0	0.009	0.168	2.18037	2	739.413	-0.367254	40.0197	0
W1U564	Uncharacterized protein OS=Clostridium butyricum DORA_1 OX=1403941 GN=Q607_CBUC00185G0009 PE=4 SV=1 - [W1U564_CLOBU]	150.617	52.25	3	7	15	40	333	35.5096	6.87354
	A2	Sequence	# PSMs	# Proteins	# Protein Groups	Protein Group Accessions	Modifications	ΔCn	q-Value	PEP	XCorr	Charge	MH+ [Da]	ΔM [ppm]	RT [min]	# Missed Cleavages
	High	TLHPDNmAAGPASYGmTDTmGR	6	3	1	W1U564	M7(Oxidation); M16(Oxidation); M20(Oxidation)	0	0	1.368e-12	5.82954	3	2341.98	-0.886927	24.0948	0
	High	AADAAEAIGEGLQAFcIPGSVADDRK	6	1	1	W1U564	C16(Carbamidomethyl)	0	0	1.435e-11	5.35521	3	2632.27	2.61704	67.7969	1
	High	EGVAImHmEGVDVSITGNSTNPTR	8	4	2	W1U564;A0A0C2NSF5	M6(Oxidation); M8(Oxidation)	0	0	2.043e-05	5.24684	3	2547.18	-1.82881	109.323	0
	High	VGLGHGNLGAmLLR	3	4	2	W1U564;A0A0C2NSF5	M11(Oxidation)	0	0	7.903e-08	4.86928	3	1423.79	2.28808	43.2513	0
	High	AADAAEAIGEGLQAFcIPGSVADDR	2	1	1	W1U564	C16(Carbamidomethyl)	0	0	8.239e-09	4.26883	2	2504.18	1.87856	72.1367	0
	High	VGLGHGNLGAMLLR	1	4	2	W1U564;A0A0C2NSF5		0	0	1.988e-06	4.15844	3	1407.79	0.956515	52.621	0
	High	cFAFLAGHESFAAAEGAIK	3	4	2	W1U564;A0A0C2NSF5	C1(Carbamidomethyl)	0	0	9.331e-08	3.83293	2	1996.97	4.21805	59.6837	0
	High	KVGLGHGNLGAmLLR	1	4	2	W1U564;A0A0C2NSF5	M12(Oxidation)	0	0	5.869e-08	3.22677	3	1551.88	0.821459	38.4371	1
	High	INGFTYVQTQFDYYTGEVK	3	1	1	W1U564		0	0	1.77e-07	3.19039	3	2273.08	0.431246	72.2054	0
	High	YFSVASGGGTGR	1	6	2	W1U564;A0A0C2NSF5		0	0	2.371e-06	2.91048	2	1158.56	1.17567	27.1689	0
	High	IDQITPVLEK	1	1	1	W1U564		0	0	0.007639	2.56225	2	1155.66	2.12433	37.8026	0
	High	cYGSDDVR	1	4	2	W1U564;A0A0C2NSF5	C1(Carbamidomethyl)	0	0	0.002587	2.55995	2	971.388	-0.476712	14.9801	0
	High	RIDQITPVLEK	1	1	1	W1U564		0	0	0.01182	2.37086	3	1311.76	1.05865	35.2556	1
	High	FQHPVAGTYKK	1	6	2	W1U564;A0A0C2NSF5		0	0.001	0.02058	2.96249	3	1275.69	2.75978	15.8735	1
	High	DAAYIISR	1	1	1	W1U564		0	0.003	0.05127	1.72983	2	908.481	-2.76792	29.6614	0
	High	FQHPVAGTYK	1	6	2	W1U564;A0A0C2NSF5		0	0.006	0.1034	2.45095	3	1147.59	-3.10231	19.0058	0
W1U123	Elongation factor G OS=Clostridium butyricum DORA_1 OX=1403941 GN=fusA PE=3 SV=1 - [W1U123_CLOBU]	149.852	68.46	15	32	32	49	688	75.8292	5.03369
	A2	Sequence	# PSMs	# Proteins	# Protein Groups	Protein Group Accessions	Modifications	ΔCn	q-Value	PEP	XCorr	Charge	MH+ [Da]	ΔM [ppm]	RT [min]	# Missed Cleavages
	High	NTTTGDTLcSEDKPIVLESmEFPEPVIDIAIEPASK	4	2	1	W1U123	C9(Carbamidomethyl); M20(Oxidation)	0	0	1.221e-06	5.11235	3	3962.93	2.86551	70.794	0
	High	IGETHDGESTmDWmVQEQER	1	2	1	W1U123	M11(Oxidation); M14(Oxidation)	0	0	2.015e-06	4.87697	3	2409.98	-3.45205	30.6417	0
	High	AAmIESIAETDETLmEK	2	2	1	W1U123	M3(Oxidation); M15(Oxidation)	0	0	2.939e-08	4.81161	2	1913.88	4.23286	44.0594	0
	High	AFVPLSEMFGYATSLR	2	6	1	W1U123		0	0	3.071e-10	4.77858	3	1788.9	2.46755	80.6084	0
	High	GQYGHAVIEmEPTDGDYVFENAIVGGAIPK	1	2	1	W1U123	M10(Oxidation)	0	0	1.665e-05	4.59246	3	3193.53	3.26767	62.9967	0
	High	IYSGVMNSGSYVLNSTK	1	1	1	W1U123		0	0	3.24e-06	4.2116	2	1819.89	-2.05591	47.875	0
	High	YLEGEELTVEELK	1	2	1	W1U123		0	0	1.918e-06	4.20862	2	1551.78	-1.21549	51.4796	0
	High	NVAFVFYDDLGKDmREEAIPDDLVDQAEEYR	4	2	1	W1U123	M14(Oxidation)	0	0	0.0003317	4.20463	3	3678.71	5.48079	70.7351	2
	High	IYSGVmNSGSYVLNSTK	1	1	1	W1U123	M6(Oxidation)	0	0	5.521e-06	4.18048	2	1835.88	-0.39856	38.6147	0
	High	AFVPLSEmFGYATSLR	2	6	1	W1U123	M8(Oxidation)	0	0	5.073e-08	4.09325	2	1804.9	5.23663	63.5197	0
	High	IEcNVGAPQVSYK	1	2	1	W1U123	C3(Carbamidomethyl)	0	0	1.85e-06	4.07784	2	1464.71	-2.37438	30.7299	0
	High	SEVETLEAGELGAIIGLK	2	2	1	W1U123		0	0	2.168e-10	4.06489	3	1829	3.39741	74.6704	0
	High	ATIANEIVPcIcGSSYK	1	2	1	W1U123	C10(Carbamidomethyl); C12(Carbamidomethyl)	0	0	1.412e-05	3.56605	2	1882.91	2.74248	53.3886	0
	High	GRIEGmEDVNGAK	1	4	1	W1U123	M6(Oxidation)	0	0	7.859e-05	3.52918	3	1391.66	-0.303699	14.2374	1
	High	ANAVPIQLPIGAEDNFK	3	2	1	W1U123		0	0	3.943e-10	3.36704	3	1796.96	1.7186	58.821	0
	High	GVYSmVFDHYEEVPK	1	8	1	W1U123	M5(Oxidation)	0	0	0.004751	3.31233	2	1815.82	-0.953849	48.9782	0
	High	GVQEMIDGVVDFLPSPLDIPAVTGTTLEGEEDKR	2	1	1	W1U123		0	0	0.001576	3.2654	3	3627.83	5.0446	90.3244	1
	High	VLDGAVTVLDAK	1	8	1	W1U123		0	0	1.521e-05	3.07182	2	1200.68	1.03165	44.4888	0
	High	IEGmEDVNGAK	1	4	1	W1U123	M4(Oxidation)	0	0	0.0001524	2.90207	2	1178.54	1.20721	14.565	0
	High	LVHGSYHEVDSSEmAFK	2	8	1	W1U123	M14(Oxidation)	0	0	0.002079	2.8233	2	1951.9	4.88798	27.728	0
	High	EADDKEPLSALAFK	2	1	1	W1U123		0	0	7.372e-05	2.57371	2	1533.78	0.469256	47.7976	1
	High	AEPVLLEPmmK	1	2	1	W1U123	M9(Oxidation); M10(Oxidation)	0	0	0.001866	2.46461	2	1289.65	1.55912	34.7663	0
	High	EYIPAIDAGIQEASK	1	4	1	W1U123		0	0	0.0004304	2.32064	2	1604.82	0.150067	50.2969	0
	High	ILFYTGVNHK	1	2	1	W1U123		0	0	0.01153	2.10614	3	1191.65	0.923572	37.7439	0
	High	mDATGANFLR	1	2	1	W1U123	M1(Oxidation)	0	0	0.003023	2.03904	2	1111.52	0.157416	32.2841	0
	High	NIQEEIAGK	1	4	1	W1U123		0	0.002	0.02891	1.9016	2	1001.53	-0.141474	27.1284	0
	High	IATDPFVGK	1	10	1	W1U123		0	0.002	0.03164	1.66847	2	947.52	0.568785	34.0639	0
	High	SGVEPQTETVWR	1	15	1	W1U123		0	0.003	0.03662	2.22583	2	1388.68	-2.77095	35.8639	0
	High	IAGSmAFK	1	15	1	W1U123	M5(Oxidation)	0	0.004	0.0705	1.54526	2	840.428	-0.947609	17.8365	0
	High	NIQEEIAGKK	1	2	1	W1U123		0	0.006	0.1035	2.07678	2	1129.62	1.33404	21.6479	1
	High	KATIANEIVPcIcGSSYK	1	2	1	W1U123	C11(Carbamidomethyl); C13(Carbamidomethyl)	0	0.006	0.09904	1.85216	3	2011	-1.53588	47.3812	1
	High	VEITVPEEYmGDVIGDcSSR	1	4	1	W1U123	M10(Oxidation); C17(Carbamidomethyl)	0	0.007	0.1061	1.84752	3	2272.02	2.01396	51.5356	0
	High	mIYVNK	1	8	1	W1U123	M1(Oxidation)	0	0.008	0.1325	1.93786	2	783.408	0.938346	15.7771	0
	High	LAEEDPTFK	1	11	1	W1U123		0	0.008	0.1367	1.5174	2	1049.51	-0.775163	26.0443	0
A0A7U9H1P0	Maltose-6'-phosphate glucosidase malH OS=Clostridium butyricum 60E.3 OX=997898 GN=HMPREF1084_02199 PE=3 SV=1 - [A0A7U9H1P0_CLOBU]	149.124	77.7	15	22	22	43	444	50.1929	5.21143
	A2	Sequence	# PSMs	# Proteins	# Protein Groups	Protein Group Accessions	Modifications	ΔCn	q-Value	PEP	XCorr	Charge	MH+ [Da]	ΔM [ppm]	RT [min]	# Missed Cleavages
	High	HmAENGFADALSNTNQHVEESWIHTFQK	2	4	1	A0A7U9H1P0	M2(Oxidation)	0	0	1.304e-10	5.59551	4	3257.47	0.891841	61.8616	0
	High	ENAPEIEFAYTTDPETAFTDIDFVLAHIR	5	4	1	A0A7U9H1P0		0	0	3.283e-10	5.44105	3	3325.61	4.95224	95.9769	0
	High	YGVLGQETcGPGGIAYGMR	2	5	1	A0A7U9H1P0	C9(Carbamidomethyl)	0	0	3.356e-09	5.27364	2	1985.93	3.53424	52.5352	0
	High	FLLIVPNEGAVENFDR	4	4	1	A0A7U9H1P0		0	0	2.949e-11	4.67726	3	1832.96	3.78265	67.6701	0
	High	YGVLGQETcGPGGIAYGmR	2	5	1	A0A7U9H1P0	C9(Carbamidomethyl); M18(Oxidation)	0	0	5.034e-07	4.61532	2	2001.92	1.22892	45.4992	0
	High	EGGFEADVHATYIVDLAcAIAENTNER	2	4	1	A0A7U9H1P0	C18(Carbamidomethyl)	0	0	2.081e-06	4.49338	3	2965.37	2.22331	78.5816	0
	High	SIGGVIEILDYmEQYSPNAWmLNYSNPAAIVAEATR	2	4	1	A0A7U9H1P0	M12(Oxidation); M21(Oxidation)	0	0	9.507e-06	4.36745	3	4018.95	8.22128	88.8444	0
	High	TAmVEIPcIVGSNGYER	2	4	1	A0A7U9H1P0	M3(Oxidation); C8(Carbamidomethyl)	0	0	4.449e-07	4.32122	2	1911.89	-0.974353	51.5148	0
	High	ILNIcDmPIDLEEK	2	4	1	A0A7U9H1P0	C5(Carbamidomethyl); M7(Oxidation)	0	0	6.365e-07	4.24556	2	1718.84	1.84747	53.8295	0
	High	YYLFPDYVVETSDPEHTR	3	3	1	A0A7U9H1P0		0	0	6.021e-09	4.11786	2	2231.03	0.396945	60.397	0
	High	DVYAVDPTTIPNTYLK	2	4	1	A0A7U9H1P0		0	0	1.466e-07	4.02606	2	1809.93	3.08377	56.1676	0
	High	YSITIAGGGSTFTPGIVLmLLDHmDRFPIR	2	4	1	A0A7U9H1P0	M19(Oxidation); M24(Oxidation)	0	0	0.0001934	3.39624	3	3310.7	-0.161697	82.1951	1
	High	IYDKDGNDLmPQIK	2	3	1	A0A7U9H1P0	M10(Oxidation)	0	0	8.763e-05	3.33374	3	1665.82	0.00928646	29.0254	1
	High	ARDVYAVDPTTIPNTYLK	1	4	1	A0A7U9H1P0		0	0	0.0002065	3.17206	3	2037.06	-0.740026	51.4855	1
	High	LILDDLIEANK	1	5	1	A0A7U9H1P0		0	0	0.0005461	2.83895	2	1256.71	1.5964	60.9136	0
	High	KEmNVSYYGLNHFGWWSK	1	4	1	A0A7U9H1P0	M3(Oxidation)	0	0	0.0001062	2.74848	3	2262.04	-1.22348	57.3341	1
	High	IYDKDGNDLMPQIK	1	3	1	A0A7U9H1P0		0	0	0.00209	2.66614	3	1649.82	1.07067	39.7083	1
	High	LWQALTLSR	1	4	1	A0A7U9H1P0		0	0	0.001019	2.50292	2	1087.63	0.67414	52.389	0
	High	AcEIYLK	1	4	1	A0A7U9H1P0	C2(Carbamidomethyl)	0	0	0.01717	2.10438	2	896.454	-0.34919	28.3936	0
	High	EmNVSYYGLNHFGWWSK	1	4	1	A0A7U9H1P0	M2(Oxidation)	0	0	0.004891	1.1693	3	2133.96	3.19325	62.794	0
	High	FYDNDAQR	1	4	1	A0A7U9H1P0		0	0.002	0.02326	2.20417	2	1028.45	4.2064	15.8211	0
	High	mANMcGLK	1	4	1	A0A7U9H1P0	M1(Oxidation); C5(Carbamidomethyl)	0	0.002	0.025	2.01178	2	940.404	-0.990002	17.8516	0
	High	GLMEQQVSVEK	1	20	1	A0A7U9H1P0		0	0.003	0.04286	1.61107	2	1247.63	-3.0562	30.5316	0
	High	LILDDLIEANKEYWPELS	1	4	1	A0A7U9H1P0		0	0.009	0.1609	2.2721	2	2161.12	6.4724	82.9216	1
W1UDN4	Acyl-CoA dehydrogenase protein OS=Clostridium butyricum DORA_1 OX=1403941 GN=Q607_CBUC00021G0032 PE=3 SV=1 - [W1UDN4_CLOBU]	136.108	69.66	12	21	21	36	379	41.0199	5.85889
	A2	Sequence	# PSMs	# Proteins	# Protein Groups	Protein Group Accessions	Modifications	ΔCn	q-Value	PEP	XCorr	Charge	MH+ [Da]	ΔM [ppm]	RT [min]	# Missed Cleavages
	High	IGIAAQALGIAEGAFDEAVAYmK	4	2	1	W1UDN4	M22(Oxidation)	0	0	3.56477e-15	7.52862	3	2325.19	3.44485	90.6168	0
	High	IGIAAQALGIAEGAFDEAVAYMK	2	2	1	W1UDN4		0	0	1.202e-14	7.46705	3	2309.19	3.27543	96.7633	0
	High	IGAFGLTEPGAGTDAAGQQTTAR	2	2	1	W1UDN4		0	0	4.21e-12	5.39675	2	2190.08	1.44442	45.2002	0
	High	KQFNKPLSAFQGLQWYIAEmDVK	1	2	1	W1UDN4	M20(Oxidation)	0	0	2.208e-05	5.19015	3	2757.42	2.92554	66.6363	1
	High	EVGGAGGDVLSYIISVEELSK	2	2	1	W1UDN4		0	0	8.153e-07	5.04851	3	2122.1	2.39408	83.6478	0
	High	EFAVNEVKPIAAEIDETERFPmENVK	2	2	1	W1UDN4	M22(Oxidation)	0	0	1.106e-06	4.99277	3	3021.48	-2.53311	59.2285	1
	High	ITEIYEGTSEVQK	1	17	1	W1UDN4		0	0	0.0009534	4.16818	2	1496.74	-2.58237	30.496	0
	High	QFNKPLSAFQGLQWYIAEMDVK	1	2	1	W1UDN4		0	0	4.183e-06	4.07931	3	2613.33	5.32137	80.2942	0
	High	LFAADVAmEVTTK	2	2	1	W1UDN4	M8(Oxidation)	0	0	3.518e-07	3.98395	2	1411.72	0.927375	49.9488	0
	High	EFAVNEVKPIAAEIDETERFPmENVKK	2	2	1	W1UDN4	M22(Oxidation)	0	0	0.0004214	3.82061	4	3149.59	1.67417	55.6074	2
	High	KIGAFGLTEPGAGTDAAGQQTTAR	1	2	1	W1UDN4		0	0	8.808e-09	3.71396	3	2318.18	0.779877	39.9453	1
	High	AVQLFGGYGYTK	1	7	1	W1UDN4		0	0	8.199e-05	3.09848	2	1303.67	1.11375	49.0097	0
	High	KmGELGmmGIPFSK	1	2	1	W1UDN4	M2(Oxidation); M7(Oxidation); M8(Oxidation)	0	0	0.0004716	3.05575	3	1573.74	1.16888	35.3872	1
	High	ASSTTELIFEDcIVPK	4	2	1	W1UDN4	C12(Carbamidomethyl)	0	0	0.001908	2.59105	2	1809.9	1.34516	60.8494	0
	High	mGELGmmGIPFSK	1	2	1	W1UDN4	M1(Oxidation); M6(Oxidation); M7(Oxidation)	0	0	8.016e-06	2.55581	2	1445.65	0.647964	40.1472	0
	High	EQELVQQmVR	1	7	1	W1UDN4	M8(Oxidation)	0	0	0.006512	2.55467	2	1275.64	-0.820662	21.4465	0
	High	QNGIPYSVDAAR	1	1	1	W1UDN4		0	0	0.01042	2.24219	2	1290.65	1.97307	33.4631	0
	High	MGELGmmGIPFSK	1	2	1	W1UDN4	M6(Oxidation); M7(Oxidation)	0	0	0.005813	2.18585	2	1429.65	1.70917	46.0209	0
	High	LEGDHYVLNGSK	1	2	1	W1UDN4		0	0	0.0108	2.11238	3	1331.66	-0.221696	25.0196	0
	High	EQELVQQMVR	1	7	1	W1UDN4		0	0	0.01607	1.76507	2	1259.64	0.752764	37.0633	0
	High	IFITNGGVAETFIVFAmTDK	1	2	1	W1UDN4	M17(Oxidation)	0	0.001	0.02082	3.22916	2	2190.13	6.04041	82.6733	0
	High	mVIAGSILR	1	7	1	W1UDN4	M1(Oxidation)	0	0.002	0.03061	2.53563	2	975.566	0.660584	37.373	0
	High	MNFQLTR	1	7	1	W1UDN4		0	0.005	0.08053	1.82605	2	909.462	0.902029	37.5616	0
	High	YLPDLcSGK	1	6	1	W1UDN4	C6(Carbamidomethyl)	0	0.007	0.1065	1.17036	2	1052.51	0.424909	33.8136	0
C4IN15	NADH-dependent butanol dehydrogenase OS=Clostridium butyricum E4 str. BoNT E BL5262 OX=632245 GN=CLP_4391 PE=4 SV=1 - [C4IN15_CLOBU]	132.354	69.07	7	9	20	38	388	42.8885	5.19873
	A2	Sequence	# PSMs	# Proteins	# Protein Groups	Protein Group Accessions	Modifications	ΔCn	q-Value	PEP	XCorr	Charge	MH+ [Da]	ΔM [ppm]	RT [min]	# Missed Cleavages
	High	IKYPLADFNITPDIAIVDPELAQTmPAK	1	11	1	C4IN15	M25(Oxidation)	0	0	2.15e-07	5.65265	3	3100.64	3.46527	75.6865	1
	High	LVAHTGMDALTHAIEAYTASLR	3	15	2	A0A7U9H047;C4IN15		0	0	2.196e-08	5.60453	3	2341.21	5.60644	77.6733	0
	High	FVAIPSTSGTATEVTAFSVITNYTEK	5	7	2	A0A7U9H047;C4IN15		0	0	7.698e-10	5.09552	3	2734.39	3.40236	73.9815	0
	High	FIAHNAILDAcTGSSPR	2	3	1	C4IN15	C11(Carbamidomethyl)	0	0	1.969e-10	4.75643	2	1829.9	1.88675	38.4442	0
	High	EAGmEVELFEGVEPDPSVETVmK	4	7	2	A0A7U9H047;C4IN15	M4(Oxidation); M22(Oxidation)	0	0	2.349e-05	4.71839	2	2554.15	-4.36127	56.7461	0
	High	LVAHTGmDALTHAIEAYTASLR	3	15	2	A0A7U9H047;C4IN15	M7(Oxidation)	0	0	1.621e-08	4.46255	2	2357.2	3.43309	67.9908	0
	High	VGAVFHIPHGcANAIFLPYVIKYNR	2	3	1	C4IN15	C11(Carbamidomethyl)	0	0	0.004729	4.42842	3	2856.49	-9.07007	69.6337	1
	High	YPLADFNITPDIAIVDPELAQTmPAK	1	11	1	C4IN15	M23(Oxidation)	0	0	2.556e-06	4.34215	3	2859.46	3.82993	78.3654	0
	High	LEGNTDAELTDSLIK	2	14	2	A0A7U9H047;C4IN15		0	0	4.808e-08	4.31399	2	1618.82	1.48522	49.0582	0
	High	LINEFNDDLSIPHSmKEYGVEEADFK	2	3	1	C4IN15	M15(Oxidation)	0	0	2.656e-05	3.50913	4	3056.42	-0.692705	54.0592	1
	High	FQPDWIVAmGGGSPIDAAK	1	3	1	C4IN15	M9(Oxidation)	0	0	1.971e-07	3.49811	2	1975.96	0.532341	57.6616	0
	High	DIYHGEGSLEVLK	1	2	1	C4IN15		0	0	0.000372	3.11662	3	1459.74	0.926847	43.5991	0
	High	KAFVVVGGGSmK	2	14	2	A0A7U9H047;C4IN15	M11(Oxidation)	0	0	0.0005316	2.8565	3	1195.65	-0.035161	21.7045	1
	High	AIEmVNENLVK	1	12	2	A0A7U9H047;C4IN15	M4(Oxidation)	0	0	0.0003571	2.84096	2	1275.66	-0.352781	32.9601	0
	High	LINEFNDDLSIPHSmK	1	3	1	C4IN15	M15(Oxidation)	0	0	0.002208	2.27064	3	1888.91	0.397592	46.8492	0
	High	AIEMVNENLVK	1	12	2	A0A7U9H047;C4IN15		0	0	0.003116	2.16673	2	1259.67	-0.323956	41.6377	0
	High	AFVVVGGGSmK	1	14	2	A0A7U9H047;C4IN15	M10(Oxidation)	0	0	0.002985	1.99699	2	1067.56	0.572871	29.516	0
	High	VEDYLKEAGmEVELFEGVEPDPSVETVmK	1	6	2	A0A7U9H047;C4IN15	M10(Oxidation); M28(Oxidation)	0	0.002	0.03163	2.8367	3	3301.55	4.23249	71.0456	1
	High	EIDEETmEK	1	3	1	C4IN15	M7(Oxidation)	0	0.002	0.02869	2.29299	2	1139.48	1.72829	13.2508	0
	High	EYGVEEADFK	1	11	1	C4IN15		0	0.005	0.08198	1.70992	2	1186.52	-1.25023	35.3526	0
	High	SNFSDPLAIK	1	13	2	A0A7U9H047;C4IN15		0	0.006	0.1023	2.34126	2	1091.58	1.75851	45.1339	0
	High	FGFLQK	1	14	2	A0A7U9H047;C4IN15		0	0.009	0.168	2.18037	2	739.413	-0.367254	40.0197	0
A0A7G5NS65	N-acetylmuramoyl-L-alanine amidase family protein OS=Clostridium butyricum OX=1492 GN=FF104_01765 PE=4 SV=1 - [A0A7G5NS65_CLOBU]	128.173	39.64	14	20	21	34	618	67.6373	4.57666
	A2	Sequence	# PSMs	# Proteins	# Protein Groups	Protein Group Accessions	Modifications	ΔCn	q-Value	PEP	XCorr	Charge	MH+ [Da]	ΔM [ppm]	RT [min]	# Missed Cleavages
	High	AKVDSVEGSEDRDAYVVmQDDDADQDLTDLAEVK	3	1	1	A0A7G5NS65	M18(Oxidation)	0	0	1.701e-07	7.78977	3	3757.69	0.592883	52.8738	2
	High	VDSVEGSEDRDAYVVmQDDDADQDLTDLAEVK	5	1	1	A0A7G5NS65	M16(Oxidation)	0	0	3.075e-10	6.06816	3	3558.56	1.07479	55.617	1
	High	YALVYDSNEPYLVDLTTGK	1	1	1	A0A7G5NS65		0	0	1.483e-07	5.80121	2	2161.08	5.58866	66.6655	0
	High	YALVYDSNEPYLVDLTTGKIEDDESLQDKYENSQTK	3	1	1	A0A7G5NS65		0	0	3.205e-07	5.21483	3	4183.97	0.47055	65.3971	2
	High	DVNVDEDEDYDYDSmTK	1	1	1	A0A7G5NS65	M15(Oxidation)	0	0	2.611e-08	4.83849	2	2068.79	2.03099	32.6115	0
	High	IEDDESLQDKYENSQTK	2	1	1	A0A7G5NS65		0	0	3.804e-07	4.55677	2	2041.92	1.13783	26.759	1
	High	YVDASNLANLYVYSPEEDKTVK	3	1	1	A0A7G5NS65		0	0	4.672e-05	4.415	2	2518.24	3.51382	55.9198	1
	High	ALVDDGSDDAAAAGK	1	1	1	A0A7G5NS65		0	0	3.333e-08	4.17155	2	1375.63	-0.146005	20.7787	0
	High	QTEEDAGVEEDKKDETPVVK	2	1	1	A0A7G5NS65		0	0	0.0009558	3.67186	2	2246.07	-0.749762	20.1687	2
	High	NSAISIDAEGNTWALDK	1	1	1	A0A7G5NS65		0	0	4.787e-05	3.39123	2	1804.88	2.63334	52.0866	0
	High	KAEATQYFLQK	1	1	1	A0A7G5NS65		0	0	0.002533	3.18978	3	1326.7	-3.43224	30.6739	1
	High	AKVDSVEGSEDR	2	1	1	A0A7G5NS65		0	0	0.0001562	2.95198	2	1291.61	-0.130855	13.1941	1
	High	NGNIIVTGVK	1	2	1	A0A7G5NS65		0	0	0.0009069	2.88369	2	1014.59	0.134685	29.573	0
	High	LNDVWYmYTVDK	1	1	1	A0A7G5NS65	M7(Oxidation)	0	0	1.809e-05	2.69009	2	1562.72	0.810442	53.0102	0
	High	YVDASNLANLYVYSPEEDK	1	1	1	A0A7G5NS65		0	0	0.003706	2.45199	2	2190.02	-3.92554	59.2989	0
	High	AEATQYFLQK	1	1	1	A0A7G5NS65		0	0	0.009482	2.12651	2	1198.61	0.387175	37.6569	0
	High	NADGTWAFYK	1	11	1	A0A7G5NS65		0	0	0.005067	2.11265	2	1172.54	1.57498	45.0509	0
	High	FDGSDFKEmFTcDR	1	1	1	A0A7G5NS65	M9(Oxidation); C12(Carbamidomethyl)	0	0	0.002525	1.56848	3	1770.71	0.714096	41.5121	1
	High	ISEYRDTEK	1	1	1	A0A7G5NS65		0	0.002	0.03064	2.69315	2	1140.55	0.292047	13.0747	1
	High	LFGFTNESGK	1	1	1	A0A7G5NS65		0	0.002	0.02472	2.24821	2	1099.54	1.5692	44.2754	0
	High	ATGWLNDK	1	13	2	A0A7G5NS65;A0A7G5NS64		0	0.003	0.06126	1.80459	2	904.453	0.63813	28.8795	0
W1UG83	30S ribosomal protein S9 OS=Clostridium butyricum DORA_1 OX=1403941 GN=rpsI PE=3 SV=1 - [W1UG83_CLOBU]	118.137	50.77	4	6	6	41	130	14.4331	11.1069
	A2	Sequence	# PSMs	# Proteins	# Protein Groups	Protein Group Accessions	Modifications	ΔCn	q-Value	PEP	XCorr	Charge	MH+ [Da]	ΔM [ppm]	RT [min]	# Missed Cleavages
	High	DKFDVLVNVHGGGFTGQAGAIR	28	4	1	W1UG83		0	0	1.516e-08	4.47621	3	2258.17	0.728648	52.9306	1
	High	VIVNQPLVLTGTK	4	4	1	W1UG83		0	0	4.384e-06	3.72227	3	1381.84	1.51079	44.6004	0
	High	SDEALKSELKK	2	1	1	W1UG83		0	0	0.0002677	3.7062	2	1247.69	2.4703	16.6168	2
	High	EIESFFGLETLR	3	1	1	W1UG83		0	0	1.051e-05	3.53425	2	1440.74	2.45347	68.6819	0
	High	SDEALKSELK	2	1	1	W1UG83		0	0.003	0.06334	2.9327	2	1119.59	-3.02636	19.5834	1
	High	VQYmGTGR	1	4	1	W1UG83	M4(Oxidation)	0	0.003	0.03793	1.58215	2	927.435	0.102507	12.9473	0
	High	VQYMGTGR	1	4	1	W1UG83		0	0.003	0.04365	1.25615	2	911.441	0.552128	17.5566	0
C4IDG2	Chaperone protein DnaK OS=Clostridium butyricum E4 str. BoNT E BL5262 OX=632245 GN=dnaK PE=2 SV=1 - [C4IDG2_CLOBU]	111.715	49.1	17	18	21	35	613	65.6027	4.88135
	A2	Sequence	# PSMs	# Proteins	# Protein Groups	Protein Group Accessions	Modifications	ΔCn	q-Value	PEP	XCorr	Charge	MH+ [Da]	ΔM [ppm]	RT [min]	# Missed Cleavages
	High	mYQQAGAEGQGFDPNAAAGEQSAPHDDNVVDADFKVDDDK	2	4	1	C4IDG2	M1(Oxidation)	0	0	6.922e-10	6.88238	4	4238.82	1.23643	44.7684	1
	High	EKIETVNTADQTIYQIEK	2	2	1	C4IDG2		0	0	5.951e-09	5.34621	2	2123.09	1.48842	44.1774	1
	High	MYQQAGAEGQGFDPNAAAGEQSAPHDDNVVDADFKVDDDK	1	4	1	C4IDG2		0	0	5.918e-07	5.09264	4	4222.81	-0.541203	46.4116	1
	High	mYQQAGAEGQGFDPNAAAGEQSAPHDDNVVDADFK	1	4	1	C4IDG2	M1(Oxidation)	0	0	3.627e-09	4.95188	3	3666.57	2.0095	44.6821	0
	High	DVVLLDVTPLTLGIETAGGIATPLIER	4	6	1	C4IDG2		0	0	2.179e-05	4.34201	3	2776.58	4.03844	95.2879	0
	High	LGGDDFDEAVmHYIADTFK	2	4	1	C4IDG2	M11(Oxidation)	0	0	6.955e-08	3.93413	2	2159.97	3.23882	77.2745	0
	High	AKFDELTHDLVQR	3	6	1	C4IDG2		0	0	2.046e-06	3.80914	2	1571.82	-1.57026	41.6236	1
	High	LSLNDIDKIILVGGSTR	1	3	1	C4IDG2		0	0	3.674e-06	3.72452	3	1814.04	-0.593559	71.121	1
	High	AAIEAVNQSFYPIATK	2	3	1	C4IDG2		0	0	1.964e-07	3.63118	2	1722.91	0.350907	50.8928	0
	High	ALTEAGDKVTADEK	2	4	1	C4IDG2		0	0	1.767e-05	3.50259	2	1447.73	-0.657031	18.0857	1
	High	IKADAEAYLGETVNQAVITVPAYFNDSQR	1	4	1	C4IDG2		0	0	0.002363	3.4064	3	3183.59	-0.924325	71.3821	1
	High	QYSPQEISAmVLQK	2	4	1	C4IDG2	M10(Oxidation)	0	0	3.508e-07	3.16643	3	1637.82	0.864072	48.5284	0
	High	TTPSVVSFQANGER	1	10	1	C4IDG2		0	0	6.485e-05	3.09956	2	1492.74	-0.197067	35.2732	0
	High	IKDGEDIEAIK	2	4	1	C4IDG2		0	0	0.002665	2.7153	3	1230.66	0.451772	26.0041	1
	High	FTLSGIAPAPR	1	15	2	C4IDG2;A0A0C2NWL8		0	0	1.767e-05	2.66741	2	1129.64	0.0362135	47.2485	0
	High	LGGDDFDEAVMHYIADTFK	1	4	1	C4IDG2		0	0	0.0003456	2.54627	3	2143.97	2.79232	84.6191	0
	High	IINEPTAASLAYGLDKmDEAHK	1	4	1	C4IDG2	M17(Oxidation)	0	0	8.009e-06	2.48601	4	2403.19	0.919153	46.5507	1
	High	AENGIDLmQDK	1	4	1	C4IDG2	M8(Oxidation)	0	0	0.001922	2.47122	2	1249.57	-2.57413	21.9471	0
	High	IILVGGSTR	1	10	2	A0A0C2NWL8;C4IDG2		0	0	0.01003	2.27533	2	915.561	-1.0654	30.7266	0
	High	IPAVQEAVK	1	9	1	C4IDG2		0	0	0.003447	2.08979	2	954.561	-0.676164	26.0298	0
	High	IAGLEVLR	1	15	2	C4IDG2;A0A0C2NWL8		0	0.003	0.04015	1.53247	2	870.543	2.00653	44.4028	0
	High	LSLNDIDK	1	3	1	C4IDG2		0	0.005	0.07849	1.55872	2	917.495	1.33238	37.7512	0
	High	HIDLTLTR	1	6	1	C4IDG2		0	0.006	0.09267	1.65225	2	968.554	1.78973	32.324	0
W1UIZ0	Electron transfer flavoprotein subunit alpha OS=Clostridium butyricum DORA_1 OX=1403941 GN=Q607_CBUC00021G0030 PE=3 SV=1 - [W1UIZ0_CLOBU]	106.356	60	11	17	17	32	335	35.7216	5.04639
	A2	Sequence	# PSMs	# Proteins	# Protein Groups	Protein Group Accessions	Modifications	ΔCn	q-Value	PEP	XCorr	Charge	MH+ [Da]	ΔM [ppm]	RT [min]	# Missed Cleavages
	High	ENFALLEELANILGGTVAGSR	2	2	1	W1UIZ0		0	0	5.789e-11	6.52842	2	2174.15	2.7042	96.4673	0
	High	TLAEHGADEVLIADDKLLEHYTTDAYTK	5	3	1	W1UIZ0		0	0	1.643e-12	6.17534	3	3132.55	2.89813	62.6001	1
	High	TVKPSIYIAcGISGAIQHVAGmQDSDmIIAVNKDETAPImK	3	2	1	W1UIZ0	C10(Carbamidomethyl); M22(Oxidation); M27(Oxidation); M40(Oxidation)	0	0	0.0004636	5.00721	4	4421.21	5.74464	64.9584	1
	High	GWIENAYQVGQTGK	1	3	1	W1UIZ0		0	0	7.37e-07	4.81455	2	1550.76	0.690343	46.6472	0
	High	TLAEHGADEVLIADDK	3	3	1	W1UIZ0		0	0	2.433e-09	3.93279	2	1696.84	0.361754	36.4891	0
	High	KPGILFVGATFIGR	3	3	1	W1UIZ0		0	0	6.03e-08	3.88973	2	1475.88	1.45987	62.1602	0
	High	LLEHYTTDAYTK	2	3	1	W1UIZ0		0	0	2.762e-05	3.77286	2	1454.72	-0.0682251	29.8927	0
	High	VADYAIVGDIKK	2	3	1	W1UIZ0		0	0	3.961e-05	3.54077	2	1291.73	0.711295	36.8984	1
	High	LTALLLGSNIEGLSK	1	3	1	W1UIZ0		0	0	6.144e-05	3.29636	2	1528.9	1.36879	62.2049	0
	High	VADYAIVGDIK	1	3	1	W1UIZ0		0	0	0.0002328	3.03333	2	1163.63	2.25765	44.045	0
	High	VSLELLGEGR	1	7	1	W1UIZ0		0	0	0.0001756	2.98733	2	1072.6	-1.57677	48.2652	0
	High	KVLPELIAQAK	2	6	1	W1UIZ0		0	0	0.003168	2.70498	2	1209.76	0.636919	38.955	1
	High	VNVELTDSDVR	2	3	1	W1UIZ0		0	0	0.0008786	2.43624	2	1246.63	2.39637	31.9347	0
	High	GVWVFAEQR	1	11	1	W1UIZ0		0	0	0.01455	2.35901	2	1091.56	-1.03513	50.8468	0
	High	VLPELIAQAK	1	6	1	W1UIZ0		0	0.003	0.03515	1.99818	2	1081.66	1.72738	44.3375	0
	High	DIIDISEAK	1	3	1	W1UIZ0		0	0.003	0.03318	1.36801	2	1003.53	-0.531493	39.364	0
	High	mNIADYK	1	3	1	W1UIZ0	M1(Oxidation)	0	0.008	0.1262	1.54679	2	870.4	-2.50238	18.4905	0
C4IG33	Fructose-1,6-bisphosphate aldolase, class II OS=Clostridium butyricum E4 str. BoNT E BL5262 OX=632245 GN=fba PE=4 SV=1 - [C4IG33_CLOBU]	99.753	79.79	2	17	17	33	287	30.9596	5.13525
	A2	Sequence	# PSMs	# Proteins	# Protein Groups	Protein Group Accessions	Modifications	ΔCn	q-Value	PEP	XCorr	Charge	MH+ [Da]	ΔM [ppm]	RT [min]	# Missed Cleavages
	High	YPENWQGLAFDALEEINK	2	2	1	C4IG33		0	0	1.122e-08	5.25621	2	2137.03	3.18848	81.5165	0
	High	AVLLTAQENNSPVILGVSEGAGK	4	2	1	C4IG33		0	0	7.345e-10	4.73918	3	2267.23	1.40253	55.1584	0
	High	AmEAGFSSVmFDGSHYPIAENIEK	4	2	1	C4IG33	M2(Oxidation); M10(Oxidation)	0	0	3.874e-05	4.38252	2	2662.18	1.14258	53.8942	0
	High	TIVGmVNGmLEELNITVPVALHLDHGSYEGcYK	2	2	1	C4IG33	M5(Oxidation); M9(Oxidation); C31(Carbamidomethyl)	0	0	0.00176	3.99042	4	3691.8	6.49028	72.8023	0
	High	YAVGQFNINNLEWTK	1	2	1	C4IG33		0	0	4.261e-06	3.92918	2	1796.91	6.24028	63.4375	0
	High	KLLNPGFEAIK	2	2	1	C4IG33		0	0	0.0009643	3.82558	3	1229.72	-1.47793	40.3229	1
	High	QIADLGVTmLAAGIGNIHGK	2	2	1	C4IG33	M9(Oxidation)	0	0	1.043e-06	3.72007	2	1995.08	2.92447	57.779	0
	High	GLSLEAEVGSIGGEEDGVVGR	1	2	1	C4IG33		0	0	3.62e-05	3.27051	2	2030.01	4.65509	58.4058	0
	High	AcGVmPLVLHGGTGIPEDmIKK	2	1	1	C4IG33	C2(Carbamidomethyl); M5(Oxidation); M19(Oxidation)	0	0	0.0001911	3.23356	3	2355.19	0.173157	41.0334	1
	High	AcGVmPLVLHGGTGIPEDmIK	1	1	1	C4IG33	C2(Carbamidomethyl); M5(Oxidation); M19(Oxidation)	0	0	0.0009008	2.7665	3	2227.1	2.43007	46.7984	0
	High	AcGVmPLVLHGGTGIPEDMIKK	1	1	1	C4IG33	C2(Carbamidomethyl); M5(Oxidation)	0	0	0.001424	2.63827	4	2339.2	1.62161	48.7818	1
	High	QIADLGVTMLAAGIGNIHGK	1	2	1	C4IG33		0	0	3.017e-05	2.31478	3	1979.08	3.70267	68.4087	0
	High	YIEAGKDLEGK	1	2	1	C4IG33		0	0	0.002808	2.26022	2	1222.63	-0.245524	21.0613	1
	High	AmEAGFSSVMFDGSHYPIAENIEK	1	2	1	C4IG33	M2(Oxidation)	0	0	0.01136	1.77125	3	2646.19	0.0300627	59.9366	0
	High	LLNPGFEAIK	1	2	1	C4IG33		0	0.001	0.01821	2.20794	2	1101.63	-0.0314786	46.4062	0
	High	EKMELFGSIDRA	1	2	1	C4IG33		0	0.002	0.03195	1.95899	3	1395.69	0.654846	47.2882	2
	High	mELFGSIDRA	1	2	1	C4IG33	M1(Oxidation)	0	0.003	0.04189	2.29276	2	1154.55	0.922715	43.3625	1
	High	MELFGSIDRA	1	2	1	C4IG33		0	0.003	0.05016	1.81888	2	1138.56	1.29417	52.4869	1
	High	KYIEAGKDLEGK	1	2	1	C4IG33		0	0.004	0.07531	2.6176	2	1350.72	-3.29444	18.4653	2
	High	GEVADPQEcK	1	2	1	C4IG33	C9(Carbamidomethyl)	0	0.005	0.07855	2.26502	2	1132.49	-0.458721	13.4678	0
	High	KAISLGVSK	1	1	1	C4IG33		0	0.005	0.09068	1.88033	2	902.562	-5.19393	19.8027	1
	High	EKmELFGSIDRA	1	2	1	C4IG33	M3(Oxidation)	0	0.007	0.107	2.12073	3	1411.69	1.93639	38.5332	2
A0A7G5NZC9	Phosphoglycerate kinase OS=Clostridium butyricum OX=1492 GN=pgk PE=3 SV=1 - [A0A7G5NZC9_CLOBU]	99.0853	61.13	12	14	16	30	391	41.7216	5.18604
	A2	Sequence	# PSMs	# Proteins	# Protein Groups	Protein Group Accessions	Modifications	ΔCn	q-Value	PEP	XCorr	Charge	MH+ [Da]	ΔM [ppm]	RT [min]	# Missed Cleavages
	High	VSDKIAVINNLLDKVNTIIIGGGmAYTFLK	1	3	1	A0A7G5NZC9	M24(Oxidation)	0	0	1.477e-09	5.8107	3	3236.82	6.53227	88.839	2
	High	AmADADATTIIGGGDSAAAVNILGFGDK	5	3	1	A0A7G5NZC9	M2(Oxidation)	0	0	1.529e-11	5.47605	3	2638.28	5.35939	68.4451	0
	High	ELASLADVFVNDAFGTAHR	4	14	2	A0A7G5NZC9;A0A2I4NEJ2		0	0	1.074e-08	5.12119	2	2033.02	6.93226	75.0515	0
	High	DVAATVTEDQNIPDGNmGLDIGPK	2	1	1	A0A7G5NZC9	M17(Oxidation)	0	0	2.404e-08	4.43824	2	2486.17	0.594086	49.3261	0
	High	FLGNAVETPERPFVAILGGAK	4	5	1	A0A7G5NZC9		0	0	1.676e-06	4.32654	2	2186.19	-1.39331	64.0756	0
	High	AVADmKDGDVVLLENTR	2	3	1	A0A7G5NZC9	M5(Oxidation)	0	0	1.506e-06	3.85328	3	1861.94	1.44931	38.5235	1
	High	cDFNVPLKDGVITDENR	2	10	1	A0A7G5NZC9	C1(Carbamidomethyl)	0	0	2.19e-07	3.70957	3	1991.95	1.21387	46.5994	1
	High	TVIWNGPmGVFEFENYNK	2	3	1	A0A7G5NZC9	M8(Oxidation)	0	0	1.496e-06	3.52232	2	2161.01	3.46089	67.4054	0
	High	mTHISTGGGASLEFLEGK	1	17	2	A0A7G5NZC9;A0A2I4NEJ2	M1(Oxidation)	0	0	2.409e-05	3.2485	3	1850.89	-1.16899	48.0771	0
	High	DEEVVGENAK	1	3	1	A0A7G5NZC9		0	0	0.001119	2.80632	2	1089.51	-0.125191	14.9997	0
	High	IAVINNLLDK	1	8	1	A0A7G5NZC9		0	0	0.001026	2.51277	2	1112.67	0.297401	52.7381	0
	High	DGVITDENR	1	10	1	A0A7G5NZC9		0	0	0.001456	2.26149	2	1018.48	2.03436	16.5167	0
	High	EVVFARDEEVVGENAK	1	3	1	A0A7G5NZC9		0	0	0.002585	2.11619	3	1790.89	-0.45387	36.2584	1
	High	TIEDIDVAGK	1	3	1	A0A7G5NZC9		0	0	0.01433	1.71534	2	1060.55	-3.42444	30.6683	0
	High	DEEVVGENAKK	1	3	1	A0A7G5NZC9		0	0.002	0.02262	2.8671	2	1217.6	-0.612718	13.2081	1
	High	AQGYEIGTSLVEEDRLDYAK	1	8	1	A0A7G5NZC9		0	0.006	0.09553	1.7277	3	2257.1	0.509573	51.7064	1
A0A2S7F8F2	ATP synthase subunit beta OS=Clostridium butyricum OX=1492 GN=atpD PE=3 SV=1 - [A0A2S7F8F2_CLOBU]	97.6193	61.99	15	18	18	27	463	50.245	5.22412
	A2	Sequence	# PSMs	# Proteins	# Protein Groups	Protein Group Accessions	Modifications	ΔCn	q-Value	PEP	XCorr	Charge	MH+ [Da]	ΔM [ppm]	RT [min]	# Missed Cleavages
	High	EILEGKYDDLPESAFLFAGTIEDVIEK	2	2	1	A0A2S7F8F2		0	0	3.084e-07	5.83007	3	3041.54	5.04832	89.9894	1
	High	FDSDSLPNLYNSIHINmGEHTLVAEVEQHVGDDIVR	1	2	1	A0A2S7F8F2	M17(Oxidation)	0	0	3.28e-10	4.82892	4	4079.96	5.87798	74.6278	0
	High	YDDLPESAFLFAGTIEDVIEK	4	2	1	A0A2S7F8F2		0	0	1.457e-10	4.71229	2	2372.16	3.84059	92.7958	0
	High	DKGQDVLLFIDNIFR	2	5	1	A0A2S7F8F2		0	0	1.662e-06	4.58634	2	1792.97	4.27517	86.1786	1
	High	TPSAVGYQPTLATEmGALQER	2	2	1	A0A2S7F8F2	M15(Oxidation)	0	0	2.091e-08	4.50543	2	2236.1	2.87183	45.2261	0
	High	LFNVLGNPIDNAGGVDAK	1	2	1	A0A2S7F8F2		0	0	1.279e-08	4.47189	2	1813.95	1.61081	58.0548	0
	High	FLSQPFTVGEQFTGmPGK	2	5	1	A0A2S7F8F2	M15(Oxidation)	0	0	6.955e-10	4.26311	2	1986.97	0.974914	57.4373	0
	High	QLQDIIAILGVDELGDEDKAVVAR	1	2	1	A0A2S7F8F2		0	0	6.245e-08	3.98644	3	2580.4	2.72959	77.4324	1
	High	FTQAGSEVSALLGR	1	15	1	A0A2S7F8F2		0	0	4.524e-05	3.60921	2	1435.76	1.97961	53.8268	0
	High	DQAVEPEmFETGIK	2	5	1	A0A2S7F8F2	M8(Oxidation)	0	0	5.068e-05	3.26523	2	1609.74	0.907735	41.4438	0
	High	SIVELGIYPAVDPLESSSR	2	6	1	A0A2S7F8F2		0	0	0.0005951	3.19672	3	2032.07	3.14702	67.0261	0
	High	TVLIQELINNIAK	1	13	1	A0A2S7F8F2		0	0	1.884e-06	3.15081	2	1468.88	4.92997	79.784	0
	High	VVQVIGPVIDIK	1	4	1	A0A2S7F8F2		0	0	0.0009837	3.03249	2	1279.8	0.983682	55.1619	0
	High	TALVFGQmNEPPGAR	1	13	1	A0A2S7F8F2	M8(Oxidation)	0	0	1.005e-05	2.84766	2	1603.79	0.485501	38.4683	0
	High	TGLFGGAGVGK	1	2	1	A0A2S7F8F2		0	0	0.0001869	2.48596	2	963.525	-0.639508	36.5855	0
	High	VIDLLAPYQK	1	7	1	A0A2S7F8F2		0	0.002	0.02174	2.27544	2	1159.67	0.829546	53.9596	0
	High	IVGDEHYK	1	2	1	A0A2S7F8F2		0	0.005	0.0799	1.5891	2	960.48	1.09271	14.4148	0
	High	SREGNDLYHEmK	1	3	1	A0A2S7F8F2	M11(Oxidation)	0	0.007	0.1131	2.3055	3	1494.67	3.22091	14.181	1
A0A512TLN0	Pyruvate, phosphate dikinase OS=Clostridium butyricum OX=1492 GN=ppdK PE=3 SV=1 - [A0A512TLN0_CLOBU]	94.9961	38.51	27	25	25	33	875	96.6132	5.2749
	A2	Sequence	# PSMs	# Proteins	# Protein Groups	Protein Group Accessions	Modifications	ΔCn	q-Value	PEP	XCorr	Charge	MH+ [Da]	ΔM [ppm]	RT [min]	# Missed Cleavages
	High	YHEDGQEISSEILDEVYASLTK	3	7	1	A0A512TLN0		0	0	1.043e-09	5.61351	2	2526.2	4.0506	82.2138	0
	High	VYTDQDYISLDGTSGNVYGEK	3	7	1	A0A512TLN0		0	0	7.208e-09	4.83161	2	2324.06	1.63896	49.4238	0
	High	LETSPEDIEGmIAAK	2	7	1	A0A512TLN0	M11(Oxidation)	0	0	1.04e-06	3.99566	2	1619.78	-1.50941	44.8895	0
	High	LAVTYPEIAEmQTR	2	6	1	A0A512TLN0	M11(Oxidation)	0	0	3.334e-06	3.69844	2	1637.82	1.31337	44.6217	0
	High	GmGTccVAGcGSIK	1	7	1	A0A512TLN0	M2(Oxidation); C5(Carbamidomethyl); C6(Carbamidomethyl); C10(Carbamidomethyl)	0	0	4.86e-06	3.67733	2	1473.59	-2.98476	19.4164	0
	High	GETSGTGVVFSR	1	14	1	A0A512TLN0		0	0	8.753e-06	3.43937	2	1196.59	0.283039	28.8149	0
	High	FGDNTNPLLVSVR	1	7	1	A0A512TLN0		0	0	1.41e-05	3.36663	2	1431.76	0.994821	51.6565	0
	High	LLDPPLHEFLPSEDEDIEALAK	1	7	1	A0A512TLN0		0	0	1.241e-06	3.36353	3	2491.27	4.00099	68.2086	0
	High	LEEQNPEIYK	1	7	1	A0A512TLN0		0	0	0.0003725	3.32557	2	1262.63	0.611023	26.9981	0
	High	GYSIIPEIMVPLIGEIK	1	7	1	A0A512TLN0		0	0	1.113e-06	3.28262	2	1872.06	5.04336	89.0213	0
	High	GIYEALcGmPVTIR	1	7	1	A0A512TLN0	C7(Carbamidomethyl); M9(Oxidation)	0	0	2.688e-05	3.05805	2	1595.8	2.49268	52.1936	0
	High	TEHmFFAEDR	2	14	1	A0A512TLN0	M4(Oxidation)	0	0	0.001935	3.04071	3	1298.55	-0.15222	27.2381	0
	High	EKGEDFPQDPK	1	12	1	A0A512TLN0		0	0	0.003828	2.90644	2	1289.6	2.73449	17.4781	1
	High	GYSIIPEImVPLIGEIK	1	7	1	A0A512TLN0	M9(Oxidation)	0	0	0.0003751	2.76504	2	1888.06	4.20257	80.4286	0
	High	ASLGENVVLVR	1	7	1	A0A512TLN0		0	0	0.0001385	2.67716	2	1156.67	-1.2722	41.9959	0
	High	LDATGVGQLVK	1	7	1	A0A512TLN0		0	0	0.002426	2.61693	2	1100.63	-2.46932	39.3151	0
	High	QLDTLLHPAFYTEDLK	1	7	1	A0A512TLN0		0	0	0.0006817	2.55274	3	1903.99	3.07971	58.7668	0
	High	FIQmFSDVVmDIEKR	1	7	1	A0A512TLN0	M4(Oxidation); M10(Oxidation)	0	0	0.003288	2.41818	3	1889.92	1.08645	62.4926	1
	High	FAYDSYR	1	27	1	A0A512TLN0		0	0.001	0.01922	1.99052	2	921.41	0.155831	29.9857	0
	High	LNDIPGEWGTAVNVQQmVFGNK	1	7	1	A0A512TLN0	M17(Oxidation)	0	0.003	0.05087	2.62509	3	2433.19	2.21419	65.171	0
	High	LAAAQAQVK	1	6	1	A0A512TLN0		0	0.003	0.04652	2.33175	2	899.531	-0.0788715	14.8898	0
	High	LYFLQTR	1	26	1	A0A512TLN0		0	0.003	0.05694	1.98758	2	940.526	1.46144	46.0456	0
	High	IAFTADEAK	1	7	1	A0A512TLN0		0	0.003	0.05759	1.62707	2	965.496	2.39367	27.4585	0
	High	DVIVETAEK	1	7	1	A0A512TLN0		0	0.003	0.03975	1.5821	2	1003.53	0.319993	21.8914	0
	High	ATVAELHEFNPmmGHR	1	7	1	A0A512TLN0	M12(Oxidation); M13(Oxidation)	0	0.003	0.04873	1.2921	4	1871.86	1.49596	31.9681	0
	High	EmGITFEELK	1	7	1	A0A512TLN0	M2(Oxidation)	0	0.005	0.08587	1.41505	2	1212.58	0.0811559	45.3109	0
W1UGB5	50S ribosomal protein L4 OS=Clostridium butyricum DORA_1 OX=1403941 GN=rplD PE=3 SV=1 - [W1UGB5_CLOBU]	89.7726	41.26	1	7	7	20	206	22.6511	9.92041
	A2	Sequence	# PSMs	# Proteins	# Protein Groups	Protein Group Accessions	Modifications	ΔCn	q-Value	PEP	XCorr	Charge	MH+ [Da]	ΔM [ppm]	RT [min]	# Missed Cleavages
	High	KVSDmELNESVFATEVNQYALHQVVVALLANK	4	1	1	W1UGB5	M5(Oxidation)	0	0	2.298e-10	6.9873	3	3575.87	8.76195	85.699	1
	High	VSDmELNESVFATEVNQYALHQVVVALLANK	2	1	1	W1UGB5	M4(Oxidation)	0	0	1.927e-07	5.70847	4	3447.76	2.94054	89.6213	0
	High	VSDmELNESVFATEVNQYALHQVVVALLANKR	2	1	1	W1UGB5	M4(Oxidation)	0	0	7.367e-09	5.17872	4	3603.85	0.226188	84.1626	1
	High	VQDNSmIVLESLNFDAPK	1	1	1	W1UGB5	M6(Oxidation)	0	0	4.523e-08	4.89879	2	2036.01	2.67325	61.5414	0
	High	KVSDmELNESVFATEVNQYALHQVVVALLANKR	1	1	1	W1UGB5	M5(Oxidation)	0	0	9.386e-07	4.63841	4	3731.97	6.69507	81.2267	2
	High	NIQGVSVIPANNINVYDLLK	5	1	1	W1UGB5		0	0	2.809e-09	4.54412	3	2184.21	2.14453	88.6576	0
	High	VQDNSMIVLESLNFDAPK	1	1	1	W1UGB5		0	0	2.277e-05	4.00665	2	2020.01	3.56121	68.8263	0
	High	VSDMELNESVFATEVNQYALHQVVVALLANK	1	1	1	W1UGB5		0	0	1.713e-06	3.35535	3	3431.76	3.30831	92.3179	0
	High	ALIITAESNEAVYK	3	1	1	W1UGB5		0	0	2.613e-06	3.30498	2	1521.82	-0.237837	44.7005	0
A0A2S7FE78	3-oxoacyl-[acyl-carrier-protein] synthase 2 OS=Clostridium butyricum OX=1492 GN=AWN73_09130 PE=3 SV=1 - [A0A2S7FE78_CLOBU]	89.2714	62.68	3	14	14	28	410	43.4111	5.51611
	A2	Sequence	# PSMs	# Proteins	# Protein Groups	Protein Group Accessions	Modifications	ΔCn	q-Value	PEP	XCorr	Charge	MH+ [Da]	ΔM [ppm]	RT [min]	# Missed Cleavages
	High	SGFVmGEGAGVLVLESLEHAEK	1	3	1	A0A2S7FE78	M5(Oxidation)	0	0	1.719e-10	5.0346	3	2275.13	1.82043	71.4417	0
	High	VSPFFIPmAIINLVAGNIAIK	2	3	1	A0A2S7FE78	M8(Oxidation)	0	0	1.766e-09	4.99129	2	2244.29	2.68928	96.9996	0
	High	SGFVmGEGAGVLVLESLEHAEKR	3	3	1	A0A2S7FE78	M5(Oxidation)	0	0	1.511e-08	4.94552	4	2431.23	1.17709	67.6988	1
	High	RVSPFFIPmAIINLVAGNIAIK	1	3	1	A0A2S7FE78	M9(Oxidation)	0	0	5.896e-08	4.93376	3	2400.39	4.52388	96.5916	1
	High	VVITGmGAVTPIGNDVNTFWNNAK	2	3	1	A0A2S7FE78	M6(Oxidation)	0	0	3.825e-05	4.85733	2	2534.28	4.86703	66.197	0
	High	GPcTSVVTAcATGTNSIGDAFR	3	3	1	A0A2S7FE78	C3(Carbamidomethyl); C10(Carbamidomethyl)	0	0	4.985e-08	4.5954	2	2242.02	-2.85202	49.6349	0
	High	VSPFFIPMAIINLVAGNIAIK	1	3	1	A0A2S7FE78		0	0	2.001e-07	4.22287	3	2228.29	2.6392	97.4216	0
	High	KQDLQYVLTNSLGFGGHNAVLLLK	1	3	1	A0A2S7FE78		0	0	2.408e-06	4.12238	3	2628.45	-1.5792	71.0942	1
	High	SmTGHLLGAAGAIEAIIcAK	1	3	1	A0A2S7FE78	M2(Oxidation); C18(Carbamidomethyl)	0	0	5.774e-08	4.08286	3	2000.04	2.82276	70.975	0
	High	DALNEGGINPEEVSYINAHGTSTQLNDKFETNAIK	4	3	1	A0A2S7FE78		0	0	1.758e-06	3.65417	3	3789.83	2.68303	54.3443	1
	High	FEQFGLVAAHEAIENSGLDLEKEDLER	3	3	1	A0A2S7FE78		0	0	7.464e-05	3.07161	4	3059.5	2.61924	67.4109	1
	High	KASIPFDKDR	1	3	1	A0A2S7FE78		0	0	0.005845	2.99874	3	1176.63	-2.8276	19.3173	2
	High	ALEDGFIPPTIGYNTPDEGLDLDYVPNVGR	2	3	1	A0A2S7FE78		0	0	0.004443	2.7117	2	3247.58	1.54236	73.8348	0
	High	NFDPEAIVGK	1	3	1	A0A2S7FE78		0	0	0.01629	1.75771	2	1089.56	-0.465203	47.8787	0
	High	IGmGGFNGmK	1	3	1	A0A2S7FE78	M3(Oxidation); M9(Oxidation)	0	0.002	0.02965	2.46671	2	1043.47	0.654042	17.1897	0
	High	SGFVMGEGAGVLVLESLEHAEK	1	3	1	A0A2S7FE78		0	0.009	0.1674	1.89371	3	2259.14	2.28416	77.8937	0
A0A512TLB4	ABC transporter substrate-binding protein OS=Clostridium butyricum OX=1492 GN=CBU02nite_13040 PE=3 SV=1 - [A0A512TLB4_CLOBU]	89.0872	56.62	5	19	19	29	438	47.6235	5.07178
	A2	Sequence	# PSMs	# Proteins	# Protein Groups	Protein Group Accessions	Modifications	ΔCn	q-Value	PEP	XCorr	Charge	MH+ [Da]	ΔM [ppm]	RT [min]	# Missed Cleavages
	High	VEITSVGGGADYGASLK	2	5	1	A0A512TLB4		0	0	2.521e-09	4.91549	2	1623.82	-1.40611	41.6206	0
	High	ETWVTGNHTFNIPFAAQEDPDKFLDEYVAGK	2	4	1	A0A512TLB4		0	0	6.682e-05	4.75816	3	3539.72	12.613	72.0128	1
	High	WAFTNFPDGFTmNDIGPVFSK	4	4	1	A0A512TLB4	M12(Oxidation)	0	0	1.107e-07	4.4252	2	2407.12	3.56092	75.5537	0
	High	SLETIDYSNQVGNFALEK	2	4	1	A0A512TLB4		0	0	4.414e-06	4.40985	2	2028	2.23291	55.5449	0
	High	IDDLSDQPWISNAVK	2	4	1	A0A512TLB4		0	0	6.905e-08	4.39757	2	1700.85	-0.0862793	54.1242	0
	High	TYGmPAATEGYGLmYNK	1	4	1	A0A512TLB4	M4(Oxidation); M14(Oxidation)	0	0	2.537e-05	3.93161	2	1898.84	2.77611	37.4635	0
	High	KEmLQNIQDASPK	2	5	1	A0A512TLB4	M3(Oxidation)	0	0	1.594e-05	3.47475	3	1517.76	0.453073	21.0471	1
	High	EFNDWmNLVGLLcK	1	5	1	A0A512TLB4	M6(Oxidation); C13(Carbamidomethyl)	0	0	2.182e-07	3.45939	2	1754.83	2.1644	77.7273	0
	High	ANTSIPVGVPmYWVVNK	1	4	1	A0A512TLB4	M11(Oxidation)	0	0	0.0001162	3.25837	2	1890.98	1.61532	58.6074	0
	High	HKIDDLSDQPWISNAVK	1	4	1	A0A512TLB4		0	0	7.192e-05	3.24939	3	1966.01	1.807	46.5875	1
	High	FLNTDmGDAAK	1	4	1	A0A512TLB4	M6(Oxidation)	0	0	0.0006514	2.84642	2	1198.54	0.207748	20.7662	0
	High	EmLQNIQDASPK	1	5	1	A0A512TLB4	M2(Oxidation)	0	0	3.312e-05	2.83189	2	1389.67	-0.110884	26.019	0
	High	TYGmPAATEGYGLMYNK	1	4	1	A0A512TLB4	M4(Oxidation)	0	0	0.006397	2.74337	2	1882.83	-2.10535	44.2601	0
	High	LAQEYEKEK	2	5	1	A0A512TLB4		0	0	0.009003	2.66245	3	1137.58	0.97161	13.4279	1
	High	AELGLENVVSYTTK	1	5	1	A0A512TLB4		0	0	0.001663	2.51353	2	1523.82	13.373	53.9129	0
	High	VEINDALQK	1	5	1	A0A512TLB4		0	0	0.007105	2.17036	2	1029.56	0.821622	28.2219	0
	High	GTEPDIFmVAGK	1	5	1	A0A512TLB4	M8(Oxidation)	0	0	0.002235	2.09133	2	1280.62	0.374979	46.2958	0
	High	AAFETLDSK	1	5	1	A0A512TLB4		0	0	0.002061	1.78179	2	981.489	-0.108244	27.5916	0
	High	SITEYNNSGK	1	3	1	A0A512TLB4		0	0.003	0.04425	2.14888	2	1112.52	1.1214	15.3944	0
	High	TITSFDALK	1	5	1	A0A512TLB4		0	0.003	0.05367	1.49733	2	995.541	0.294271	40.7206	0
W1UDY8	Probable butyrate kinase OS=Clostridium butyricum DORA_1 OX=1403941 GN=buk PE=3 SV=1 - [W1UDY8_CLOBU]	85.9887	61.69	8	9	13	23	355	38.1627	5.40186
	A2	Sequence	# PSMs	# Proteins	# Protein Groups	Protein Group Accessions	Modifications	ΔCn	q-Value	PEP	XCorr	Charge	MH+ [Da]	ΔM [ppm]	RT [min]	# Missed Cleavages
	High	ANVEWIAPVTVYPGEDELLALAQGAIR	3	1	1	W1UDY8		0	0	9.2e-08	5.37585	3	2895.54	4.70421	88.4545	0
	High	VVDVNNALDGDGPFSPER	3	11	2	A0A6M0YL81;W1UDY8		0	0	3.192e-08	5.04341	2	1900.91	1.97008	51.4004	0
	High	SIADEIGVPSFIVDPVVTDELADVAR	3	2	1	W1UDY8		0	0	1.168e-07	5.03082	3	2727.41	2.13965	83.9317	0
	High	GGmLKPVEGGTYAVNDAmVEDLK	1	2	1	W1UDY8	M3(Oxidation); M18(Oxidation)	0	0	6.088e-08	4.68948	3	2426.16	0.805358	41.3801	0
	High	IGVYEDEKELFEETLR	2	2	2	W1UDY8;A0A6M0YL81		0	0	2.872e-07	4.18102	3	1969.97	-1.25218	61.3556	1
	High	VGVQGPHASNLGGILAR	3	2	1	W1UDY8		0	0	5.809e-08	4.17138	2	1645.91	-1.0223	41.6593	0
	High	VDQIVLTGGIAYSPTLVPDLK	1	1	1	W1UDY8		0	0	5.77e-05	3.9076	3	2199.24	3.9112	68.8417	0
	High	QFDAIFDQFQFR	2	2	1	W1UDY8		0	0	5.75e-05	3.22391	3	1561.75	3.06889	72.0959	0
	High	GGFVGYLNTNDVK	1	11	2	A0A6M0YL81;W1UDY8		0	0	0.005624	3.12879	2	1383.69	1.05425	46.944	0
	High	LLIINPGSTSTK	1	15	2	A0A6M0YL81;W1UDY8		0	0	3.877e-05	3.04727	2	1243.73	0.354192	40.6575	0
	High	HTNEELKQFDAIFDQFQFR	1	1	1	W1UDY8		0	0	9.102e-06	2.94855	4	2413.16	1.87827	72.7954	1
	High	GTIDKmEAGDKEcENIYK	1	2	1	W1UDY8	M6(Oxidation); C13(Carbamidomethyl)	0	0.001	0.0188	3.09655	3	2116.95	-0.797568	20.8436	2
	High	LSGTPDIPR	1	2	1	W1UDY8		0	0.003	0.03549	2.22212	2	955.521	0.540577	28.6334	0
W1UBA7	Uncharacterized protein OS=Clostridium butyricum DORA_1 OX=1403941 GN=Q607_CBUC00185G0010 PE=4 SV=1 - [W1UBA7_CLOBU]	84.3452	81.74	5	11	11	25	230	24.5612	4.86865
	A2	Sequence	# PSMs	# Proteins	# Protein Groups	Protein Group Accessions	Modifications	ΔCn	q-Value	PEP	XCorr	Charge	MH+ [Da]	ΔM [ppm]	RT [min]	# Missed Cleavages
	High	TQTAFSEGGLPIGAGLEDLGK	1	3	1	W1UBA7		0	0	6.689e-09	6.09967	2	2061.05	2.06473	64.5351	0
	High	TILEALNTDLVcDAINTAMR	2	5	1	W1UBA7	C12(Carbamidomethyl)	0	0	3.852e-11	5.33296	2	2234.13	4.6456	83.9882	0
	High	EVTDISGLTHGIGWcAPQQGAcK	3	3	1	W1UBA7	C15(Carbamidomethyl); C22(Carbamidomethyl)	0	0	6.718e-08	5.10987	2	2485.16	0.0943797	53.9381	0
	High	YLEmAEGYVTEVAVDEDKEIIGYK	2	1	1	W1UBA7	M4(Oxidation)	0	0	4.926e-06	4.12276	2	2780.33	4.2764	66.832	1
	High	DGIIEEALVETIGcSGmTHSAAmASEILPGK	4	3	1	W1UBA7	C14(Carbamidomethyl); M17(Oxidation); M23(Oxidation)	0	0	0.0001381	4.08074	3	3219.54	4.04779	72.7833	0
	High	TILEALNTDLVcDAINTAmR	2	5	1	W1UBA7	C12(Carbamidomethyl); M19(Oxidation)	0	0	0.0001556	3.55469	3	2250.11	1.22443	75.7856	0
	High	GPNHGPAPIPAEGK	2	3	1	W1UBA7		0	0	0.0002001	3.47807	2	1341.69	0.391013	17.4986	0
	High	VDDAAQLLDPR	2	1	1	W1UBA7		0	0	9.263e-05	3.11192	2	1212.62	-1.38085	41.5948	0
	High	GVDANEALEAAR	2	1	1	W1UBA7		0	0	5.358e-05	3.07155	2	1215.59	-1.70563	30.5586	0
	High	SQVGTMYGTLAK	1	3	1	W1UBA7		0	0	0.0001049	2.73216	2	1255.63	-0.755338	35.7902	0
	High	SQVGTmYGTLAK	1	3	1	W1UBA7	M6(Oxidation)	0	0	0.000167	2.53	2	1271.63	0.661099	26.0093	0
	High	ELFLQIVYGR	2	5	1	W1UBA7		0	0	0.001213	2.4781	2	1237.7	2.49478	69.0918	0
	High	EVEEmcVLAK	1	1	1	W1UBA7	M5(Oxidation); C6(Carbamidomethyl)	0	0	0.01655	2.25809	2	1223.56	-1.96708	21.9279	0
C4IKK9	Trigger factor OS=Clostridium butyricum E4 str. BoNT E BL5262 OX=632245 GN=tig PE=3 SV=1 - [C4IKK9_CLOBU]	84.2775	45.2	7	16	16	24	427	48.3217	4.81787
	A2	Sequence	# PSMs	# Proteins	# Protein Groups	Protein Group Accessions	Modifications	ΔCn	q-Value	PEP	XCorr	Charge	MH+ [Da]	ΔM [ppm]	RT [min]	# Missed Cleavages
	High	GYIGETAFEGGEGHDYPLEIGSGTFIDNFEDQLIGLAVGDKK	3	2	1	C4IKK9		0	0	2.046e-08	6.28954	3	4459.14	4.08342	89.7939	1
	High	GYIGETAFEGGEGHDYPLEIGSGTFIDNFEDQLIGLAVGDK	4	2	1	C4IKK9		0	0	8.834e-08	5.32873	3	4331.06	7.72712	94.2636	0
	High	KPVYEVDEAEIEK	2	2	1	C4IKK9		0	0	4.602e-07	4.56789	2	1548.78	1.24241	34.172	0
	High	ELPELDDEFAKEVAAVDSFAELK	1	2	1	C4IKK9		0	0	1.011e-06	4.51506	3	2565.27	4.46333	82.2425	1
	High	LKYQGLSLDQYmQFTGNTTEK	1	2	1	C4IKK9	M12(Oxidation)	0	0	1.488e-06	4.44874	3	2481.2	0.194022	52.2936	1
	High	TEGTVEKGDIAVIDFK	1	2	1	C4IKK9		0	0	8.796e-08	4.06137	3	1721.9	-0.0570882	45.4532	1
	High	EFEEAVITAVIENAK	1	2	1	C4IKK9		0	0	2.525e-08	3.59472	3	1662.86	1.30536	73.2471	0
	High	VKELPELDDEFAK	2	7	1	C4IKK9		0	0	4.406e-06	3.29238	3	1532.79	1.085	44.4511	1
	High	ATDEEINER	1	2	1	C4IKK9		0	0	0.0004162	3.01215	2	1076.49	1.71018	14.3275	0
	High	TQKPmIEKDIVIENTLK	1	2	1	C4IKK9	M5(Oxidation)	0	0	0.0007663	2.85098	3	2016.1	-1.15432	39.5122	1
	High	ADLVLEAVAK	2	2	1	C4IKK9		0	0	0.01323	2.3999	2	1028.6	1.04778	44.4619	0
	High	mDVPEVmVNK	1	2	1	C4IKK9	M1(Oxidation); M7(Oxidation)	0	0	0.001793	2.03655	2	1193.56	1.92097	25.8354	0
	High	EVAAVDSFAELK	1	2	1	C4IKK9		0	0	0.001598	1.76175	2	1278.66	0.922666	48.2102	0
	High	AEREFEEAVITAVIENAK	1	2	1	C4IKK9		0	0.003	0.04204	2.77301	3	2019.04	0.685641	71.5959	1
	High	GDIAVIDFK	1	2	1	C4IKK9		0	0.003	0.03669	2.33847	2	977.527	-2.95639	47.7621	0
	High	VEADKFDAAITK	1	2	1	C4IKK9		0	0.003	0.05166	1.53429	3	1307.68	-1.27823	29.9825	1
A0A0C2NSF5	GGGtGRT protein OS=Clostridium botulinum OX=1491 GN=FC774_06015 PE=4 SV=1 - [A0A0C2NSF5_CLOBO]	82.0785	39.04	3	1	10	23	333	35.5396	7.10791
	A2	Sequence	# PSMs	# Proteins	# Protein Groups	Protein Group Accessions	Modifications	ΔCn	q-Value	PEP	XCorr	Charge	MH+ [Da]	ΔM [ppm]	RT [min]	# Missed Cleavages
	High	EGVAImHmEGVDVSITGNSTNPTR	8	4	2	W1U564;A0A0C2NSF5	M6(Oxidation); M8(Oxidation)	0	0	2.043e-05	5.24684	3	2547.18	-1.82881	109.323	0
	High	VGLGHGNLGAmLLR	3	4	2	W1U564;A0A0C2NSF5	M11(Oxidation)	0	0	7.903e-08	4.86928	3	1423.79	2.28808	43.2513	0
	High	VGLGHGNLGAMLLR	1	4	2	W1U564;A0A0C2NSF5		0	0	1.988e-06	4.15844	3	1407.79	0.956515	52.621	0
	High	cFAFLAGHESFAAAEGAIK	3	4	2	W1U564;A0A0C2NSF5	C1(Carbamidomethyl)	0	0	9.331e-08	3.83293	2	1996.97	4.21805	59.6837	0
	High	TLHPDNmGSGPASYGmTDTMGR	1	1	1	A0A0C2NSF5	M7(Oxidation); M16(Oxidation)	0	0	0.0003224	3.52543	3	2327.96	-5.28406	24.409	0
	High	KVGLGHGNLGAmLLR	1	4	2	W1U564;A0A0C2NSF5	M12(Oxidation)	0	0	5.869e-08	3.22677	3	1551.88	0.821459	38.4371	1
	High	INGFTYVQTKFDYYTGEVK	2	3	1	A0A0C2NSF5		0	0	0.007225	3.10351	2	2273.09	-8.56372	109.61	1
	High	YFSVASGGGTGR	1	6	2	W1U564;A0A0C2NSF5		0	0	2.371e-06	2.91048	2	1158.56	1.17567	27.1689	0
	High	cYGSDDVR	1	4	2	W1U564;A0A0C2NSF5	C1(Carbamidomethyl)	0	0	0.002587	2.55995	2	971.388	-0.476712	14.9801	0
	High	FQHPVAGTYKK	1	6	2	W1U564;A0A0C2NSF5		0	0.001	0.02058	2.96249	3	1275.69	2.75978	15.8735	1
	High	FQHPVAGTYK	1	6	2	W1U564;A0A0C2NSF5		0	0.006	0.1034	2.45095	3	1147.59	-3.10231	19.0058	0
A0A0N8VXF8	Stage 0 sporulation protein A homolog OS=Clostridium butyricum OX=1492 GN=spo0A PE=4 SV=1 - [A0A0N8VXF8_CLOBU]	80.9222	69.68	15	13	13	24	277	31.0804	6.17627
	A2	Sequence	# PSMs	# Proteins	# Protein Groups	Protein Group Accessions	Modifications	ΔCn	q-Value	PEP	XCorr	Charge	MH+ [Da]	ΔM [ppm]	RT [min]	# Missed Cleavages
	High	KPDLVILDIImPHLDGLGVLEK	3	3	1	A0A0N8VXF8	M11(Oxidation)	0	0	1.565e-10	5.47688	3	2444.39	4.27824	79.7111	0
	High	IREmFNSAPTIQESSAQSNR	1	3	1	A0A0N8VXF8	M4(Oxidation)	0	0	2.82e-06	4.21513	3	2282.08	0.51548	29.8207	1
	High	ISVLIADDNKEFcSILNDYLLNQK	2	3	1	A0A0N8VXF8	C13(Carbamidomethyl)	0	0	7.535e-07	4.16151	3	2825.44	1.30878	78.0347	1
	High	EmFNSAPTIQESSAQSNR	2	3	1	A0A0N8VXF8	M2(Oxidation)	0	0	8.737e-05	4.10812	2	2012.9	2.53634	29.6717	0
	High	EMFNSAPTIQESSAQSNR	1	3	1	A0A0N8VXF8		0	0	1.736e-07	4.08156	2	1996.91	1.23281	36.478	0
	High	KPDLVILDIIMPHLDGLGVLEK	1	3	1	A0A0N8VXF8		0	0	3.306e-06	3.84117	3	2428.4	5.55525	88.1522	0
	High	TPVDLETEITNIIHEIGVPAHIK	2	2	1	A0A0N8VXF8		0	0	3.474e-08	3.71751	4	2539.39	4.46601	88.7882	0
	High	ITQQAITLGADYYTVKPFDmEVFTK	1	8	1	A0A0N8VXF8	M20(Oxidation)	0	0	3.257e-06	3.6624	3	2895.46	2.71762	63.2658	0
	High	SKTPVDLETEITNIIHEIGVPAHIK	3	2	1	A0A0N8VXF8		0	0	7.867e-07	3.61443	3	2754.51	3.44033	83.6554	1
	High	EAITmVVNDMELLSAVTK	1	7	1	A0A0N8VXF8	M5(Oxidation)	0	0	2.555e-06	3.48218	3	1980.01	3.14246	78.1524	0
	High	VSYPTTSSYILTSEPK	2	2	1	A0A0N8VXF8		0	0	1.237e-05	3.34962	2	1772.9	1.3082	46.3728	0
	High	GKPTNSEFIAIIADK	1	11	1	A0A0N8VXF8		0	0	6.45e-05	2.99229	3	1603.87	1.3902	51.3077	0
	High	ITQQAITLGADYYTVKPFDMEVFTK	1	8	1	A0A0N8VXF8		0	0	0.0002376	2.8372	3	2879.46	3.65874	70.539	0
	High	EALELIVER	1	3	1	A0A0N8VXF8		0	0	0.0008625	2.75233	2	1071.61	1.16572	48.19	0
	High	IIILSAVGQDK	1	7	1	A0A0N8VXF8		0	0	1.569e-05	2.6956	2	1156.69	0.835464	46.3467	0
	High	LNTmDLEK	1	3	1	A0A0N8VXF8	M4(Oxidation)	0.0097	0.003	0.04313	2.03838	2	979.477	0.957951	21.332	0
C4IIT7	Putative sugar-binding secreted protein OS=Clostridium butyricum E4 str. BoNT E BL5262 OX=632245 GN=CLP_2323 PE=4 SV=1 - [C4IIT7_CLOBU]	80.3641	38.59	6	11	11	22	425	45.6491	4.90674
	A2	Sequence	# PSMs	# Proteins	# Protein Groups	Protein Group Accessions	Modifications	ΔCn	q-Value	PEP	XCorr	Charge	MH+ [Da]	ΔM [ppm]	RT [min]	# Missed Cleavages
	High	ADPVASAQTLEINEASmTQPmVK	4	4	1	C4IIT7	M17(Oxidation); M21(Oxidation)	0	0	1.77e-10	5.88325	2	2463.18	0.818386	44.9568	0
	High	TITQGDVTLENAADATK	2	1	1	C4IIT7		0	0	3.386e-10	5.44974	2	1747.87	0.748728	38.2371	0
	High	EALKDLDQAADVYmYANDQIPmLVEAGGVAK	5	6	1	C4IIT7	M14(Oxidation); M22(Oxidation)	0	0	5.407e-08	5.40878	3	3370.63	3.02669	68.6795	1
	High	NmEQAVALAAYLGGEESQK	2	6	1	C4IIT7	M2(Oxidation)	0	0	3.238e-08	4.82102	2	2024.96	0.458501	56.377	0
	High	FSDEEVKNLDTmmAK	2	5	1	C4IIT7	M12(Oxidation); M13(Oxidation)	0	0	4.965e-05	3.84134	2	1789.8	1.02648	31.7022	1
	High	NMEQAVALAAYLGGEESQK	1	6	1	C4IIT7		0	0	7.404e-06	3.46794	2	2008.97	4.31107	68.1948	0
	High	FDYGVmSEGDAAK	1	6	1	C4IIT7	M6(Oxidation)	0	0	3.037e-07	3.45816	2	1405.59	0.482259	29.0429	0
	High	LGAYVSGSWDAAAIKEDLGNNFGVTK	1	3	1	C4IIT7		0	0	3.118e-06	3.2596	3	2683.34	1.20053	64.892	1
	High	LPTITLNGEQK	1	6	1	C4IIT7		0	0	0.0005306	2.92515	2	1213.68	-0.581032	40.1809	0
	High	SVTELPEVK	1	6	1	C4IIT7		0	0	0.006842	1.49845	2	1001.55	0.708188	31.6869	0
	High	EDLGNNFGVTK	1	3	1	C4IIT7		0	0.004	0.06909	2.11588	2	1193.58	-1.01584	32.2471	0
	High	FSDEEVK	1	5	1	C4IIT7		0	0.008	0.1352	1.85499	2	853.395	0.947491	16.7476	0
W1UF54	Acetate kinase OS=Clostridium butyricum DORA_1 OX=1403941 GN=ackA PE=3 SV=1 - [W1UF54_CLOBU]	80.025	56.78	13	14	14	23	398	43.4253	5.40186
	A2	Sequence	# PSMs	# Proteins	# Protein Groups	Protein Group Accessions	Modifications	ΔCn	q-Value	PEP	XCorr	Charge	MH+ [Da]	ΔM [ppm]	RT [min]	# Missed Cleavages
	High	YSESVLVTDEVLESLQELIK	2	5	1	W1UF54		0	0	1.916e-10	6.56388	2	2294.21	3.8407	96.5413	0
	High	LYVIPTNEELmIAEETLGLIK	3	4	1	W1UF54	M11(Oxidation)	0	0	5.295e-09	4.52028	2	2405.3	5.73208	89.107	0
	High	YQLIDmSNNGVLAQGLVER	3	5	1	W1UF54	M6(Oxidation)	0	0	3.124e-10	4.368	2	2136.08	-0.109261	55.8226	0
	High	NDNQNIGDGmEISTPDSK	2	5	1	W1UF54	M10(Oxidation)	0	0	5.655e-08	4.18617	2	1950.84	0.753969	25.5955	0
	High	SGSIDPAIVTFLQK	1	5	1	W1UF54		0	0	0.0003318	3.68152	2	1475.81	1.88962	63.2587	0
	High	ALTNmEFLGIDIDSAK	1	3	1	W1UF54	M5(Oxidation)	0	0	3.762e-07	3.53261	2	1753.87	-1.28299	59.0984	0
	High	LAPLHNPANIIGIK	2	5	1	W1UF54		0	0	0.0004554	3.39172	2	1470.88	0.0943379	49.5019	0
	High	ALTNMEFLGIDIDSAK	1	3	1	W1UF54		0	0	9.484e-05	3.34733	2	1737.88	3.99742	68.7625	0
	High	GYSADEVNDILNKK	1	11	1	W1UF54		0	0	0.0003175	3.30218	2	1565.78	-1.91969	41.617	1
	High	AFmYPVPYEYYEEDHIRR	1	5	1	W1UF54	M3(Oxidation)	0	0	0.001253	3.18442	4	2394.09	0.744735	51.8384	1
	High	IGIDGILTQK	1	5	1	W1UF54		0	0	0.0005498	3.06366	2	1057.63	0.16311	48.8565	0
	High	SmDEISAVGHR	2	11	1	W1UF54	M2(Oxidation)	0	0	6.848e-06	2.98374	3	1217.56	-0.166637	17.5253	0
	High	ALLTmDIYGYQIK	1	5	1	W1UF54	M5(Oxidation)	0	0	0.01079	2.84688	2	1544.81	1.71108	56.066	0
	High	ILVINcGSSSLK	1	7	1	W1UF54	C6(Carbamidomethyl)	0	0	7.871e-05	2.21452	2	1290.71	-1.31596	39.4695	0
	High	AcQALmPNTPmVAVFDTAFHQTmPQK	1	4	1	W1UF54	C2(Carbamidomethyl); M6(Oxidation); M11(Oxidation); M23(Oxidation)	0	0	0.002523	2.00464	3	2982.37	2.44552	55.33	0
A0A0Q0YRU0	Elongation factor Ts OS=Clostridium butyricum OX=1492 GN=tsf PE=3 SV=1 - [A0A0Q0YRU0_CLOBU]	78.4354	50.82	6	14	14	23	305	33.6173	4.97021
	A2	Sequence	# PSMs	# Proteins	# Protein Groups	Protein Group Accessions	Modifications	ΔCn	q-Value	PEP	XCorr	Charge	MH+ [Da]	ΔM [ppm]	RT [min]	# Missed Cleavages
	High	LAEmVVETGAENVEALLNEKFDAETTVSDALK	2	2	1	A0A0Q0YRU0	M4(Oxidation)	0	0	2.429e-06	6.13662	4	3452.71	3.75952	78.9663	1
	High	IGVLVELAcDTASDILDEVAK	1	2	1	A0A0Q0YRU0	C9(Carbamidomethyl)	0	0	1.679e-09	5.81445	2	2231.16	3.65013	96.322	0
	High	LAEmVVETGAENVEALLNEK	1	2	1	A0A0Q0YRU0	M4(Oxidation)	0	0	8.852e-10	5.55317	3	2175.09	1.95959	70.6826	0
	High	LAEMVVETGAENVEALLNEKFDAETTVSDALK	2	2	1	A0A0Q0YRU0		0	0	2.661e-09	4.96697	3	3436.71	0.898304	81.5629	1
	High	DVcmQIAAANPLFLSEDQVDAASIEK	2	1	1	A0A0Q0YRU0	C3(Carbamidomethyl); M4(Oxidation)	0	0	1.298e-05	4.00408	3	2851.35	2.02717	68.3265	0
	High	VQALNEGKPENIVEK	2	2	1	A0A0Q0YRU0		0	0	0.0001419	3.99892	2	1667.9	2.00522	28.2501	0
	High	LAEMVVETGAENVEALLNEK	2	2	1	A0A0Q0YRU0		0	0	1.621e-06	3.85517	3	2159.1	4.22677	73.9221	0
	High	ALVETEGNIEK	1	2	1	A0A0Q0YRU0		0	0	0.0002749	3.1316	2	1202.63	1.3354	26.2998	0
	High	SKEVGSPITITR	1	2	1	A0A0Q0YRU0		0	0	0.0009626	3.00302	2	1287.73	1.50186	27.991	1
	High	DVcmQIAAANPLFLSEDQVDAASIEKEK	3	1	1	A0A0Q0YRU0	C3(Carbamidomethyl); M4(Oxidation)	0	0	5.451e-05	2.97957	3	3108.5	4.62904	64.7856	1
	High	EVcLLDQLWVK	1	2	1	A0A0Q0YRU0	C3(Carbamidomethyl)	0	0	0.001125	2.5935	2	1402.74	2.31429	69.386	0
	High	LGENmTIR	1	2	1	A0A0Q0YRU0	M5(Oxidation)	0	0	0.01174	2.5739	2	949.478	0.411133	16.9226	0
	High	FDAETTVSDALK	1	2	1	A0A0Q0YRU0		0	0	0.0001467	2.55945	2	1296.63	-0.445859	47.784	0
	High	FGIENGLVK	1	2	1	A0A0Q0YRU0		0	0	0.008617	1.8258	2	976.544	-2.32287	42.3339	0
	High	VAAEGIVK	1	6	1	A0A0Q0YRU0		0	0.003	0.05485	1.60142	2	786.471	-1.24022	18.2246	0
	High	EVGSPITITR	1	2	1	A0A0Q0YRU0		0	0.003	0.0361	1.36596	2	1072.6	0.594905	33.2685	0
A0A2S7FCK9	PrkA family serine protein kinase OS=Clostridium butyricum OX=1492 GN=AWN73_11055 PE=4 SV=1 - [A0A2S7FCK9_CLOBU]	77.0157	42.81	10	19	19	26	640	73.2874	6.03662
	A2	Sequence	# PSMs	# Proteins	# Protein Groups	Protein Group Accessions	Modifications	ΔCn	q-Value	PEP	XCorr	Charge	MH+ [Da]	ΔM [ppm]	RT [min]	# Missed Cleavages
	High	EQAESLFNNYIDNAEAYVNK	3	4	1	A0A2S7FCK9		0	0	1.879e-08	5.16088	2	2332.08	1.22633	70.0112	0
	High	TIDNALAESEYDcINPLSVMENIIK	4	4	1	A0A2S7FCK9	C13(Carbamidomethyl)	0	0	0.000142	4.18027	3	2852.38	2.95032	90.8283	0
	High	FEGSFLEYLDIVK	1	4	1	A0A2S7FCK9		0	0	1.201e-07	4.1257	2	1559.8	3.5157	78.8084	0
	High	KGVGVVPPVDPNNQDTSILTGAIDISK	2	4	1	A0A2S7FCK9		0	0	6.493e-06	3.48573	3	2734.46	0.187023	60.5517	1
	High	NDVEYLHTIITATQEK	1	10	1	A0A2S7FCK9		0	0	2.703e-07	3.3158	3	1874.95	-0.420126	56.1471	0
	High	YGFFKDDFYGIDK	1	4	1	A0A2S7FCK9		0	0	0.0004916	3.19299	3	1614.75	2.29977	57.2236	1
	High	SAIEDcEPVYALK	1	4	1	A0A2S7FCK9	C6(Carbamidomethyl)	0	0	0.004655	3.18118	2	1494.71	-5.07024	42.0108	0
	High	QVLYLVGPVGAGK	1	10	1	A0A2S7FCK9		0	0	0.0001066	3.02881	2	1300.76	-0.21429	50.5478	0
	High	SDVTSYMFYIIR	1	4	1	A0A2S7FCK9		0	0	1.531e-05	2.76596	2	1494.74	4.50012	72.39	0
	High	EHPEIVQLAHK	1	4	1	A0A2S7FCK9		0	0	0.002316	2.73356	3	1300.7	-1.07233	25.2019	0
	High	KIDITELREEAGQYEGmK	1	4	1	A0A2S7FCK9	M17(Oxidation)	0	0	0.005729	2.67272	4	2126.05	3.13977	47.831	2
	High	SDHTNEAILDR	2	10	1	A0A2S7FCK9		0	0	0.006899	2.44442	2	1270.6	-0.616457	20.6129	0
	High	IKDVSTGEELNPDEDFmR	1	4	1	A0A2S7FCK9	M17(Oxidation)	0	0	0.001847	2.38918	3	2110.96	0.123574	38.1229	1
	High	IYNGDEIVEK	1	4	1	A0A2S7FCK9		0	0	0.0035	2.20712	2	1179.59	1.06851	27.3556	0
	High	GLVEFIEVFK	1	4	1	A0A2S7FCK9		0	0	0.00799	2.12171	2	1180.66	2.379	75.6067	0
	High	YLGFIQDTIR	1	4	1	A0A2S7FCK9		0	0	0.0002604	2.07847	2	1225.66	1.83276	56.0063	0
	High	SSIVESLK	1	10	1	A0A2S7FCK9		0	0.002	0.02583	1.88273	2	862.486	-2.44969	30.1736	0
	High	LDYTSYEPLKEAIEK	1	4	1	A0A2S7FCK9		0	0.004	0.07363	1.93657	3	1798.92	3.59788	51.5738	1
	High	DMDIASDDKKR	1	4	1	A0A2S7FCK9		0	0.006	0.1035	1.55726	3	1293.61	2.42595	14.7668	2
A0A7U9D274	DNA-directed RNA polymerase subunit beta OS=Clostridium butyricum 60E.3 OX=997898 GN=rpoB PE=3 SV=1 - [A0A7U9D274_CLOBU]	75.894	29.72	25	22	22	25	1235	138.536	4.91943
	A2	Sequence	# PSMs	# Proteins	# Protein Groups	Protein Group Accessions	Modifications	ΔCn	q-Value	PEP	XCorr	Charge	MH+ [Da]	ΔM [ppm]	RT [min]	# Missed Cleavages
	High	LRPGEPPTVDSAISLIDTLFFDAK	1	3	1	A0A7U9D274		0	0	1.234e-09	5.14676	3	2602.39	3.70822	96.3273	0
	High	mTIQDQEAITPQmLINIRPVAAAIK	1	3	1	A0A7U9D274	M1(Oxidation); M13(Oxidation)	0	0	7.569e-05	4.53088	3	2797.5	2.62209	62.6029	0
	High	FGEmEVWALEAYGAAHTLQEILTVK	1	19	1	A0A7U9D274	M4(Oxidation)	0	0	1.442e-08	4.46683	3	2822.42	6.09874	95.9379	0
	High	mcPIETPEGPNIGLINSLATFAK	1	11	1	A0A7U9D274	M1(Oxidation); C2(Carbamidomethyl)	0	0	3.491e-06	4.22662	3	2489.24	0.866621	75.079	0
	High	NQVIADGPSTDLGEIALGK	1	10	1	A0A7U9D274		0	0	1.604e-07	4.1871	2	1897.99	0.690909	55.0579	0
	High	STGPYSLVTQQPLGGK	1	23	1	A0A7U9D274		0	0	1.856e-06	3.595	2	1632.86	0.12328	45.3625	0
	High	IANQVAATDIINPQTGEVmVEEGQK	2	3	1	A0A7U9D274	M19(Oxidation)	0	0	1.908e-06	3.56065	3	2671.33	0.784606	48.4091	0
	High	DIPNVSDDALKDVDDR	1	5	1	A0A7U9D274		0	0	8.393e-05	3.51935	2	1786.85	0.298607	44.6894	1
	High	EFFGSSQLSQFMDQTNPLSELTHK	2	21	1	A0A7U9D274		0	0	6.193e-07	3.22637	3	2771.3	2.27591	77.6623	0
	High	EFFGSSQLSQFmDQTNPLSELTHK	1	21	1	A0A7U9D274	M12(Oxidation)	0	0	0.0004099	3.11758	3	2787.3	3.47406	68.5066	0
	High	ILPEEDmPFLPDGRPLQIcLNPLGVPSR	1	12	1	A0A7U9D274	M7(Oxidation); C19(Carbamidomethyl)	0	0	0.0002065	3.10463	3	3189.65	3.47309	72.4791	0
	High	GETELTAEER	1	23	1	A0A7U9D274		0	0	0.001086	3.01038	2	1134.52	-3.64941	18.4505	0
	High	NAGVVSYVSGSEIR	1	3	1	A0A7U9D274		0	0	2.104e-06	2.89973	2	1437.73	-0.911232	40.5011	0
	High	LmAEDIQNSGIK	1	3	1	A0A7U9D274	M2(Oxidation)	0	0	4.168e-05	2.85342	2	1334.66	-0.335372	29.253	0
	High	TNAGTcANQRPIVDKGEIVFK	1	1	1	A0A7U9D274	C6(Carbamidomethyl)	0	0	0.0003258	2.70736	3	2318.19	0.806942	37.1724	1
	High	VNEYGFIETPYR	1	19	1	A0A7U9D274		0	0	1.037e-05	2.3611	2	1487.72	-0.0558152	50.5442	0
	High	LYSSTVIPNR	1	3	1	A0A7U9D274		0	0	0.002952	2.20099	2	1149.62	-2.34733	30.9737	0
	High	VISNNFVDLSK	1	3	1	A0A7U9D274		0	0	0.01226	1.98035	2	1235.66	-1.43957	42.5076	0
	High	TEAPVVGTGIEFK	1	3	1	A0A7U9D274		0	0	0.004516	1.91079	2	1347.72	1.9707	45.1491	0
	High	LSALGPGGLSR	1	21	1	A0A7U9D274		0	0	0.0006351	1.85571	2	1027.59	-0.00599674	33.8262	0
	High	AAVDSGVLPK	1	12	1	A0A7U9D274		0	0	0.009	1.63873	2	956.541	-0.697715	27.0695	0
	High	SGDILVGK	1	22	1	A0A7U9D274		0	0.003	0.05141	2.07996	2	788.451	-0.555567	21.6625	0
	High	LQNNETGEIK	1	10	1	A0A7U9D274		0	0.006	0.09837	1.6659	2	1145.58	0.761801	16.1438	0
A0A7G5NXW0	V-type ATP synthase beta chain OS=Clostridium butyricum OX=1492 GN=atpB PE=3 SV=1 - [A0A7G5NXW0_CLOBU]	73.6751	41.61	16	10	10	19	459	50.9505	5.47803
	A2	Sequence	# PSMs	# Proteins	# Protein Groups	Protein Group Accessions	Modifications	ΔCn	q-Value	PEP	XCorr	Charge	MH+ [Da]	ΔM [ppm]	RT [min]	# Missed Cleavages
	High	GmQVLVILTDITNYAEALR	3	2	1	A0A7G5NXW0	M2(Oxidation)	0	0	2.115e-09	6.06316	2	2136.15	3.99744	95.0633	0
	High	DFPSEFIQTGISAIDGLNTLVR	5	3	1	A0A7G5NXW0		0	0	8.549e-08	5.16925	2	2393.25	5.33789	94.8923	0
	High	LPVFSASGLPHQELAAQIAR	1	3	1	A0A7G5NXW0		0	0	9.361e-08	4.59111	3	2105.16	2.29113	56.1652	0
	High	GYPGYLYTDLSTLYER	3	16	1	A0A7G5NXW0		0	0	7.982e-08	4.58881	2	1910.92	2.33138	69.1593	0
	High	TREDHADTmNQLFAAYSQGK	2	5	1	A0A7G5NXW0	M9(Oxidation)	0	0	4.431e-06	4.14762	3	2299.04	-0.136928	37.5042	1
	High	FLGRPLELGVSEDmLGR	1	5	1	A0A7G5NXW0	M14(Oxidation)	0	0	5.876e-08	4.12748	3	1904.99	1.49906	53.1066	0
	High	GLmPPIDVLPSLSR	1	16	1	A0A7G5NXW0	M3(Oxidation)	0	0	0.0008615	2.5288	2	1510.83	2.91879	63.1306	0
	High	SNDNGPDIIPEKR	1	3	1	A0A7G5NXW0		0	0.002	0.03133	1.4973	3	1454.72	-0.80952	24.8832	1
	High	EGSITQIPILTmPEDDKTHPIPDLTGYITEGQIILSR	1	13	1	A0A7G5NXW0	M12(Oxidation)	0	0.003	0.03541	3.25813	4	4108.14	5.54469	78.7454	1
	High	VDINGEAINPmAR	1	5	1	A0A7G5NXW0	M11(Oxidation)	0	0.008	0.1275	2.33258	2	1415.7	4.94703	34.2398	0
W1UGB1	30S ribosomal protein S3 OS=Clostridium butyricum DORA_1 OX=1403941 GN=rpsC PE=3 SV=1 - [W1UGB1_CLOBU]	71.1709	56.76	11	12	12	24	222	24.5142	9.81787
	A2	Sequence	# PSMs	# Proteins	# Protein Groups	Protein Group Accessions	Modifications	ΔCn	q-Value	PEP	XCorr	Charge	MH+ [Da]	ΔM [ppm]	RT [min]	# Missed Cleavages
	High	SAEADAQLmAENIAAQLEK	4	1	1	W1UGB1	M9(Oxidation)	0	0	9.858e-09	5.20547	3	2018.98	4.58444	60.1034	0
	High	ADIDYGFAEADTTYGK	2	8	1	W1UGB1		0	0	2.038e-09	5.0226	2	1736.77	0.779449	46.8277	0
	High	SAEADAQLMAENIAAQLEK	3	1	1	W1UGB1		0	0	1.368e-08	4.62759	2	2002.98	2.82039	74.7601	0
	High	TEQYHEGTIPLQTLR	3	4	1	W1UGB1		0	0	6.157e-07	4.07257	2	1785.91	0.803515	40.0714	0
	High	KNFADNLIEDNKVR	1	1	1	W1UGB1		0	0	2.107e-06	3.67023	3	1675.88	0.852329	37.4969	2
	High	NFADNLIEDNKVR	2	1	1	W1UGB1		0	0	4.431e-05	3.26931	2	1547.78	-0.251917	44.7166	1
	High	LNIYTAKPGVIIGK	2	1	1	W1UGB1		0	0	0.01216	2.77293	3	1486.9	2.21211	44.4139	0
	High	LGGAEIAR	1	8	1	W1UGB1		0	0	0.003119	2.61119	2	786.447	0.549209	17.724	0
	High	NVLINIVEVK	1	3	1	W1UGB1		0	0	0.003703	2.35421	2	1140.7	1.53042	55.9069	0
	High	NFADNLIEDNK	1	1	1	W1UGB1		0	0	0.00123	2.20054	2	1292.61	1.29166	43.8527	0
	High	VWVYNGEVLPTKK	2	2	1	W1UGB1		0	0	0.00203	1.97266	3	1532.85	0.279263	42.4363	1
	High	LTQYISNK	1	1	1	W1UGB1		0	0.001	0.01833	2.09957	2	966.525	-0.560107	20.2946	0
	High	GGAGIEALK	1	1	1	W1UGB1		0	0.003	0.03654	2.22822	2	815.459	-4.41049	22.5706	0
A0A512TSX5	60 kDa chaperonin OS=Clostridium butyricum OX=1492 GN=groL PE=3 SV=1 - [A0A512TSX5_CLOBU]	69.2719	43.91	17	18	18	25	542	57.8785	4.97021
	A2	Sequence	# PSMs	# Proteins	# Protein Groups	Protein Group Accessions	Modifications	ΔCn	q-Value	PEP	XCorr	Charge	MH+ [Da]	ΔM [ppm]	RT [min]	# Missed Cleavages
	High	VAAISAADEEVGQLIANAmEK	1	3	1	A0A512TSX5	M19(Oxidation)	0	0	1.155e-13	7.06822	3	2146.08	3.28976	70.8557	0
	High	TNDVAGDGTTTATLLAQAIIR	1	14	1	A0A512TSX5		0	0	2.713e-08	4.88612	3	2102.11	2.13363	69.7484	0
	High	SmGTELDVVEGmQFDR	2	8	1	A0A512TSX5	M2(Oxidation); M12(Oxidation)	0	0	3.179e-08	4.39415	2	1845.8	1.34152	45.0755	0
	High	ITNIQEILPILEEIVK	4	3	1	A0A512TSX5		0	0	3.97e-06	3.96283	2	1865.11	4.41385	93.7051	0
	High	AQIEETSSEFDKEK	2	7	1	A0A512TSX5		0	0	7.765e-06	3.73148	2	1640.77	0.149374	25.0889	1
	High	EIELEDPYENmGAQLVK	2	13	1	A0A512TSX5	M11(Oxidation)	0	0	1.167e-07	3.67616	3	1993.95	1.81637	51.6697	0
	High	VGAATETELKEK	1	3	1	A0A512TSX5		0	0	0.0002645	3.48108	2	1275.68	2.95342	16.606	1
	High	VGNEGVITIEESK	1	8	1	A0A512TSX5		0	0	2.695e-06	3.21251	2	1374.71	1.2853	34.1614	0
	High	NVTAGANPILLR	1	3	1	A0A512TSX5		0	0	9.619e-06	3.09859	2	1238.72	-0.596184	41.6485	0
	High	EVTIDmLGTADSVK	1	2	1	A0A512TSX5	M6(Oxidation)	0	0	1.035e-06	3.01197	2	1494.73	-1.00877	39.8915	0
	High	EMLQDIAILTGGTVIAEELGR	1	6	1	A0A512TSX5		0	0	0.001772	2.97473	3	2229.2	8.27739	87.7778	0
	High	GYVSPYmATDTEK	1	3	1	A0A512TSX5	M7(Oxidation)	0	0	0.006991	2.75142	2	1477.66	3.27097	27.8331	0
	High	KITNIQEILPILEEIVK	1	3	1	A0A512TSX5		0	0	0.0003003	2.39843	3	1993.2	2.9908	86.447	1
	High	LAGGVAVIK	1	10	1	A0A512TSX5		0	0	0.0009551	2.31869	2	827.536	1.31359	28.9295	0
	High	NSEPGVGYDALHDEYKNmLK	2	2	1	A0A512TSX5	M18(Oxidation)	0	0	9.672e-05	2.15668	4	2296.06	2.84832	38.4296	1
	High	QVEGKEDIAR	1	3	1	A0A512TSX5		0	0	0.01752	2.15023	2	1144.6	0.328181	13.5343	1
	High	NSEPGVGYDALHDEYK	1	2	1	A0A512TSX5		0	0	4.578e-05	1.64204	3	1793.8	0.148559	35.5102	0
	High	SGIVDPTK	1	6	1	A0A512TSX5		0	0.005	0.07938	1.52762	2	816.445	-1.47887	17.0314	0
W1U0Q3	30S ribosomal protein S7 OS=Clostridium butyricum DORA_1 OX=1403941 GN=rpsG PE=3 SV=1 - [W1U0Q3_CLOBU]	66.5159	58.33	4	8	8	21	156	17.6363	9.61279
	A2	Sequence	# PSMs	# Proteins	# Protein Groups	Protein Group Accessions	Modifications	ΔCn	q-Value	PEP	XCorr	Charge	MH+ [Da]	ΔM [ppm]	RT [min]	# Missed Cleavages
	High	EALEVFEEAMNNVmPLLEVK	3	2	1	W1U0Q3	M14(Oxidation)	0	0	6.075e-10	5.10143	3	2321.15	3.54544	84.6434	0
	High	EALEVFEEAmNNVmPLLEVK	2	2	1	W1U0Q3	M10(Oxidation); M14(Oxidation)	0	0	1.371e-07	4.99036	3	2337.14	0.186585	71.2866	0
	High	VAGELLDASNNTGAAVK	4	2	1	W1U0Q3		0	0	1.881e-09	4.71908	2	1629.85	2.968	34.5355	0
	High	EALEVFEEAMNNVMPLLEVK	3	2	1	W1U0Q3		0	0	0.0004058	3.67304	3	2305.15	1.47003	95.0557	0
	High	IcYDAFEIIAQK	1	1	1	W1U0Q3	C2(Carbamidomethyl)	0	0	7.078e-06	3.15722	2	1470.73	0.829064	59.9261	0
	High	RIGGATYQVPIEVRPER	2	2	1	W1U0Q3		0	0	0.0004587	3.12037	3	1941.07	0.409378	38.4757	1
	High	FINSImEDGKK	1	2	1	W1U0Q3	M6(Oxidation)	0	0	0.001821	3.04522	2	1297.64	-0.609751	21.462	1
	High	IGGATYQVPIEVRPER	2	2	1	W1U0Q3		0	0	0.0001135	2.23783	3	1784.97	0.163081	41.5504	0
	High	FINSIMEDGKK	1	2	1	W1U0Q3		0	0.005	0.08808	2.7106	3	1281.65	1.71456	32.0827	1
	High	WmLIGAR	1	1	1	W1U0Q3	M2(Oxidation)	0	0.005	0.08236	1.973	2	862.46	-0.201311	42.5003	0
	High	RQTLGIR	1	4	1	W1U0Q3		0	0.008	0.1192	2.28558	2	843.516	-0.0409721	16.6957	1
A0A7U9H0V1	ETF domain-containing protein OS=Clostridium butyricum 60E.3 OX=997898 GN=HMPREF1084_03782 PE=3 SV=1 - [A0A7U9H0V1_CLOBU]	65.9041	77.22	6	16	16	23	259	27.6987	5.22412
	A2	Sequence	# PSMs	# Proteins	# Protein Groups	Protein Group Accessions	Modifications	ΔCn	q-Value	PEP	XCorr	Charge	MH+ [Da]	ΔM [ppm]	RT [min]	# Missed Cleavages
	High	IFETNDDEIKVmGAADIDVPVEELGLK	4	3	1	A0A7U9H0V1	M12(Oxidation)	0	0	1.062e-08	5.32846	3	2976.49	4.38823	66.9946	1
	High	EALcmGADEAILLTDR	2	6	1	A0A7U9H0V1	C4(Carbamidomethyl); M5(Oxidation)	0	0	9.299e-08	4.43767	2	1793.84	1.67203	52.6655	0
	High	TPcLLTAIEELNSPR	3	3	1	A0A7U9H0V1	C3(Carbamidomethyl)	0	0	1.095e-06	3.80736	3	1713.89	3.48535	71.8561	0
	High	VmGAADIDVPVEELGLK	1	3	1	A0A7U9H0V1	M2(Oxidation)	0	0	1.427e-05	3.46294	2	1771.92	2.87886	58.7786	0
	High	LDADIVFAGR	1	3	1	A0A7U9H0V1		0	0	2.054e-05	3.28037	2	1076.57	1.11774	49.0557	0
	High	GQGELVKQEPK	1	3	1	A0A7U9H0V1		0	0	0.005835	2.89718	2	1212.66	2.03923	14.7077	1
	High	VEGETLIVNR	1	3	1	A0A7U9H0V1		0	0	0.0001233	2.7683	2	1129.62	-1.36754	31.2256	0
	High	ALGGADTLATSK	1	6	1	A0A7U9H0V1		0	0	8.528e-05	2.68482	2	1104.59	-2.93322	21.9563	0
	High	DAVTYVLGK	1	1	1	A0A7U9H0V1		0	0	0.003797	2.31998	2	965.53	-0.254202	40.671	0
	High	VTVVSmGLPMAK	1	3	1	A0A7U9H0V1	M6(Oxidation)	0	0	0.0002028	2.12702	2	1248.67	0.284217	38.6219	0
	High	HALEGALR	1	3	1	A0A7U9H0V1		0	0	0.002504	2.06831	2	866.485	0.680427	16.8986	0
	High	DGVPSIINPEDKHALEGALR	1	3	1	A0A7U9H0V1		0	0	0.002163	1.92897	3	2131.12	2.24879	52.1787	1
	High	mNIVVcVK	1	6	1	A0A7U9H0V1	M1(Oxidation); C6(Carbamidomethyl)	0	0	0.01016	1.89758	2	978.512	0.45267	28.757	0
	High	ALEDGHQVVEVK	2	3	1	A0A7U9H0V1		0	0	0.01606	1.46208	3	1323.69	-0.483408	21.8848	0
	High	ALSGVIAK	1	3	1	A0A7U9H0V1		0	0.003	0.05107	1.74735	2	758.477	-0.419388	21.8805	0
	High	QAIDGDTAQVGPEIAEHLDIPQVTYVQDVK	1	3	1	A0A7U9H0V1		0	0.008	0.1547	2.65045	3	3249.65	7.0292	66.2495	0
A0A7U9DD41	30S ribosomal protein S2 OS=Clostridium butyricum 60E.3 OX=997898 GN=rpsB PE=3 SV=1 - [A0A7U9DD41_CLOBU]	65.4439	64.38	12	12	14	24	233	26.2949	6.39209
	A2	Sequence	# PSMs	# Proteins	# Protein Groups	Protein Group Accessions	Modifications	ΔCn	q-Value	PEP	XCorr	Charge	MH+ [Da]	ΔM [ppm]	RT [min]	# Missed Cleavages
	High	NLDASNVGAmFIVDPR	2	2	1	A0A7U9DD41	M10(Oxidation)	0	0	1.53e-09	4.79091	3	1734.85	1.51876	53.3854	0
	High	WLGGmLTNFTTIK	1	3	1	A0A7U9DD41	M5(Oxidation)	0	0	7.972e-06	3.74265	2	1497.78	3.9527	62.0893	0
	High	KAEEAYNFIK	2	5	1	A0A7U9DD41		0	0	0.0006911	3.45993	2	1212.63	1.96449	32.4681	1
	High	NLDASNVGAMFIVDPR	2	2	1	A0A7U9DD41		0	0	2.978e-06	3.4183	2	1718.86	1.38758	63.2073	0
	High	KQAQEAIEEEAIR	2	1	1	A0A7U9DD41		0	0	2.773e-06	3.33331	2	1514.78	0.846895	28.3566	1
	High	mQEDGTFEVLPK	2	3	1	A0A7U9DD41	M1(Oxidation)	0	0	0.0004112	3.22685	2	1409.66	-2.07513	40.3559	0
	High	QAQEAIEEEAIR	2	1	1	A0A7U9DD41		0	0	0.0001069	3.21127	3	1386.68	-1.02174	31.1674	0
	High	mADAIIEGR	1	2	1	A0A7U9DD41	M1(Oxidation)	0	0	1.879e-05	3.19559	2	991.486	-1.35104	21.7692	0
	High	EVATEGKDILFVGTK	2	3	1	A0A7U9DD41		0	0	2.467e-05	3.09692	2	1606.87	-0.563736	42.3576	1
	High	MADAIIEGR	1	2	1	A0A7U9DD41		0	0	7.407e-05	3.09483	2	975.493	0.546869	29.6273	0
	High	QLLEAGVHFGHQTR	2	13	2	A0A7U9DD41;A0A6B4ZQS5		0	0	0.003644	1.63123	4	1592.83	0.60245	33.9913	0
	High	ILGIPVVAIVDTNcDPEEVDYVIPGNDDAIR	1	5	1	A0A7U9DD41	C14(Carbamidomethyl)	0	0.002	0.02722	3.4704	4	3381.7	2.14807	78.4069	0
	High	NGIYIIDLQK	1	13	2	A0A7U9DD41;A0A6B4ZQS5		0	0.002	0.02285	1.85218	2	1176.66	0.673291	53.3359	0
	High	NAILEAK	1	7	1	A0A7U9DD41		0	0.003	0.04784	1.77533	2	758.441	-0.241256	18.0548	0
	High	AEEAYNFIK	1	5	1	A0A7U9DD41		0	0.004	0.07362	2.39509	2	1084.53	-2.30636	39.2588	0
	High	EVATEGKDILFVGTKK	1	3	1	A0A7U9DD41		0	0.005	0.0869	2.19759	3	1734.97	1.33505	37.6017	2
W1UD01	3-hydroxybutyryl-CoA dehydratase OS=Clostridium butyricum DORA_1 OX=1403941 GN=Q607_CBUC00021G0033 PE=3 SV=1 - [W1UD01_CLOBU]	65.2136	68.58	3	11	11	17	261	28.1906	4.98291
	A2	Sequence	# PSMs	# Proteins	# Protein Groups	Protein Group Accessions	Modifications	ΔCn	q-Value	PEP	XCorr	Charge	MH+ [Da]	ΔM [ppm]	RT [min]	# Missed Cleavages
	High	DLDTVLEDLENDTNIYAVILTGAGEK	2	1	1	W1UD01		0	0	4.653e-12	6.87301	3	2821.41	4.0275	96.664	0
	High	SFVAGADIAEmKDLNEAQGK	1	1	1	W1UD01	M11(Oxidation)	0	0	1.498e-10	5.89773	2	2110.02	1.97568	38.9843	1
	High	IASETALFGQPEVGLGITPGFGGTQR	5	1	1	W1UD01		0	0	9.289e-10	5.54397	3	2603.36	3.35239	67.4082	0
	High	LENLNKPVIAAIQGFALGGGcEISmAcDIR	1	1	1	W1UD01	C21(Carbamidomethyl); M25(Oxidation); C27(Carbamidomethyl)	0	0	3.818e-06	4.51865	3	3233.62	2.9616	73.4397	0
	High	cFATEDQTEGmTAFLER	1	1	1	W1UD01	C1(Carbamidomethyl); M11(Oxidation)	0	0	7.35e-08	4.30065	2	2021.84	-9.20807	45.175	0
	High	EGHLAIVTINRPK	1	3	1	W1UD01		0	0	2.139e-05	3.49652	2	1447.83	-2.43194	30.5801	0
	High	MASNIIANAPVAVK	1	1	1	W1UD01		0	0	0.0005838	3.06884	2	1398.78	-0.901255	42.3504	0
	High	mASNIIANAPVAVK	1	1	1	W1UD01	M1(Oxidation)	0	0	6.698e-07	3.05693	2	1414.77	-0.403023	39.1453	0
	High	mELENVILEK	1	1	1	W1UD01	M1(Oxidation)	0	0	0.0002303	2.84578	2	1233.64	-0.306852	42.9283	0
	High	ALNALNSATLK	1	1	1	W1UD01		0	0	0.0009583	2.53416	2	1115.64	0.166848	35.1953	0
	High	VVALEDLMNEAK	1	1	1	W1UD01		0	0	4.657e-05	2.45173	2	1331.69	1.41882	57.9234	0
	High	SFVAGADIAEmK	1	1	1	W1UD01	M11(Oxidation)	0	0	0.002682	2.36685	2	1254.61	1.86215	34.5286	0
A0A7G5NS67	N-acetylmuramoyl-L-alanine amidase family protein OS=Clostridium butyricum OX=1492 GN=FF104_01775 PE=4 SV=1 - [A0A7G5NS67_CLOBU]	65.1451	28.11	8	15	15	22	619	68.9305	4.75439
	A2	Sequence	# PSMs	# Proteins	# Protein Groups	Protein Group Accessions	Modifications	ΔCn	q-Value	PEP	XCorr	Charge	MH+ [Da]	ΔM [ppm]	RT [min]	# Missed Cleavages
	High	DKQIDDYDDYDmNEDEKIFYGTK	2	2	1	A0A7G5NS67	M12(Oxidation)	0	0	3.374e-05	4.69886	3	2876.21	1.50852	46.0527	2
	High	DKGIVAFNQILEGK	1	1	1	A0A7G5NS67		0	0	8.162e-09	4.33344	3	1531.85	0.248048	56.2527	1
	High	SITSYQLDAGDLYKDDDVTEASEVIGATEYK	2	1	1	A0A7G5NS67		0	0	0.0003844	4.28573	3	3396.6	3.91765	64.1872	1
	High	LSEYDKENNGVEAK	2	1	1	A0A7G5NS67		0	0	5.288e-05	4.00257	2	1595.76	2.74576	16.6545	1
	High	IDDDESVEDKKDNAK	3	1	1	A0A7G5NS67		0	0	2.338e-07	3.83787	2	1720.79	0.572009	12.9155	2
	High	TDDDDAAIYFNDGK	1	5	1	A0A7G5NS67		0	0	9.727e-07	3.43319	2	1559.65	-0.147237	39.6695	0
	High	YIDITHEANIYALVR	1	1	1	A0A7G5NS67		0	0	1.708e-08	3.4305	3	1790.95	1.51424	61.3812	0
	High	QIDDYDDYDmNEDEKIFYGTK	2	2	1	A0A7G5NS67	M10(Oxidation)	0	0	8.182e-06	3.06928	3	2633.09	0.733061	48.4053	1
	High	AQGDKEDGAYIPK	1	2	1	A0A7G5NS67		0	0	0.0006912	2.85965	3	1391.67	-4.94968	19.7991	1
	High	IDDDESVEDKK	2	1	1	A0A7G5NS67		0	0	0.002502	2.85903	2	1292.59	0.906771	13.5956	1
	High	GIVAFNQILEGK	1	1	1	A0A7G5NS67		0	0	0.0001643	2.60766	2	1288.73	1.2069	59.3549	0
	High	NSTLYATGVK	1	6	1	A0A7G5NS67		0	0	0.01143	2.17067	2	1053.55	-2.42233	21.9319	0
	High	TGFTNETGSK	1	1	1	A0A7G5NS67		0	0.001	0.01863	2.4075	2	1041.48	-0.217604	14.9208	0
	High	TTQIFLQK	1	1	1	A0A7G5NS67		0	0.002	0.02744	2.08184	2	978.563	1.16965	32.1142	0
	High	IVNYEVK	1	4	1	A0A7G5NS67		0	0.003	0.03737	1.86562	2	864.483	0.376433	21.6777	0
C4IF07	Phosphoenolpyruvate-protein phosphotransferase OS=Clostridium butyricum E4 str. BoNT E BL5262 OX=632245 GN=ptsP PE=3 SV=1 - [C4IF07_CLOBU]	63.4702	42.12	17	11	13	18	539	59.3241	4.95752
	A2	Sequence	# PSMs	# Proteins	# Protein Groups	Protein Group Accessions	Modifications	ΔCn	q-Value	PEP	XCorr	Charge	MH+ [Da]	ΔM [ppm]	RT [min]	# Missed Cleavages
	High	TLEIPAVLGLGDITTSVK	2	1	1	C4IF07		0	0	8.856e-10	5.10683	3	1827.05	2.37578	75.3462	0
	High	SGDKVIVDGITGDVIINPSEEVLAEYVAK	2	1	1	C4IF07		0	0	2.032e-06	4.62865	3	3030.6	2.2354	73.0402	1
	High	VIVDGITGDVIINPSEEVLAEYVAK	2	1	1	C4IF07		0	0	3.19e-05	4.39746	3	2643.43	7.34417	76.3636	0
	High	AIESVTNTFVAIFESMDNEYmR	1	2	2	C4IF07;A0A512TQT9	M21(Oxidation)	0	0	1.008e-07	4.01143	3	2583.18	0.355667	92.143	0
	High	WVGmcGEmAGDEAAIPTLVEYGLDEFSmSATSILNAK	1	6	1	C4IF07	M4(Oxidation); C5(Carbamidomethyl); M8(Oxidation); M28(Oxidation)	0	0	0.0008224	3.82466	3	4011.82	4.10428	96.7678	0
	High	TLPYLPLPEEMNPFLGYR	1	7	1	C4IF07		0	0	1.004e-05	3.57014	3	2150.11	5.16362	82.5001	0
	High	TLPYLPLPEEmNPFLGYR	2	7	1	C4IF07	M11(Oxidation)	0	0	3.019e-05	3.42226	3	2166.1	2.71105	74.6248	0
	High	TLDIGGDKTLPYLPLPEEmNPFLGYR	1	7	1	C4IF07	M19(Oxidation)	0	0	0.0009045	3.40101	3	2965.51	2.00885	74.3519	1
	High	ESAPTEEEQFESYK	1	1	1	C4IF07		0	0	7.159e-05	3.11114	2	1673.72	1.85903	35.1312	0
	High	VVGFITNIGGR	1	7	1	C4IF07		0	0	2.646e-05	3.08309	2	1132.65	0.758981	47.6817	0
	High	HVDFFSIGTNDLIQYTLAADR	1	18	2	C4IF07;A0A512TQT9		0	0	0.0007366	2.95387	3	2396.2	4.76914	77.8034	0
	High	FQAEQEELKK	1	1	1	C4IF07		0	0	0.002032	2.92169	2	1249.64	-3.00399	18.2987	1
	High	GGDDFAITENNTIVVAHDLTPSDTAGLDR	1	1	1	C4IF07		0	0	0.002634	2.81511	3	3014.44	2.21421	60.8942	0
	High	ITDVAAEKEK	1	1	1	C4IF07		0	0.001	0.02057	1.78699	3	1103.6	1.20963	13.5167	1
A0A7U9D973	50S ribosomal protein L3 OS=Clostridium butyricum 60E.3 OX=997898 GN=rplC PE=3 SV=1 - [A0A7U9D973_CLOBU]	62.771	47.85	2	8	8	19	209	22.7612	9.96436
	A2	Sequence	# PSMs	# Proteins	# Protein Groups	Protein Group Accessions	Modifications	ΔCn	q-Value	PEP	XCorr	Charge	MH+ [Da]	ΔM [ppm]	RT [min]	# Missed Cleavages
	High	TLENDGYEAIQVGFEEIR	3	2	1	A0A7U9D973		0	0	7.76e-10	4.9236	3	2083	2.70902	69.7454	0
	High	ADVFEAGDKVDVSAVSK	4	2	1	A0A7U9D973		0	0	3.969e-06	4.22017	2	1736.86	-4.31974	40.4046	1
	High	mPGHmGSVNTTVLNLQVVK	4	2	1	A0A7U9D973	M1(Oxidation); M5(Oxidation)	0	0	2.009e-08	4.09776	3	2057.05	0.77278	45.5529	0
	High	RmPGHmGSVNTTVLNLQVVK	1	2	1	A0A7U9D973	M2(Oxidation); M6(Oxidation)	0	0	3.171e-06	3.70355	3	2213.15	-1.03985	41.2664	1
	High	VVPVTVVEAGPcVVVQK	2	2	1	A0A7U9D973	C12(Carbamidomethyl)	0	0	4.686e-08	3.47021	3	1780.01	1.40756	49.5397	0
	High	IGmTQIFDENGK	2	3	1	A0A7U9D973	M3(Oxidation)	0	0	1.739e-05	3.40302	2	1368.65	-0.57635	33.4439	0
	High	LEDITSYEVGQEIK	2	2	1	A0A7U9D973		0	0	9.129e-07	3.19267	2	1623.81	0.0342377	47.2506	0
	High	TLENDGYEAIQVGFEEIREK	1	2	1	A0A7U9D973		0	0	0.008135	1.81981	3	2340.14	0.221859	68.2317	1
A0A427SPI2	Nucleotide sugar dehydrogenase OS=Clostridium butyricum OX=1492 GN=CBU02nite_18900 PE=3 SV=1 - [A0A427SPI2_CLOBU]	62.7136	56.85	9	15	15	19	438	48.8517	5.33838
	A2	Sequence	# PSMs	# Proteins	# Protein Groups	Protein Group Accessions	Modifications	ΔCn	q-Value	PEP	XCorr	Charge	MH+ [Da]	ΔM [ppm]	RT [min]	# Missed Cleavages
	High	VVGGcSEDcTEVAAALYR	1	6	1	A0A427SPI2	C5(Carbamidomethyl); C9(Carbamidomethyl)	0	0	3.285e-10	5.09115	2	1956.88	-0.188868	46.3616	0
	High	NILEGDIHTVSSPAVAEMEK	1	4	1	A0A427SPI2		0	0	6.04e-09	4.8177	2	2140.07	3.51703	51.9282	0
	High	GmLVILESTTYPGTTEEVLKPILEESGLK	2	4	1	A0A427SPI2	M2(Oxidation)	0	0	1.377e-05	4.79836	3	3163.68	3.68913	76.9412	0
	High	NILEGDIHTVSSPAVAEmEK	1	4	1	A0A427SPI2	M18(Oxidation)	0	0	9.901e-08	4.53413	2	2156.06	2.33914	44.0632	0
	High	VGVVGLGYVGLPLAVEK	1	7	1	A0A427SPI2		0	0	7.496e-09	4.41797	2	1669.99	1.7578	69.8167	0
	High	NGADLmVNDPYcPVSK	1	4	1	A0A427SPI2	M6(Oxidation); C12(Carbamidomethyl)	0	0	0.0007595	3.93506	2	1795.8	0.729629	38.4937	0
	High	cGEDFFLAFSPER	1	6	1	A0A427SPI2	C1(Carbamidomethyl)	0	0	1.99e-06	3.67407	2	1574.7	2.64857	68.5953	0
	High	mGIDVWEVIDAAK	1	7	1	A0A427SPI2	M1(Oxidation)	0	0	2.131e-05	3.67366	2	1462.73	1.6983	70.7091	0
	High	NINIGLANEmAILcNR	1	7	1	A0A427SPI2	M10(Oxidation); C14(Carbamidomethyl)	0	0	1.606e-07	3.36023	2	1831.92	1.0894	56.0223	0
	High	TKPYGFmPFYPGPGLGGHcIPLDPFYLEWK	1	7	1	A0A427SPI2	M7(Oxidation); C19(Carbamidomethyl)	0	0	0.0006467	3.21463	4	3500.7	3.32835	78.4452	0
	High	NDIDDYRESPAFK	2	7	1	A0A427SPI2		0	0	0.0009739	3.15295	2	1569.72	2.34818	33.9647	1
	High	LIETSGEINDSmPEFVLDNVmK	1	7	1	A0A427SPI2	M12(Oxidation); M21(Oxidation)	0	0	0.01461	2.99366	3	2513.18	1.17519	56.6924	0
	High	DVDTIcIcVPTPLDLYK	1	6	1	A0A427SPI2	C6(Carbamidomethyl); C8(Carbamidomethyl)	0	0	0.0001841	2.14043	2	2022.01	6.42299	73.358	0
	High	VLImGVAYK	1	4	1	A0A427SPI2	M4(Oxidation)	0	0	0.001578	1.67631	2	1009.57	-0.35824	35.6305	0
	High	GMLVILESTTYPGTTEEVLKPILEESGLK	1	4	1	A0A427SPI2		0	0.002	0.03061	2.48245	3	3147.69	5.89293	82.6658	0
	High	AKEYDYHTR	1	7	1	A0A427SPI2		0	0.002	0.02726	1.81016	3	1182.55	-0.589032	13.1032	1
	High	VIELLEK	1	6	1	A0A427SPI2		0	0.003	0.03603	1.99018	2	843.517	-1.63813	39.3704	0
A0A7U9D9R1	Rubrerythrin OS=Clostridium butyricum 60E.3 OX=997898 GN=HMPREF1084_01838 PE=4 SV=1 - [A0A7U9D9R1_CLOBU]	60.2655	62.22	8	1	7	17	180	19.7365	5.19873
	A2	Sequence	# PSMs	# Proteins	# Protein Groups	Protein Group Accessions	Modifications	ΔCn	q-Value	PEP	XCorr	Charge	MH+ [Da]	ΔM [ppm]	RT [min]	# Missed Cleavages
	High	FmEQSGEmTWASEHVIGVAQGASEDImADLR	3	8	2	A0A7U9D9R1;C4IK58	M2(Oxidation); M8(Oxidation); M27(Oxidation)	0	0	6.145e-10	5.35973	3	3443.53	2.15944	69.0975	0
	High	FmEQSGEmTWASEHVIGVAQGASEDIMADLR	1	8	2	A0A7U9D9R1;C4IK58	M2(Oxidation); M8(Oxidation)	0	0	4.649e-10	5.24303	3	3427.54	3.32142	75.5744	0
	High	ANFEGEccEVGmYLAmAR	2	8	2	A0A7U9D9R1;C4IK58	C7(Carbamidomethyl); C8(Carbamidomethyl); M12(Oxidation); M16(Oxidation)	0	0	3.648e-06	4.66135	2	2139.87	2.75682	55.3002	0
	High	VANLDAIHDTVHEmAR	3	8	1	A0A7U9D9R1	M14(Oxidation)	0	0	7.018e-07	4.32014	2	1807.88	-0.331163	30.0459	0
	High	FAELLGEVVTNSTK	2	6	2	A0A7U9D9R1;C4IK58		0	0	1.451e-05	3.89985	2	1507.8	1.06525	57.5405	0
	High	cPVcGVGPEK	1	6	2	A0A7U9D9R1;C4IK58	C1(Carbamidomethyl); C4(Carbamidomethyl)	0	0	0.002059	2.71314	2	1102.5	0.297174	17.5324	0
	High	EGYPEVGmYYEK	3	8	2	A0A7U9D9R1;C4IK58	M8(Oxidation)	0	0	3.602e-05	2.68896	2	1480.63	1.77068	37.6157	0
	High	AAFEEAEHAAK	2	8	2	A0A7U9D9R1;C4IK58		0	0	0.003371	2.42576	2	1173.55	-1.68721	18.2916	0
A0A7G5NXV5	Transcriptional regulator OS=Clostridium butyricum OX=1492 GN=FF104_12205 PE=4 SV=1 - [A0A7G5NXV5_CLOBU]	59.7995	25.94	11	11	11	18	721	82.0904	4.84326
	A2	Sequence	# PSMs	# Proteins	# Protein Groups	Protein Group Accessions	Modifications	ΔCn	q-Value	PEP	XCorr	Charge	MH+ [Da]	ΔM [ppm]	RT [min]	# Missed Cleavages
	High	KEETALIAIDDNANAGLIEAFEDDYDDVNDVK	1	3	1	A0A7G5NXV5		0	0	5.216e-09	6.12326	3	3525.64	1.0603	76.7861	1
	High	EINESLLVSSFDEFLDK	1	1	1	A0A7G5NXV5		0	0	8.708e-06	4.85463	2	1984.99	7.53985	83.1151	0
	High	VmYTLNKPETLSDELITEIPINQSNDFLK	4	1	1	A0A7G5NXV5	M2(Oxidation)	0	0	0.0001201	4.54455	3	3381.72	2.86346	73.0472	0
	High	LLLGADDSASGNDPFQAGVLSLGENGELK	2	3	1	A0A7G5NXV5		0	0	7.895e-05	3.8911	3	2887.44	3.77359	72.2348	0
	High	TFcPLTSTmESTIDIDKEVGNYNTYLEFYK	3	3	1	A0A7G5NXV5	C3(Carbamidomethyl); M9(Oxidation)	0	0	4.965e-06	3.7126	3	3595.65	0.854581	71.5623	1
	High	TmLFEEINPERLDLLTLVGDTK	2	3	1	A0A7G5NXV5	M2(Oxidation)	0	0	0.0003713	3.59865	3	2563.35	6.46729	79.1898	1
	High	LDLLTLVGDTK	1	3	1	A0A7G5NXV5		0	0	0.0002286	3.1405	2	1187.69	3.01321	67.7724	0
	High	TmLFEEINPER	1	3	1	A0A7G5NXV5	M2(Oxidation)	0	0	0.001829	2.7073	2	1394.66	0.466798	47.6476	0
	High	mDVIQQTNR	1	11	1	A0A7G5NXV5	M1(Oxidation)	0	0	0.002324	2.55099	2	1120.54	-1.12044	15.4601	0
	High	FFSNNPTSVK	1	3	1	A0A7G5NXV5		0	0	0.01549	2.01288	2	1140.57	-0.779277	29.3971	0
	High	LVNSLNLPR	1	3	1	A0A7G5NXV5		0	0.003	0.06018	1.24562	2	1025.61	-0.450942	39.2692	0
C4IIK8	Acyl-coa dehydrogenase, short-chain specific OS=Clostridium butyricum E4 str. BoNT E BL5262 OX=632245 GN=CLP_2244 PE=3 SV=1 - [C4IIK8_CLOBU]	59.3548	53.16	6	10	14	21	380	41.7716	5.24951
	A2	Sequence	# PSMs	# Proteins	# Protein Groups	Protein Group Accessions	Modifications	ΔCn	q-Value	PEP	XCorr	Charge	MH+ [Da]	ΔM [ppm]	RT [min]	# Missed Cleavages
	High	IGIAAQALGIAEGAIDETVK	2	3	1	C4IIK8		0	0	1.812e-14	5.91953	3	1940.08	3.29257	82.1913	0
	High	LGAFALTEPVAGTDASmQK	2	3	1	C4IIK8	M17(Oxidation)	0	0	2.473e-07	3.71556	2	1922.95	0.133284	49.5092	0
	High	GFNIAmATLDGGR	2	4	1	C4IIK8	M6(Oxidation)	0	0	1.893e-06	3.48897	2	1338.65	1.82081	47.432	0
	High	LVSANNASDVTR	1	2	1	C4IIK8		0	0	4.476e-05	3.24932	2	1246.64	-2.69509	18.8828	0
	High	EIDETmRFPEENVAK	2	3	1	C4IIK8	M6(Oxidation)	0	0	0.002489	3.21769	2	1823.85	1.45259	32.1359	1
	High	QDENHTQLQEmYR	2	3	1	C4IIK8	M11(Oxidation)	0	0	6.641e-05	3.01647	3	1707.73	-3.54206	18.7054	0
	High	LLVYQAAcAK	1	12	2	C4IIK8;A0A0L9Y7E4	C8(Carbamidomethyl)	0	0	0.0008226	2.53152	2	1136.61	0.467907	33.0296	0
	High	ENLLGEEGR	1	3	1	C4IIK8		0	0	0.0009758	2.20263	2	1016.5	0.488934	27.3249	0
	High	ASSTcELFFDNcIVPK	1	11	2	C4IIK8;A0A0L9Y7E4	C5(Carbamidomethyl); C12(Carbamidomethyl)	0	0	0.001073	2.15114	2	1887.86	-0.457623	60.2146	0
	High	FQNTQFELAK	1	3	1	C4IIK8		0	0	0.009406	2.06945	2	1225.62	0.839314	37.5186	0
	High	EFAENEVKPIAK	1	12	2	C4IIK8;A0A0L9Y7E4		0	0	0.004648	1.91228	3	1374.73	0.408867	27.7632	0
	High	GISAFIIEK	1	12	1	C4IIK8		0	0.001	0.02063	2.27979	2	977.567	0.412146	49.5306	0
	High	YLKPLASGEK	2	12	2	C4IIK8;A0A0L9Y7E4		0	0.002	0.02694	2.40696	3	1105.62	-4.23584	19.3997	0
	High	mAEmGLLGIPFPEEYGGAGmDTLSYIQcVEELSK	2	3	1	C4IIK8	M1(Oxidation); M4(Oxidation); M20(Oxidation); C28(Carbamidomethyl)	0	0.004	0.07303	2.9151	4	3783.75	8.4463	83.8717	0
A0A5Q2SL83	Glucose-6-phosphate isomerase OS=Clostridium butyricum OX=1492 GN=pgi PE=3 SV=1 - [A0A5Q2SL83_CLOBU]	58.5481	45.21	5	11	11	19	449	49.8562	5.2876
	A2	Sequence	# PSMs	# Proteins	# Protein Groups	Protein Group Accessions	Modifications	ΔCn	q-Value	PEP	XCorr	Charge	MH+ [Da]	ΔM [ppm]	RT [min]	# Missed Cleavages
	High	YEINIEKDADDLDGLNFLAGK	4	3	1	A0A5Q2SL83		0	0	5.712e-10	5.63112	2	2353.17	5.2479	69.5724	1
	High	FSVLTAVGLLPIAAAGINIDEmmK	1	3	1	A0A5Q2SL83	M22(Oxidation); M23(Oxidation)	0	0	1.204e-09	5.28469	3	2506.34	4.30387	87.5253	0
	High	IFYVGNNISSTYMAELLQAIEGK	1	3	1	A0A5Q2SL83		0	0	4.187e-07	4.95193	3	2561.3	2.59242	91.2562	0
	High	VAPYLATSEVDYmEDmVK	2	3	1	A0A5Q2SL83	M13(Oxidation); M16(Oxidation)	0	0	3.215e-07	4.69803	2	2092.95	0.899174	46.3106	0
	High	IFYVGNNISSTYmAELLQAIEGK	1	3	1	A0A5Q2SL83	M13(Oxidation)	0	0	3.37e-06	3.83853	3	2577.3	4.4546	80.231	0
	High	NmFALLGKPGYEEmKAELEK	1	3	1	A0A5Q2SL83	M2(Oxidation); M14(Oxidation)	0	0	0.004823	3.53075	3	2330.14	0.170448	43.5574	1
	High	NMFALLGKPGYEEmKAELEK	1	3	1	A0A5Q2SL83	M14(Oxidation)	0	0	0.0009331	3.46236	3	2314.15	2.82723	52.6586	1
	High	TLADSEGYETFVVPDDVGGR	1	3	1	A0A5Q2SL83		0	0	0.001952	3.11298	2	2127	3.47602	54.8961	0
	High	AcGISGYLLGVNPFDQPGVEAYKK	1	3	1	A0A5Q2SL83	C2(Carbamidomethyl)	0	0	0.0001005	2.81586	3	2583.3	1.77148	67.9763	1
	High	GLFPAAVDFTTDLHSMGQYIQEGR	2	3	1	A0A5Q2SL83		0	0	0.0007992	2.12721	3	2653.28	3.86812	78.9691	0
	High	VLFETVINVEKPK	1	3	1	A0A5Q2SL83		0	0	4.693e-05	1.9763	3	1515.88	0.883274	51.7415	0
	High	GLFPAAVDFTTDLHSmGQYIQEGR	1	3	1	A0A5Q2SL83	M16(Oxidation)	0	0	0.003978	1.90438	3	2669.28	3.46337	66.5897	0
	High	TmDFVNK	1	3	1	A0A5Q2SL83	M2(Oxidation)	0	0.006	0.09835	2.09252	2	870.403	0.220926	16.4024	0
	High	EAYSNPSIK	1	5	1	A0A5Q2SL83		0	0.008	0.1548	1.634	2	1008.5	-3.51013	18.5953	0
W1UDC6	50S ribosomal protein L2 OS=Clostridium butyricum DORA_1 OX=1403941 GN=rplB PE=3 SV=1 - [W1UDC6_CLOBU]	58.3416	44.57	6	10	10	18	276	30.1742	10.4478
	A2	Sequence	# PSMs	# Proteins	# Protein Groups	Protein Group Accessions	Modifications	ΔCn	q-Value	PEP	XCorr	Charge	MH+ [Da]	ΔM [ppm]	RT [min]	# Missed Cleavages
	High	ATIGTLSNATNDIVNIGK	2	1	1	W1UDC6		0	0	8.458e-11	4.70597	3	1801.97	1.07664	55.9504	0
	High	QmTmPTFEEITSQSPEK	3	1	1	W1UDC6	M2(Oxidation); M4(Oxidation)	0	0	2.409e-06	4.02337	2	2015.89	-0.306214	41.2562	0
	High	VGDVIESGVNADIK	3	1	1	W1UDC6		0	0	8.014e-07	3.95037	2	1415.74	0.249628	38.1068	0
	High	RQmTmPTFEEITSQSPEK	3	1	1	W1UDC6	M3(Oxidation); M5(Oxidation)	0	0	0.001116	3.94139	2	2172	1.38077	37.4143	1
	High	NIPVGTVIHNIELQK	1	4	1	W1UDC6		0	0	9.965e-06	3.30941	2	1674.96	1.51952	54.241	0
	High	SPIGRPSPVTPWGKPALGYK	2	1	1	W1UDC6		0	0	0.0002092	3.27448	3	2108.17	1.98533	43.7918	0
	High	VATIEYDPNR	1	6	1	W1UDC6		0	0	8.86e-05	2.96675	2	1177.59	0.159	27.7523	0
	High	AAGNSAQLMAK	1	2	1	W1UDC6		0	0	0.0002541	2.91036	2	1061.54	0.525778	17.3822	0
	High	KFNPITPSR	1	4	1	W1UDC6		0	0	0.006178	2.57243	2	1059.59	-0.29768	21.6757	1
	High	AGNALPLK	1	2	1	W1UDC6		0	0.002	0.02426	2.75428	2	783.472	-0.809236	21.9206	0
A0A512TP65	Alpha-1,4 glucan phosphorylase OS=Clostridium butyricum OX=1492 GN=malP_2 PE=3 SV=1 - [A0A512TP65_CLOBU]	57.311	31.78	8	17	17	23	752	86.5263	5.12256
	A2	Sequence	# PSMs	# Proteins	# Protein Groups	Protein Group Accessions	Modifications	ΔCn	q-Value	PEP	XCorr	Charge	MH+ [Da]	ΔM [ppm]	RT [min]	# Missed Cleavages
	High	YLNVFmVENYNVTK	1	8	1	A0A512TP65	M6(Oxidation)	0	0	1.157e-07	4.86089	2	1749.85	1.70046	58.5061	0
	High	LFDIDTVDESLVGEGIDFDKTDIEK	1	8	1	A0A512TP65		0	0	1.417e-06	4.36086	3	2813.38	4.82551	73.8953	1
	High	LLSNNLINLGLYDEVK	1	8	1	A0A512TP65		0	0	2.821e-07	4.26837	2	1818.01	3.27291	68.3362	0
	High	DWFmTLLDIEDYIK	1	8	1	A0A512TP65	M4(Oxidation)	0	0	2.587e-08	3.90707	2	1817.87	2.51234	96.3911	0
	High	WLLHcNNELTDFITELIGDDYKK	3	8	1	A0A512TP65	C5(Carbamidomethyl)	0	0	0.0001914	3.51466	4	2837.4	6.59898	88.1128	1
	High	LIPAcDVSEQISLASK	2	8	1	A0A512TP65	C5(Carbamidomethyl)	0	0	3.386e-06	3.36702	2	1730.9	-0.525855	50.4841	0
	High	ELVDFIISDEmLEVGDKENLTR	2	8	1	A0A512TP65	M11(Oxidation)	0	0	0.000148	2.93678	3	2581.28	2.49925	67.7536	1
	High	VSSTLYDIDVTGYDKPcNK	1	8	1	A0A512TP65	C17(Carbamidomethyl)	0	0	0.002563	2.69651	2	2175.03	2.87062	46.6843	0
	High	TDIKFEVPFGGFK	1	8	1	A0A512TP65		0	0	0.003738	2.59044	3	1484.78	0.579027	60.6658	1
	High	NADKLEELSK	2	7	1	A0A512TP65		0	0	0.004346	2.58765	2	1146.6	-1.28283	21.4491	1
	High	TcAYTNHTILAEALEK	1	8	1	A0A512TP65	C2(Carbamidomethyl)	0	0	0.001119	2.42875	3	1834.9	-1.20322	47.0393	0
	High	VLINISK	1	8	1	A0A512TP65		0	0	0.005524	2.30363	2	786.51	2.02798	33.0195	0
	High	AGFFSSDR	1	8	1	A0A512TP65		0	0	0.01459	2.13247	2	886.406	0.735733	31.484	0
	High	VYIIDDEKR	2	8	1	A0A512TP65		0	0	0.0148	2.09286	2	1150.61	2.19819	26.4517	1
	High	LLSNNLINLGLYDEVKK	1	8	1	A0A512TP65		0	0	0.006093	1.84266	3	1946.1	0.76145	61.5907	1
	High	LSTATNEEIYSALLHLTK	1	8	1	A0A512TP65		0	0	0.00134	1.45095	3	2004.07	0.331114	70.3878	0
	High	VFKDYEDR	1	8	1	A0A512TP65		0	0.002	0.02983	2.49231	2	1071.51	-0.0426075	17.7143	1
A0A5Q2T0S0	Glutamine synthetase OS=Clostridium butyricum OX=1492 GN=DRB99_16645 PE=3 SV=1 - [A0A5Q2T0S0_CLOBU]	56.7871	39.56	11	18	18	19	632	71.7044	5.56689
	A2	Sequence	# PSMs	# Proteins	# Protein Groups	Protein Group Accessions	Modifications	ΔCn	q-Value	PEP	XCorr	Charge	MH+ [Da]	ΔM [ppm]	RT [min]	# Missed Cleavages
	High	LNIFNGPQGHFLSQIGYGAImGLLK	1	3	1	A0A5Q2T0S0	M21(Oxidation)	0	0	6.734e-07	4.84072	3	2704.45	6.47619	85.3446	0
	High	TEDNIFEDFTEAER	1	5	1	A0A5Q2T0S0		0	0	3.675e-07	4.53786	2	1715.74	-0.231946	63.6222	0
	High	NYEVINPFVSSTNNSLK	1	5	1	A0A5Q2T0S0		0	0	1.807e-06	4.49661	2	1925.96	1.32242	56.9993	0
	High	APATVYENLSQLNNNPSK	1	5	1	A0A5Q2T0S0		0	0	1.303e-08	4.24611	2	1959.98	0.678504	44.7646	0
	High	LKPGFEAPIcTVTSLGLSPENPSR	1	5	1	A0A5Q2T0S0	C10(Carbamidomethyl)	0	0	1.178e-05	3.88612	3	2570.33	-0.958405	61.3313	0
	High	LIEAFNNEDFADASR	1	5	1	A0A5Q2T0S0		0	0	4.962e-08	3.53866	2	1711.79	0.780118	49.8324	0
	High	NAGDSAEYLEK	1	5	1	A0A5Q2T0S0		0	0	0.0002722	3.37601	2	1196.54	-1.94251	21.7737	0
	High	VDmVTDLNcK	1	5	1	A0A5Q2T0S0	M3(Oxidation); C9(Carbamidomethyl)	0	0	0.0036	3.172	2	1210.55	1.46034	21.3389	0
	High	VLDLDISNWTNLHDLR	1	5	1	A0A5Q2T0S0		0	0	3.274e-05	2.62196	3	1924	3.15278	68.3937	0
	High	LFLEDMESFLK	1	3	1	A0A5Q2T0S0		0	0	0.0001991	2.60988	2	1371.69	2.78045	77.3206	0
	High	HILTSAVSTFKDTLmNIFK	1	5	1	A0A5Q2T0S0	M15(Oxidation)	0	0	9.299e-05	2.60062	3	2182.17	3.945	79.5384	1
	High	IPcFLYHDNIAVDSR	1	5	1	A0A5Q2T0S0	C3(Carbamidomethyl)	0	0	4.425e-07	2.54285	3	1819.88	1.55787	52.1219	0
	High	ILNNHPEIK	2	5	1	A0A5Q2T0S0		0	0	0.01586	2.34235	3	1077.6	-2.40171	19.0023	0
	High	TVLAGLIR	1	5	1	A0A5Q2T0S0		0	0	0.01069	1.94666	2	842.546	0.535219	47.5569	0
	High	HILTSAVSTFK	1	5	1	A0A5Q2T0S0		0	0	0.003184	1.80307	2	1203.67	-0.79132	35.5927	0
	High	DLNSPmATR	1	5	1	A0A5Q2T0S0	M6(Oxidation)	0	0.001	0.0192	1.60732	2	1020.48	1.28205	14.6899	0
	High	ILVQETFR	1	5	1	A0A5Q2T0S0		0	0.002	0.02194	2.29671	2	1005.57	1.8818	37.7366	0
	High	FVSFVGIDLSGNDTDEKIPVK	1	11	1	A0A5Q2T0S0		0	0.004	0.0716	2.05162	3	2280.18	1.21164	61.7644	1
C4IK58	Rubrerythrin OS=Clostridium butyricum E4 str. BoNT E BL5262 OX=632245 GN=CLP_1240 PE=4 SV=1 - [C4IK58_CLOBU]	56.738	62.22	1	1	7	17	180	19.7084	5.19873
	A2	Sequence	# PSMs	# Proteins	# Protein Groups	Protein Group Accessions	Modifications	ΔCn	q-Value	PEP	XCorr	Charge	MH+ [Da]	ΔM [ppm]	RT [min]	# Missed Cleavages
	High	FmEQSGEmTWASEHVIGVAQGASEDImADLR	3	8	2	A0A7U9D9R1;C4IK58	M2(Oxidation); M8(Oxidation); M27(Oxidation)	0	0	6.145e-10	5.35973	3	3443.53	2.15944	69.0975	0
	High	FmEQSGEmTWASEHVIGVAQGASEDIMADLR	1	8	2	A0A7U9D9R1;C4IK58	M2(Oxidation); M8(Oxidation)	0	0	4.649e-10	5.24303	3	3427.54	3.32142	75.5744	0
	High	ANFEGEccEVGmYLAmAR	2	8	2	A0A7U9D9R1;C4IK58	C7(Carbamidomethyl); C8(Carbamidomethyl); M12(Oxidation); M16(Oxidation)	0	0	3.648e-06	4.66135	2	2139.87	2.75682	55.3002	0
	High	AANLDAIHDTVHEmAR	3	1	1	C4IK58	M14(Oxidation)	0	0	9.319e-07	4.03802	2	1779.85	0.514732	28.558	0
	High	FAELLGEVVTNSTK	2	6	2	A0A7U9D9R1;C4IK58		0	0	1.451e-05	3.89985	2	1507.8	1.06525	57.5405	0
	High	cPVcGVGPEK	1	6	2	A0A7U9D9R1;C4IK58	C1(Carbamidomethyl); C4(Carbamidomethyl)	0	0	0.002059	2.71314	2	1102.5	0.297174	17.5324	0
	High	EGYPEVGmYYEK	3	8	2	A0A7U9D9R1;C4IK58	M8(Oxidation)	0	0	3.602e-05	2.68896	2	1480.63	1.77068	37.6157	0
	High	AAFEEAEHAAK	2	8	2	A0A7U9D9R1;C4IK58		0	0	0.003371	2.42576	2	1173.55	-1.68721	18.2916	0
A0A2S7FCI6	Triosephosphate isomerase OS=Clostridium butyricum OX=1492 GN=tpiA PE=3 SV=1 - [A0A2S7FCI6_CLOBU]	54.3227	48.39	8	10	10	17	248	26.4134	5.07178
	A2	Sequence	# PSMs	# Proteins	# Protein Groups	Protein Group Accessions	Modifications	ΔCn	q-Value	PEP	XCorr	Charge	MH+ [Da]	ΔM [ppm]	RT [min]	# Missed Cleavages
	High	AQmEQSDIDGALVGGASLAAADFAAIVNY	1	4	1	A0A2S7FCI6	M3(Oxidation)	0	0	9.102e-08	5.0688	3	2884.39	6.90294	93.5527	0
	High	AAFAHNITPILccGETLEQR	3	4	1	A0A2S7FCI6	C12(Carbamidomethyl); C13(Carbamidomethyl)	0	0	9.625e-05	4.75831	3	2301.11	0.926644	53.0897	0
	High	EYFNETDEALNKK	1	8	1	A0A2S7FCI6		0	0	0.0001025	4.37441	2	1600.75	-1.40534	30.2877	1
	High	REYFNETDEALNKK	1	8	1	A0A2S7FCI6		0	0	1.242e-06	4.30157	3	1756.86	2.78527	27.6347	2
	High	VVIAYEPIWAIGTGK	2	7	1	A0A2S7FCI6		0	0	2.574e-09	4.09527	3	1616.91	1.94183	67.5987	0
	High	EYFNETDEALNK	1	8	1	A0A2S7FCI6		0	0	3.728e-06	3.55258	2	1472.66	1.04157	35.2496	0
	High	ENGTTNAVVGAQIK	3	5	1	A0A2S7FCI6		0	0	1.129e-05	3.49175	2	1401.74	2.71581	26.0913	0
	High	TATDEQANETIK	1	4	1	A0A2S7FCI6		0	0	9.519e-06	3.08083	2	1320.63	0.487849	15.1593	0
	High	GIVAEMFGSEVADKVR	2	4	1	A0A2S7FCI6		0	0	0.0006914	2.1012	2	1707.88	1.52525	58.5267	1
	High	GIVAEmFGSEVADKVR	1	4	1	A0A2S7FCI6	M6(Oxidation)	0	0.003	0.05649	1.21169	3	1723.87	1.33733	47.9673	1
	High	GIVAEMFGSEVADK	1	4	1	A0A2S7FCI6		0	0.007	0.1097	2.73987	3	1452.71	6.49975	57.8996	0
C4IDZ1	2,3-bisphosphoglycerate-independent phosphoglycerate mutase OS=Clostridium butyricum E4 str. BoNT E BL5262 OX=632245 GN=gpmI PE=3 SV=1 - [C4IDZ1_CLOBU]	53.307	35.35	3	9	9	15	512	56.0332	5.17334
	A2	Sequence	# PSMs	# Proteins	# Protein Groups	Protein Group Accessions	Modifications	ΔCn	q-Value	PEP	XCorr	Charge	MH+ [Da]	ΔM [ppm]	RT [min]	# Missed Cleavages
	High	LTANYPTSQLQASGmQVGLPEGQmGNSEVGHLNIGSGR	4	3	1	C4IDZ1	M15(Oxidation); M24(Oxidation)	0	0	1.588e-08	5.81256	3	3930.88	2.26583	51.2386	0
	High	LADIAPTmLNVLGLEVPAEmTGENLIINK	1	3	1	C4IDZ1	M8(Oxidation); M20(Oxidation)	0	0	1.193e-05	4.61436	3	3111.65	4.32424	75.8811	0
	High	AIEAVDEcLGNVVNK	1	2	1	C4IDZ1	C8(Carbamidomethyl)	0	0	3.751e-08	4.53529	2	1630.81	0.604445	45.8329	0
	High	TLEGVNVAYTPQTLVNTLGEYVSSK	3	3	1	C4IDZ1		0	0	8.534e-06	4.19522	2	2683.39	3.92142	80.5363	0
	High	AISDGDFFENESIK	1	3	1	C4IDZ1		0	0	8.976e-07	3.73125	2	1571.72	0.613957	50.6551	0
	High	VATYDLKPEmSAYEVTEELLAR	2	3	1	C4IDZ1	M10(Oxidation)	0	0	0.0001321	3.16936	3	2544.26	2.89212	69.1771	0
	High	cEAmmAEVGVGK	1	3	1	C4IDZ1	C1(Carbamidomethyl); M4(Oxidation); M5(Oxidation)	0	0	0.002168	2.1281	2	1313.55	-0.279483	17.1011	0
	High	EGVQNVFVHAFmDGR	1	3	1	C4IDZ1	M12(Oxidation)	0	0	0.0004285	2.08261	3	1721.81	2.50833	53.9054	0
	High	AINDKEFAGFK	1	3	1	C4IDZ1		0	0	0.01439	1.78969	3	1239.64	-0.719031	35.8088	1
A0A7G5NZA9	Chaperone protein ClpB OS=Clostridium butyricum OX=1492 GN=clpB PE=3 SV=1 - [A0A7G5NZA9_CLOBU]	51.8459	28.47	31	17	17	18	871	98.1669	5.59229
	A2	Sequence	# PSMs	# Proteins	# Protein Groups	Protein Group Accessions	Modifications	ΔCn	q-Value	PEP	XCorr	Charge	MH+ [Da]	ΔM [ppm]	RT [min]	# Missed Cleavages
	High	VIGQGEAVETVTNAILR	1	7	1	A0A7G5NZA9		0	0	6.131e-07	5.03424	2	1769.98	-0.0959528	63.996	0
	High	VQQALNDANATAVK	1	7	1	A0A7G5NZA9		0	0	7.867e-08	4.84389	2	1442.76	0.0582176	21.6866	0
	High	NIIIEVTDEAETLmAR	1	7	1	A0A7G5NZA9	M14(Oxidation)	0	0	1.175e-06	4.29645	3	1833.93	3.56566	72.3605	0
	High	AHDDVFNIFLQILDDGR	1	17	1	A0A7G5NZA9		0	0	0.0002414	4.17697	3	1987.99	2.89983	91.4546	0
	High	DVNRPIGSFIFLGPTGVGK	2	7	1	A0A7G5NZA9		0	0	6.663e-06	3.64983	3	1974.08	1.80004	64.3745	0
	High	VETQDPEGTYDALAK	1	7	1	A0A7G5NZA9		0	0	2.146e-06	3.10809	2	1636.77	-1.31318	36.4067	0
	High	TDGAmDAGNLIKPLLAR	1	16	1	A0A7G5NZA9	M5(Oxidation)	0	0	3.631e-07	3.0725	3	1771.94	0.322806	53.6267	0
	High	VDDIImFKPLTESGIK	1	7	1	A0A7G5NZA9	M6(Oxidation)	0	0	1.264e-05	2.92466	3	1821.97	2.81598	55.9167	0
	High	FKPEFLNR	1	26	1	A0A7G5NZA9		0	0	0.0117	2.59296	3	1050.57	-0.0457518	36.1987	0
	High	NNPVLIGEPGVGK	1	31	1	A0A7G5NZA9		0	0	0.0119	2.47158	2	1293.72	-0.352055	36.5234	0
	High	SEIDSLPTELDIVR	1	6	1	A0A7G5NZA9		0	0	0.0001632	2.2156	2	1586.83	2.33731	60.4965	0
	High	TAIVEGLAER	1	25	1	A0A7G5NZA9		0	0	0.000635	2.08685	2	1058.58	0.501637	34.0391	0
	High	ILLFIDEIHTIVGAGK	1	26	1	A0A7G5NZA9		0	0	6.38e-05	1.87291	3	1739.01	2.32608	76.7747	0
	High	ENYEGALLKEEVTEEEVSQVLAK	1	7	1	A0A7G5NZA9		0	0.002	0.02392	3.22452	3	2607.31	2.40454	65.1416	1
	High	KVDEVLVK	1	7	1	A0A7G5NZA9		0	0.005	0.08977	2.90444	2	929.564	-2.52127	18.2282	1
	High	YGTNLTDLAK	1	7	1	A0A7G5NZA9		0	0.008	0.1518	2.04806	2	1095.57	0.613275	37.2068	0
	High	GELHcLGATTFDEYR	1	26	1	A0A7G5NZA9	C5(Carbamidomethyl)	0	0.008	0.1215	1.21805	3	1768.8	-0.472733	43.9202	0
A0A5Q2SYM0	Biotin carboxyl carrier protein of acetyl-CoA carboxylase OS=Clostridium butyricum OX=1492 GN=accB PE=4 SV=1 - [A0A5Q2SYM0_CLOBU]	50.6583	67.26	4	8	8	14	168	18.7064	4.53857
	A2	Sequence	# PSMs	# Proteins	# Protein Groups	Protein Group Accessions	Modifications	ΔCn	q-Value	PEP	XCorr	Charge	MH+ [Da]	ΔM [ppm]	RT [min]	# Missed Cleavages
	High	GGSENTVSTANDKIITEQVVEKPISNSTNNEmK	2	1	1	A0A5Q2SYM0	M32(Oxidation)	0	0	6.868e-06	5.11596	4	3550.74	5.23401	38.8958	1
	High	GGSENTVSTANDKIITEQVVEKPISNSTNNEmKK	4	1	1	A0A5Q2SYM0	M32(Oxidation)	0	0	0.0003877	4.82232	3	3678.83	3.31357	36.9853	2
	High	IITEQVVEKPISNSTNNEmK	2	2	1	A0A5Q2SYM0	M19(Oxidation)	0	0	0.003674	4.04402	2	2290.17	6.33732	32.8872	0
	High	DGDmVEYGQPLFK	1	4	1	A0A5Q2SYM0	M4(Oxidation)	0	0	0.0002884	3.47902	2	1514.69	1.46968	46.1071	0
	High	ELITLIDTSDLAFFELSDGNSHIK	2	4	1	A0A5Q2SYM0		0	0	8.837e-05	2.91513	2	2678.36	2.892	82.0425	0
	High	IITEQVVEKPISNSTNNEmKK	1	2	1	A0A5Q2SYM0	M19(Oxidation)	0	0	6.161e-06	2.85602	3	2418.25	-0.792984	29.3357	1
	High	EEVKEEEDSNLSIITSPmVGTFYSAASPDTPAFVK	1	3	1	A0A5Q2SYM0	M18(Oxidation)	0	0	0.0055	2.84905	3	3804.81	2.48105	64.9146	1
	High	VGDIISK	1	3	1	A0A5Q2SYM0		0	0.003	0.04557	1.88937	2	731.43	-0.0344067	18.1058	0
C4IF26	DNA-directed RNA polymerase subunit alpha OS=Clostridium butyricum E4 str. BoNT E BL5262 OX=632245 GN=rpoA PE=3 SV=1 - [C4IF26_CLOBU]	48.1735	46.67	7	11	12	15	315	35.0932	4.95752
	A2	Sequence	# PSMs	# Proteins	# Protein Groups	Protein Group Accessions	Modifications	ΔCn	q-Value	PEP	XCorr	Charge	MH+ [Da]	ΔM [ppm]	RT [min]	# Missed Cleavages
	High	IDGVLHEFSTVQGVKEDVTELILNIK	3	5	1	C4IF26		0	0	7.485e-09	5.61612	3	2896.58	4.25446	84.7169	1
	High	mLEIEKPIIEcIESNEDGTYGK	2	2	1	C4IF26	M1(Oxidation); C11(Carbamidomethyl)	0	0	1.773e-09	4.44892	3	2584.21	-1.49836	59.6366	0
	High	SDDLPISSIAVDSIYTPVK	1	2	1	C4IF26		0	0	9.189e-09	3.98741	2	2020.06	4.38569	66.2307	0
	High	TDGDVEVVNK	1	5	1	C4IF26		0	0	0.0001464	3.82186	2	1075.53	0.347586	16.6929	0
	High	AGINTVQELATK	1	5	1	C4IF26		0	0	2.615e-05	3.15787	2	1244.69	0.838102	38.2948	0
	High	GYGITLGNALR	1	7	1	C4IF26		0	0	1.214e-05	3.14222	2	1134.63	0.32559	49.1346	0
	High	GPGEVTGADIK	1	5	1	C4IF26		0	0	0.0001903	2.95571	2	1043.54	0.429064	20.935	0
	High	ILLSSLPGVAPTSVK	1	2	1	C4IF26		0	0	2.242e-05	2.47006	2	1481.89	0.751578	55.3164	0
	High	IDGVLHEFSTVQGVK	1	5	1	C4IF26		0	0	0.001786	2.13539	3	1628.86	0.206816	48.4677	0
	High	DLHIATLDSDGR	1	2	1	C4IF26		0	0.002	0.03164	2.51148	3	1312.65	0.327991	36.9127	0
	High	SLEEVERK	1	5	1	C4IF26		0	0.006	0.09503	1.68393	2	989.526	0.103535	14.9482	1
	High	KSLEEVER	1	5	1	C4IF26		0.006	0.009	0.1612	1.6747	2	989.526	0.103535	14.9482	1
W1UE35	50S ribosomal protein L6 OS=Clostridium butyricum DORA_1 OX=1403941 GN=rplF PE=3 SV=1 - [W1UE35_CLOBU]	47.6914	55.56	8	10	10	15	180	19.8328	9.67139
	A2	Sequence	# PSMs	# Proteins	# Protein Groups	Protein Group Accessions	Modifications	ΔCn	q-Value	PEP	XCorr	Charge	MH+ [Da]	ΔM [ppm]	RT [min]	# Missed Cleavages
	High	LVmNLGYSHPVEIEPIDGITFETPAATK	3	3	1	W1UE35	M3(Oxidation)	0	0	2.813e-07	5.13602	3	3058.55	2.86652	63.2345	0
	High	KLVmNLGYSHPVEIEPIDGITFETPAATK	3	3	1	W1UE35	M4(Oxidation)	0	0	3.304e-06	4.7539	3	3186.65	2.6749	59.8031	1
	High	LPIAIPADVTVTVTPDNVVTVK	2	1	1	W1UE35		0	0	9.454e-09	4.46741	2	2262.3	2.61679	67.6471	0
	High	VGFAAADIR	1	1	1	W1UE35		0	0	0.0003213	2.88385	2	919.501	1.09478	36.1656	0
	High	TLDLVGVGYR	1	1	1	W1UE35		0	0	0.003585	2.64303	2	1092.61	2.74974	47.4264	0
	High	ALINNMVIGVK	1	1	1	W1UE35		0	0	0.004052	2.22906	2	1171.69	2.29534	51.6663	0
	High	VGFAAADIRK	1	1	1	W1UE35		0	0	0.006905	2.03258	2	1047.59	-0.669755	28.7014	1
	High	YENEVIR	1	6	1	W1UE35		0	0.001	0.02077	2.19158	2	922.463	0.503185	20.3738	0
	High	WRVPEPYK	1	1	1	W1UE35		0	0.003	0.03589	2.1042	3	1074.57	-0.802217	36.9197	1
	High	GIKYENEVIR	1	6	1	W1UE35		0	0.008	0.1437	2.86928	3	1220.66	0.686463	29.2345	1
C4IF43	50S ribosomal protein L5 OS=Clostridium butyricum E4 str. BoNT E BL5262 OX=632245 GN=rplE PE=3 SV=1 - [C4IF43_CLOBU]	46.3393	50.84	9	9	9	16	179	20.2828	9.34912
	A2	Sequence	# PSMs	# Proteins	# Protein Groups	Protein Group Accessions	Modifications	ΔCn	q-Value	PEP	XCorr	Charge	MH+ [Da]	ΔM [ppm]	RT [min]	# Missed Cleavages
	High	VLESAVADLTLIAGQKPILTR	4	1	1	C4IF43		0	0	3.126e-09	5.08387	2	2208.31	5.69404	69.3347	0
	High	GmDIIFVTSANTDEEAR	3	1	1	C4IF43	M2(Oxidation)	0	0	1.035e-08	4.53809	2	1884.87	2.88314	46.606	0
	High	EQLIFPEIEYDKIDK	3	6	1	C4IF43		0	0	0.0001276	3.08009	2	1879.97	1.78953	58.4096	1
	High	EVVPAMIEK	1	1	1	C4IF43		0	0.001	0.01777	1.99558	2	1015.55	1.43421	35.0062	0
	High	IVINmGVGEAK	1	8	1	C4IF43	M5(Oxidation)	0	0.002	0.02399	2.61661	2	1146.62	1.61934	26.2569	0
	High	EQLIFPEIEYDK	1	6	1	C4IF43		0	0.002	0.03186	1.90012	2	1523.76	0.803526	59.0273	0
	High	KAQmFEFADK	1	1	1	C4IF43	M4(Oxidation)	0	0.002	0.02801	1.81625	3	1230.58	-0.128226	27.4804	1
	High	AQMFEFADK	1	1	1	C4IF43		0	0.002	0.02907	1.61756	2	1086.49	0.635403	43.5612	0
	High	LMSIALPR	1	3	1	C4IF43		0	0.009	0.1585	2.00475	2	900.534	0.231796	48.1867	0
A0A5Q2SSG2	Protein translocase subunit SecA OS=Clostridium butyricum OX=1492 GN=secA PE=3 SV=1 - [A0A5Q2SSG2_CLOBU]	46.0842	20.73	6	12	12	13	902	101.128	5.32568
	A2	Sequence	# PSMs	# Proteins	# Protein Groups	Protein Group Accessions	Modifications	ΔCn	q-Value	PEP	XCorr	Charge	MH+ [Da]	ΔM [ppm]	RT [min]	# Missed Cleavages
	High	VAQETAAVHAESQGAGQQTNNGPIR	2	3	1	A0A5Q2SSG2		0	0	1.402e-13	6.1881	3	2534.24	0.680995	24.6235	0
	High	VQRPLNFAIVDEVDSILIDEAR	1	6	1	A0A5Q2SSG2		0	0	9.054e-09	4.50358	3	2512.35	4.57567	85.2526	0
	High	FHEQEAEIISHAGEK	1	6	1	A0A5Q2SSG2		0	0	5.834e-10	4.42006	3	1724.82	-0.155813	28.6421	0
	High	HYDEQLmGGmVLHQGR	1	6	1	A0A5Q2SSG2	M7(Oxidation); M10(Oxidation)	0	0	7.267e-08	4.10124	3	1902.86	1.02873	25.8315	0
	High	VENYADADNLELQHYVTQALK	1	6	1	A0A5Q2SSG2		0	0	2.566e-07	3.32915	3	2434.19	0.652112	62.6089	0
	High	LGEGVLELGGLK	1	11	1	A0A5Q2SSG2		0	0	1.449e-06	3.32733	2	1184.69	1.59197	55.9599	0
	High	TLLGYDNVmNIQR	1	6	1	A0A5Q2SSG2	M9(Oxidation)	0	0	0.00248	3.18593	2	1552.78	0.465175	44.3436	0
	High	TAIDFYENKEEEFTSER	1	3	1	A0A5Q2SSG2		0	0	0.0006767	3.02276	3	2107.94	-0.473497	48.648	1
	High	INSLDESmQK	1	6	1	A0A5Q2SSG2	M8(Oxidation)	0	0	0.00209	2.64036	2	1180.55	1.51112	15.6322	0
	High	IDNPDLVFSTEK	1	6	1	A0A5Q2SSG2		0	0	3.721e-05	2.46282	2	1377.69	1.98093	44.0859	0
	High	GmVTIATNmAGR	1	12	1	A0A5Q2SSG2	M2(Oxidation); M9(Oxidation)	0	0	6.805e-05	2.44981	2	1253.59	-3.25127	19.7844	0
	High	GKFEAVASEVAK	1	6	1	A0A5Q2SSG2		0	0	0.003095	1.85971	2	1235.66	1.50793	29.7095	1
A0A808XKU7	Phosphate butyryltransferase OS=Clostridium butyricum OX=1492 GN=ptb PE=4 SV=1 - [A0A808XKU7_CLOBU]	45.2364	48.68	2	10	10	13	302	32.4669	5.77002
	A2	Sequence	# PSMs	# Proteins	# Protein Groups	Protein Group Accessions	Modifications	ΔCn	q-Value	PEP	XCorr	Charge	MH+ [Da]	ΔM [ppm]	RT [min]	# Missed Cleavages
	High	VGVVcPVEVVNPNmPSTVDAALLAK	4	2	1	A0A808XKU7	C5(Carbamidomethyl); M14(Oxidation)	0	0	2.687e-08	4.80664	2	2595.36	2.86914	60.6767	0
	High	VAVAVAQDEPVLEAVK	1	2	1	A0A808XKU7		0	0	5.61e-07	4.17249	2	1637.91	0.655471	49.4107	0
	High	VNSIALAALVAAK	1	2	1	A0A808XKU7		0	0	2.025e-06	3.57521	2	1240.77	2.32525	58.2673	0
	High	KVAVAVAQDEPVLEAVK	1	2	1	A0A808XKU7		0	0	2.111e-06	3.56884	3	1766	-1.05822	43.8639	1
	High	VmSHVSVFEIEGWDR	1	2	1	A0A808XKU7	M2(Oxidation)	0	0	1.859e-06	3.25779	3	1806.85	0.450381	55.8527	0
	High	VTIINNAVSVAHAcGLDmPK	1	2	1	A0A808XKU7	C14(Carbamidomethyl); M18(Oxidation)	0	0	4.512e-06	2.97681	3	2126.08	0.984587	49.9646	0
	High	GLIDTATFLR	1	2	1	A0A808XKU7		0	0	0.0003319	2.92808	2	1106.62	0.256491	57.2686	0
	High	LVSSGNADmLmK	1	2	1	A0A808XKU7	M9(Oxidation); M11(Oxidation)	0	0	0.0003487	2.82391	2	1297.61	-2.26762	19.8388	0
	High	LFFLTDVAFNTYPELK	1	2	1	A0A808XKU7		0	0	2.528e-06	2.52774	2	1918.01	4.16408	80.9949	0
	High	GIANAVLVGDKDKIHEIAK	1	2	1	A0A808XKU7		0	0	0.004006	2.14822	3	1991.13	0.67531	39.0834	2
A0A808XCW3	2-hydroxy-acid oxidase OS=Clostridium butyricum OX=1492 GN=DRB99_06545 PE=4 SV=1 - [A0A808XCW3_CLOBU]	43.6392	35.01	15	11	11	15	477	51.4919	4.85596
	A2	Sequence	# PSMs	# Proteins	# Protein Groups	Protein Group Accessions	Modifications	ΔCn	q-Value	PEP	XCorr	Charge	MH+ [Da]	ΔM [ppm]	RT [min]	# Missed Cleavages
	High	GAGTGLVGGAVPVLGGVLIDITK	1	5	1	A0A808XCW3		0	0	1.43e-08	5.30234	3	2064.21	3.93439	82.7393	0
	High	EAAPGHILSGDDINEDYSHDEmPIYGK	2	5	1	A0A808XCW3	M22(Oxidation)	0	0	1.146e-05	4.33023	3	2989.32	1.9677	43.8491	0
	High	mVASLIIPFENLDDcISTVPK	2	5	1	A0A808XCW3	M1(Oxidation); C15(Carbamidomethyl)	0	0	0.0005774	3.77575	2	2378.21	3.58018	75.8687	0
	High	SSFLEAIMAETK	1	15	1	A0A808XCW3		0	0	0.0001342	3.57586	2	1326.67	3.5018	72.0319	0
	High	EATQcGGLVSGEHGIGSGK	2	5	1	A0A808XCW3	C5(Carbamidomethyl)	0	0	0.00724	3.24048	2	1843.86	-0.196517	25.4929	0
	High	SmTVVLPTGEITK	1	5	1	A0A808XCW3	M2(Oxidation)	0	0	0.006647	2.86997	2	1391.75	1.08736	41.1324	0
	High	VccSLDDNK	1	5	1	A0A808XCW3	C2(Carbamidomethyl); C3(Carbamidomethyl)	0	0	0.01457	2.45651	2	1110.45	-2.28811	15.0413	0
	High	LLDEcDVVVPVNK	1	15	1	A0A808XCW3	C5(Carbamidomethyl)	0	0	0.002019	2.45159	2	1499.78	1.72798	43.5955	0
	High	TAEDcGITIK	2	5	1	A0A808XCW3	C5(Carbamidomethyl)	0	0	0.01545	1.97944	2	1107.54	0.309416	25.0998	0
	High	VFDPNLImNPGK	1	5	1	A0A808XCW3	M8(Oxidation)	0	0.003	0.03312	2.69678	2	1360.69	-2.68073	41.9459	0
	High	EIVLSSER	1	13	1	A0A808XCW3		0	0.007	0.1039	1.6676	2	932.502	-3.11275	22.0087	0
W1U413	50S ribosomal protein L11 OS=Clostridium butyricum DORA_1 OX=1403941 GN=rplK PE=3 SV=1 - [W1U413_CLOBU]	42.6096	51.77	10	6	6	13	141	14.922	9.80322
	A2	Sequence	# PSMs	# Proteins	# Protein Groups	Protein Group Accessions	Modifications	ΔCn	q-Value	PEP	XCorr	Charge	MH+ [Da]	ΔM [ppm]	RT [min]	# Missed Cleavages
	High	mPDLNAANIESAmR	3	1	1	W1U413	M1(Oxidation); M13(Oxidation)	0	0	9.566e-09	4.54117	2	1564.71	-0.455974	34.247	0
	High	TANQAGLIIPVVITVYQDR	2	6	1	W1U413		0	0	1.597e-09	3.81137	3	2071.16	4.83096	75.222	0
	High	MPDLNAANIESAmR	3	1	1	W1U413	M13(Oxidation)	0	0	2.965e-07	3.79429	2	1548.71	-5.47813	41.9831	0
	High	KELGLDSGSGVPNR	2	1	1	W1U413		0	0	0.006429	3.20425	3	1428.74	-1.02947	25.2969	1
	High	TPPAAVLIK	1	10	1	W1U413		0	0.003	0.05778	1.9906	2	909.577	0.199687	33.2909	0
	High	SFSFILK	1	7	1	W1U413		0	0.004	0.07056	1.69168	2	841.482	0.662092	55.0434	0
	High	VGNLTQDQLR	1	1	1	W1U413		0	0.006	0.1031	2.02681	2	1143.61	2.1616	26.1709	0
A0A2S7FAJ5	Phospho-sugar mutase OS=Clostridium butyricum OX=1492 GN=AWN73_13640 PE=3 SV=1 - [A0A2S7FAJ5_CLOBU]	42.3113	29.91	7	13	13	14	575	64.4627	4.99561
	A2	Sequence	# PSMs	# Proteins	# Protein Groups	Protein Group Accessions	Modifications	ΔCn	q-Value	PEP	XCorr	Charge	MH+ [Da]	ΔM [ppm]	RT [min]	# Missed Cleavages
	High	DFDVELmDVLTGFK	2	6	1	A0A2S7FAJ5	M7(Oxidation)	0	0	3.094e-08	4.64545	2	1644.79	4.59781	79.6007	0
	High	VYDEFGGQVTDEK	1	7	1	A0A2S7FAJ5		0	0	5.013e-06	4.39241	2	1486.67	1.58298	33.7137	0
	High	YIGEDLDNIYYEK	1	7	1	A0A2S7FAJ5		0	0	9.085e-07	4.10989	2	1634.76	1.18811	51.9716	0
	High	EQELPDGNFPTASYPNPENPDVFELALK	1	7	1	A0A2S7FAJ5		0	0	0.006356	3.40459	3	3131.5	4.26525	70.9687	0
	High	VLTGNQTGLLLTHYVLSSLK	1	7	1	A0A2S7FAJ5		0	0	1.114e-06	2.9328	3	2157.24	3.6058	76.567	0
	High	ANTIINcVNDVDDFSK	1	7	1	A0A2S7FAJ5	C7(Carbamidomethyl)	0	0	5.856e-07	2.84389	2	1824.85	1.79189	52.3853	0
	High	NDPIAEVDGIK	1	7	1	A0A2S7FAJ5		0	0	0.000815	2.44352	2	1170.6	-0.639388	40.2324	0
	High	mNIYTVAK	1	7	1	A0A2S7FAJ5	M1(Oxidation)	0	0.001	0.02091	2.4153	2	955.49	-2.12838	21.9403	0
	High	IREFEDAGNK	1	7	1	A0A2S7FAJ5		0	0.002	0.02512	2.4917	2	1178.58	-1.83513	17.073	1
	High	NISDEKEIEDR	1	7	1	A0A2S7FAJ5		0	0.002	0.02807	2.33179	2	1347.64	-2.54505	18.9714	1
	High	TIVTTEGAR	1	7	1	A0A2S7FAJ5		0	0.002	0.02696	1.75903	2	947.516	0.699392	16.5201	0
	High	LSVETDAVNNVK	1	7	1	A0A2S7FAJ5		0	0.007	0.1153	2.02352	2	1288.68	0.649657	31.1603	0
	High	SDIDLPK	1	7	1	A0A2S7FAJ5		0	0.008	0.1223	2.02565	2	787.42	0.869148	26.1605	0
A0A7G5NRS4	1,4-alpha-glucan branching enzyme GlgB OS=Clostridium butyricum OX=1492 GN=glgB PE=3 SV=1 - [A0A7G5NRS4_CLOBU]	40.6563	15.5	9	8	8	14	858	98.6221	5.66846
	A2	Sequence	# PSMs	# Proteins	# Protein Groups	Protein Group Accessions	Modifications	ΔCn	q-Value	PEP	XCorr	Charge	MH+ [Da]	ΔM [ppm]	RT [min]	# Missed Cleavages
	High	NQDGDFLSYEEISEILPAYLK	5	5	1	A0A7G5NRS4		0	0	3.519e-06	4.78752	2	2444.2	5.27916	84.5929	0
	High	YGGSGQImDTPLFAER	2	9	1	A0A7G5NRS4	M8(Oxidation)	0	0	4.46e-06	4.45502	2	1757.82	0.796625	47.9815	0
	High	INVLEQPLNIYEIHLGSWR	1	9	1	A0A7G5NRS4		0	0	0.0002241	3.03484	3	2294.24	4.15928	74.2521	0
	High	IIAETTVETTAK	1	7	1	A0A7G5NRS4		0	0	4.988e-05	2.91654	2	1276.7	0.939839	26.5455	0
	High	SDPYAIFSELRPNNASIIYAPK	1	6	1	A0A7G5NRS4		0	0	0.002888	2.28912	3	2466.27	2.2814	68.0338	0
	High	NYSAYNILGSHVVIR	2	9	1	A0A7G5NRS4		0	0	0.003005	1.91341	3	1705.9	0.537518	54.1463	0
	High	VSDKPLENEKVEK	1	8	1	A0A7G5NRS4		0	0.005	0.08734	2.24205	3	1514.81	-0.171626	16.3161	1
	High	NEENNETEKDEKEIN	1	8	1	A0A7G5NRS4		0	0.007	0.1047	2.41882	3	1834.8	2.42568	14.2999	2
A0A093VSI4	30S ribosomal protein S11 OS=Clostridium botulinum OX=1491 GN=rpsK PE=3 SV=1 - [A0A093VSI4_CLOBO]	39.0416	53.08	7	2	5	9	130	13.9665	11.019
	A2	Sequence	# PSMs	# Proteins	# Protein Groups	Protein Group Accessions	Modifications	ΔCn	q-Value	PEP	XCorr	Charge	MH+ [Da]	ΔM [ppm]	RT [min]	# Missed Cleavages
	High	STFNNSIVTLTDAVGNALSWSSAGALGFR	3	3	1	A0A093VSI4		0	0	2.364e-10	6.02779	3	2956.49	3.63828	96.4836	0
	High	KSTPFAAQmAAETAAK	2	11	2	A0A0A2HCF0;A0A093VSI4	M9(Oxidation)	0	0	1.371e-07	4.06248	2	1638.82	1.59176	25.5693	1
	High	STPFAAQmAAETAAK	2	11	2	A0A0A2HCF0;A0A093VSI4	M8(Oxidation)	0	0	7.947e-07	3.56274	2	1510.72	-0.374608	31.3429	0
	High	KNVEHGAAHIK	1	4	1	A0A093VSI4		0	0	0.01446	3.34734	3	1203.65	-4.40779	9.24374	1
	High	SLQAAGLEVTLIK	1	9	2	A0A0A2HCF0;A0A093VSI4		0	0	2.435e-06	3.33982	2	1342.8	2.09361	55.68	0
A0A7G5NXW1	V-type ATP synthase alpha chain OS=Clostridium butyricum OX=1492 GN=atpA PE=3 SV=1 - [A0A7G5NXW1_CLOBU]	38.8813	26.01	20	10	10	13	592	64.854	5.0083
	A2	Sequence	# PSMs	# Proteins	# Protein Groups	Protein Group Accessions	Modifications	ΔCn	q-Value	PEP	XCorr	Charge	MH+ [Da]	ΔM [ppm]	RT [min]	# Missed Cleavages
	High	IGSITAIGAVSPPGGDISEPVSQSTLR	4	9	1	A0A7G5NXW1		0	0	7.159e-06	4.79258	3	2609.38	1.7258	56.0008	0
	High	LEEmPGDEGYPAYLGSR	1	20	1	A0A7G5NXW1	M4(Oxidation)	0	0	1.815e-06	4.32924	2	1899.85	1.05903	41.3371	0
	High	TVLIANTSNmPVAAR	1	20	1	A0A7G5NXW1	M10(Oxidation)	0	0	8.518e-06	3.93647	2	1573.84	-0.167057	31.0627	0
	High	LEAmTILQDEAQLQEIVR	1	8	1	A0A7G5NXW1	M4(Oxidation)	0	0	1.459e-06	3.62912	3	2116.1	1.18157	70.5426	0
	High	VSGPLVVAEGmDEANIYDVcK	1	9	1	A0A7G5NXW1	M11(Oxidation); C20(Carbamidomethyl)	0	0	0.002804	3.31098	2	2282.08	5.94206	54.2012	0
	High	VIDTFFPVAK	1	10	1	A0A7G5NXW1		0	0	0.002993	2.56638	2	1136.64	0.515923	54.4232	0
	High	GGAAAIPGPFGAGK	1	9	1	A0A7G5NXW1		0	0	0.000628	2.13247	2	1170.63	-0.657092	40.0027	0
	High	ImIPVGVEGK	1	3	1	A0A7G5NXW1	M2(Oxidation)	0	0.001	0.01819	1.98458	2	1058.59	-0.497188	39.6457	0
	High	LVGIDALSEKDR	1	17	1	A0A7G5NXW1		0	0.002	0.02549	0.887939	3	1315.72	-1.22778	38.2973	1
	High	GDREVQLmQK	1	9	1	A0A7G5NXW1	M8(Oxidation)	0	0.007	0.1068	1.81056	3	1219.61	-0.522844	14.6549	1
A0A7G5NXG7	Aspartate--tRNA ligase OS=Clostridium butyricum OX=1492 GN=aspS PE=3 SV=1 - [A0A7G5NXG7_CLOBU]	37.2833	29.88	26	11	11	14	599	67.9875	5.12256
	A2	Sequence	# PSMs	# Proteins	# Protein Groups	Protein Group Accessions	Modifications	ΔCn	q-Value	PEP	XCorr	Charge	MH+ [Da]	ΔM [ppm]	RT [min]	# Missed Cleavages
	High	AcHHPFTAPmDEDLEFVESDPGR	2	5	1	A0A7G5NXG7	C2(Carbamidomethyl); M10(Oxidation)	0	0	5.57e-08	4.72984	3	2673.13	-0.0017445	45.9407	0
	High	ESVNENmPTGFVELK	2	12	1	A0A7G5NXG7	M7(Oxidation)	0	0	9.366e-06	3.93512	2	1709.8	-1.25171	41.8886	0
	High	FGAPPHGGLAFGLDR	1	5	1	A0A7G5NXG7		0	0	3.553e-08	3.54786	3	1511.77	-1.49778	48.4715	0
	High	QPEFTQVDmELSFVEQEDImELNEGLIAHVFK	1	4	1	A0A7G5NXG7	M9(Oxidation); M20(Oxidation)	0	0	0.002347	3.121	4	3797.8	3.07564	89.8882	0
	High	VLSESETPPIIIK	1	5	1	A0A7G5NXG7		0	0	0.0002172	2.93142	2	1425.82	0.943569	46.5433	0
	High	FGmEITDITEDVKEmDFVVFK	1	1	1	A0A7G5NXG7	M3(Oxidation); M15(Oxidation)	0	0	0.001244	2.32364	3	2525.19	2.61917	70.9308	1
	High	NSVVFPSLGALR	1	5	1	A0A7G5NXG7		0	0	0.0002906	2.3151	2	1259.71	1.38019	58.8705	0
	High	NYPGmFYALPQSPQIYK	1	5	1	A0A7G5NXG7	M5(Oxidation)	0	0	0.01241	2.24002	2	2032.99	2.54448	56.453	0
	High	QLLmmSGFDR	1	5	1	A0A7G5NXG7	M4(Oxidation); M5(Oxidation)	0	0	0.009859	1.90461	2	1229.57	1.96437	34.9309	0
	High	VAGVDVQLPIKR	1	5	1	A0A7G5NXG7		0	0.003	0.0646	1.78891	3	1294.78	-1.11354	41.6661	1
	High	YGSDKPDLR	2	26	1	A0A7G5NXG7		0	0.003	0.0533	1.67038	3	1050.52	0.839315	15.5373	0
A0A2S7FE47	Serine hydroxymethyltransferase OS=Clostridium butyricum OX=1492 GN=glyA PE=3 SV=1 - [A0A2S7FE47_CLOBU]	36.0613	40.98	15	13	13	14	410	45.0929	5.61768
	A2	Sequence	# PSMs	# Proteins	# Protein Groups	Protein Group Accessions	Modifications	ΔCn	q-Value	PEP	XCorr	Charge	MH+ [Da]	ΔM [ppm]	RT [min]	# Missed Cleavages
	High	GIELIASENVVSEAVmEAMGSYLTNK	1	3	1	A0A2S7FE47	M16(Oxidation)	0	0	0.0001338	4.10104	3	2771.36	5.62258	91.3386	0
	High	FKEYAENVVENcIELAEQLIK	1	3	1	A0A2S7FE47	C12(Carbamidomethyl)	0	0	6.975e-08	4.04901	3	2539.29	5.68132	82.485	1
	High	FVSYGVDKETEmIDYENVR	1	2	1	A0A2S7FE47	M12(Oxidation)	0	0	1.323e-05	3.56614	3	2310.07	2.66732	44.4064	1
	High	YYGGcHVVDEIEQIAIDR	1	3	1	A0A2S7FE47	C5(Carbamidomethyl)	0	0	0.0001638	3.3546	3	2137.01	1.44302	66.3829	0
	High	EAEQLLDSVGITANK	1	3	1	A0A2S7FE47		0	0	0.0001309	3.03826	2	1587.82	0.714624	49.8461	0
	High	IVSGGTDNHVFLVDLNNKDITGK	2	3	1	A0A2S7FE47		0	0	1.689e-06	2.93688	3	2456.28	0.0325938	50.1081	1
	High	EYAENVVENcIELAEQLIK	1	3	1	A0A2S7FE47	C10(Carbamidomethyl)	0	0	0.005461	2.54355	3	2264.12	3.29815	86.1936	0
	High	SPFVTSGIR	1	4	1	A0A2S7FE47		0	0	0.003171	2.35265	2	963.525	-0.555405	32.58	0
	High	LIVAGASAYSR	1	13	1	A0A2S7FE47		0	0	5.522e-05	2.27748	2	1107.61	-1.28735	31.0591	0
	High	IGTAAITTR	1	13	1	A0A2S7FE47		0	0	0.007489	2.18098	2	903.525	-0.65984	21.1552	0
	High	IVSGGTDNHVFLVDLNNK	1	3	1	A0A2S7FE47		0	0	0.00281	1.8643	3	1942.01	2.39505	48.8377	0
	High	QIALEcKPK	1	3	1	A0A2S7FE47	C6(Carbamidomethyl)	0	0.008	0.153	1.68395	2	1086.6	-0.283143	17.8749	0
	High	YAEGYPGK	1	14	1	A0A2S7FE47		0	0.009	0.16	1.66546	2	884.417	2.64761	16.5993	0
W1U717	50S ribosomal protein L1 OS=Clostridium butyricum DORA_1 OX=1403941 GN=rplA PE=3 SV=1 - [W1U717_CLOBU]	35.6386	46.72	4	8	8	11	229	24.482	9.23193
	A2	Sequence	# PSMs	# Proteins	# Protein Groups	Protein Group Accessions	Modifications	ΔCn	q-Value	PEP	XCorr	Charge	MH+ [Da]	ΔM [ppm]	RT [min]	# Missed Cleavages
	High	ADEATAAGADFVGAEELVTK	1	2	1	W1U717		0	0	4.775e-12	6.13895	2	1964.95	2.9873	57.186	0
	High	LKENFTALmEALVK	2	2	1	W1U717	M9(Oxidation)	0	0	7.517e-07	4.30699	3	1622.88	0.865647	54.0897	1
	High	IQSENWFDYDVVVATPDmmGVVGR	1	4	1	W1U717	M18(Oxidation); M19(Oxidation)	0	0	9.633e-05	4.18319	3	2760.27	3.66269	67.4365	0
	High	SALYNPNEALELTLK	1	2	1	W1U717		0	0	1.393e-06	3.41186	2	1675.89	0.141512	59.4207	0
	High	LKENFTALMEALVK	2	2	1	W1U717		0	0	0.0003448	3.33454	3	1606.89	2.30576	72.0773	1
	High	SVSVSSTmGPGAK	1	1	1	W1U717	M8(Oxidation)	0	0	1.983e-05	2.90706	2	1223.6	1.57924	15.571	0
	High	ENFTALMEALVK	1	2	1	W1U717		0	0	0.000398	2.3598	2	1365.71	3.18719	77.1484	0
	High	GAVVLPNGTGR	1	2	1	W1U717		0	0	0.005741	1.51121	2	1040.58	-0.250864	26.7992	0
	High	TAIVHcPIGK	1	2	1	W1U717	C6(Carbamidomethyl)	0	0.003	0.05119	2.01074	3	1095.6	-0.733569	21.1497	0
A0A0Q0TMH9	3-oxoacyl-[acyl-carrier-protein] reductase OS=Clostridium butyricum OX=1492 GN=fabG PE=3 SV=1 - [A0A0Q0TMH9_CLOBU]	35.3267	29.27	3	4	4	8	246	26.1939	7.88428
	A2	Sequence	# PSMs	# Proteins	# Protein Groups	Protein Group Accessions	Modifications	ΔCn	q-Value	PEP	XCorr	Charge	MH+ [Da]	ΔM [ppm]	RT [min]	# Missed Cleavages
	High	LGKPEDVANVVAFLASENSDYITGQVIHVDGGmLm	5	3	1	A0A0Q0TMH9	M33(Oxidation); M35(Oxidation)	0	0	1.691e-08	6.75729	3	3721.83	4.34925	84.5187	0
	High	GDISKLEDVETLVSTAK	1	3	1	A0A0Q0TMH9		0	0	8.021e-06	3.86202	3	1804.96	0.784018	56.4053	1
	High	SSEQEALEVEK	1	3	1	A0A0Q0TMH9		0	0	0.003106	2.27606	2	1248.59	-4.75429	22.378	0
	High	cALVTGASR	1	3	1	A0A0Q0TMH9	C1(Carbamidomethyl)	0	0	0.0031	1.93622	2	934.478	0.0656637	17.5797	0
A0A5Q2SUD7	Molecular chaperone HtpG OS=Clostridium butyricum OX=1492 GN=htpG PE=3 SV=1 - [A0A5Q2SUD7_CLOBU]	35.2741	27.17	18	13	13	16	644	75.1939	5.021
	A2	Sequence	# PSMs	# Proteins	# Protein Groups	Protein Group Accessions	Modifications	ΔCn	q-Value	PEP	XCorr	Charge	MH+ [Da]	ΔM [ppm]	RT [min]	# Missed Cleavages
	High	KNDDGTEYQELVEPEAPK	2	7	1	A0A5Q2SUD7		0	0	8.234e-10	4.88474	2	2061.97	2.02153	38.7347	1
	High	LYNNQVFVADNIK	1	18	1	A0A5Q2SUD7		0	0	3.53e-07	3.91988	2	1537.8	-0.251393	45.3141	0
	High	YINQVAFSGATDFmEK	1	6	1	A0A5Q2SUD7	M14(Oxidation)	0	0	4.001e-05	3.74874	2	1836.85	-0.0101599	49.5727	0
	High	IDSDISDTLGSKTDENDEVQK	2	4	1	A0A5Q2SUD7		0	0	2.009e-06	2.92028	3	2309.06	0.57589	33.8404	1
	High	WIcHGGTEYEITSSEER	2	4	1	A0A5Q2SUD7	C3(Carbamidomethyl)	0	0	0.0006098	2.82174	3	2053.88	-4.39925	36.2022	0
	High	WLYSDKDIFIR	1	18	1	A0A5Q2SUD7		0	0	0.0001242	2.4846	3	1455.76	-0.234104	56.3167	1
	High	IANKELDADEmDEFIKR	1	7	1	A0A5Q2SUD7	M11(Oxidation)	0	0	0.0005101	2.43862	4	2052.99	0.642884	34.0562	2
	High	YcSFLPTEIYLEDENKPK	1	6	1	A0A5Q2SUD7	C2(Carbamidomethyl)	0	0	4.168e-06	2.24577	3	2246.07	-0.868521	58.5673	0
	High	FIcEHILDLAK	1	7	1	A0A5Q2SUD7	C3(Carbamidomethyl)	0	0	0.0009944	2.15677	3	1358.72	2.04645	52.2137	0
	High	LTHEVEIR	1	7	1	A0A5Q2SUD7		0	0.002	0.02674	2.50118	2	996.543	-4.30985	18.476	0
	High	FSDNGIGmTEDEVKK	1	5	1	A0A5Q2SUD7	M8(Oxidation)	0	0.003	0.05592	1.82311	3	1685.77	-1.34814	27.8671	1
	High	VEIDTLSFK	1	7	1	A0A5Q2SUD7		0	0.006	0.09917	1.27019	2	1051.57	0.592688	47.3851	0
	High	RIDSDISDTLGSKTDENDEVQK	1	4	1	A0A5Q2SUD7		0	0.008	0.1559	1.83673	3	2465.17	1.11507	33.429	2
A0A6N2YE24	Threonine--tRNA ligase OS=Clostridium butyricum OX=1492 GN=thrS PE=3 SV=1 - [A0A6N2YE24_CLOBU]	35.2156	22.4	15	9	9	10	643	73.6856	5.45264
	A2	Sequence	# PSMs	# Proteins	# Protein Groups	Protein Group Accessions	Modifications	ΔCn	q-Value	PEP	XCorr	Charge	MH+ [Da]	ΔM [ppm]	RT [min]	# Missed Cleavages
	High	KAELDEFLEALEEAK	2	5	1	A0A6N2YE24		0	0	4.533e-08	5.30192	2	1734.88	0.190896	73.5371	1
	High	TLAmLIEEYAGAFPTWLSPVQAK	1	5	1	A0A6N2YE24	M4(Oxidation)	0	0	7.261e-06	4.27056	3	2552.32	4.13539	96.2789	0
	High	DEALELmKDEPYKVELINDLPEDEIISFYK	1	4	1	A0A6N2YE24	M7(Oxidation)	0	0	0.0008288	4.20858	3	3614.79	5.95924	73.4239	2
	High	INYVEADDEAAFYGPK	1	11	1	A0A6N2YE24		0	0	9.146e-08	4.08897	2	1801.83	0.845847	48.6216	0
	High	ILPLSDKYNDYAEK	1	6	1	A0A6N2YE24		0	0	7.414e-05	3.31553	2	1668.85	1.00409	39.0909	1
	High	EAENNQVSVR	1	6	1	A0A6N2YE24		0	0	0.0001229	2.88497	2	1145.56	0.871447	14.0057	0
	High	YAETSTLFR	1	5	1	A0A6N2YE24		0	0	0.01203	2.53638	2	1087.54	-3.22161	37.2179	0
	High	IGDFTDLcAGPHVmSLK	1	6	1	A0A6N2YE24	C8(Carbamidomethyl); M14(Oxidation)	0	0	2.932e-05	2.37285	3	1876.89	0.294465	48.424	0
	High	TPYILVVGEK	1	15	1	A0A6N2YE24		0	0	0.003435	2.35699	2	1118.65	0.696023	46.4226	0
A0A2S7F6C7	4-alpha-glucanotransferase OS=Clostridium butyricum OX=1492 GN=AWN73_05365 PE=3 SV=1 - [A0A2S7F6C7_CLOBU]	35.0228	23.27	4	9	9	12	520	60.5701	4.88135
	A2	Sequence	# PSMs	# Proteins	# Protein Groups	Protein Group Accessions	Modifications	ΔCn	q-Value	PEP	XCorr	Charge	MH+ [Da]	ΔM [ppm]	RT [min]	# Missed Cleavages
	High	SLGEVNIIAEDLGTLTEETIK	2	4	1	A0A2S7F6C7		0	0	1.595e-10	5.04334	2	2245.19	3.97637	87.4701	0
	High	ILTFAFDSGSDNPFLPHNYEK	3	4	1	A0A2S7F6C7		0	0	1.42e-06	4.06835	2	2412.15	0.785269	69.3961	0
	High	GIWSSVANVSIAQMQDFLNLGNEAR	1	4	1	A0A2S7F6C7		0	0	5.905e-05	3.09594	3	2720.36	4.13355	90.0971	0
	High	KSLGEVNIIAEDLGTLTEETIK	1	4	1	A0A2S7F6C7		0	0	0.0001553	2.98566	3	2373.28	2.88199	79.546	1
	High	IYSLTELYGR	1	4	1	A0A2S7F6C7		0	0	0.0001375	2.74744	2	1214.64	1.65562	51.4518	0
	High	GFESYYSIPYGEPTAK	1	4	1	A0A2S7F6C7		0	0	0.001344	2.70633	2	1808.84	1.08798	53.0628	0
	High	GPGmEIFDAIR	1	4	1	A0A2S7F6C7	M4(Oxidation)	0	0	0.003095	2.10162	2	1221.6	2.59238	52.133	0
	High	KPEAVALYK	1	4	1	A0A2S7F6C7		0	0.003	0.04489	1.42916	2	1018.59	0.225888	21.6266	0
	High	FADFLEK	1	4	1	A0A2S7F6C7		0	0.005	0.08427	2.18115	2	869.441	0.169099	44.0093	0
A0A2S7F7Z9	Uracil phosphoribosyltransferase OS=Clostridium butyricum OX=1492 GN=upp PE=3 SV=1 - [A0A2S7F7Z9_CLOBU]	34.1431	60.77	2	7	7	10	209	22.888	5.8335
	A2	Sequence	# PSMs	# Proteins	# Protein Groups	Protein Group Accessions	Modifications	ΔCn	q-Value	PEP	XCorr	Charge	MH+ [Da]	ΔM [ppm]	RT [min]	# Missed Cleavages
	High	LmcLVGAPEGIEAIQNAHPDVDIYLASIDEK	1	2	1	A0A2S7F7Z9	M2(Oxidation); C3(Carbamidomethyl)	0	0	1.035e-05	4.51298	3	3397.68	3.96152	71.2904	0
	High	DVIVVDPmLATGGSSIDALTmLK	1	2	1	A0A2S7F7Z9	M8(Oxidation); M21(Oxidation)	0	0	8.204e-05	3.78424	3	2378.22	2.1235	69.0161	0
	High	VGHIGLYRDEETLQPVEYFcK	3	2	1	A0A2S7F7Z9	C20(Carbamidomethyl)	0	0	0.00264	3.69187	3	2553.25	1.25582	53.4584	1
	High	AGLGmVDGVLNLIPAAK	1	2	1	A0A2S7F7Z9	M5(Oxidation)	0	0	3.966e-06	3.58549	2	1654.93	4.99104	68.2173	0
	High	LMcLVGAPEGIEAIQNAHPDVDIYLASIDEK	1	2	1	A0A2S7F7Z9	C3(Carbamidomethyl)	0	0	0.003226	3.21251	3	3381.68	2.98193	74.8783	0
	High	LNEHGYIVPGLGDAGDR	1	2	1	A0A2S7F7Z9		0	0.001	0.01948	2.1353	3	1782.88	1.65838	43.6105	0
	High	mAVVPILR	1	2	1	A0A2S7F7Z9	M1(Oxidation)	0	0.003	0.03423	2.15996	2	914.55	0.328917	40.4977	0
	High	DLSTEEVEVK	1	2	1	A0A2S7F7Z9		0	0.003	0.03386	2.12563	2	1148.57	0.0902022	29.6924	0
A0A7U9H034	Glycolate oxidase, subunit GlcD OS=Clostridium butyricum 60E.3 OX=997898 GN=HMPREF1084_03762 PE=4 SV=1 - [A0A7U9H034_CLOBU]	34.0687	26.65	22	10	10	11	469	51.6985	4.93213
	A2	Sequence	# PSMs	# Proteins	# Protein Groups	Protein Group Accessions	Modifications	ΔCn	q-Value	PEP	XCorr	Charge	MH+ [Da]	ΔM [ppm]	RT [min]	# Missed Cleavages
	High	SATIGGNISTNAGGmR	1	22	1	A0A7U9H034	M15(Oxidation)	0	0	1.955e-07	3.91352	2	1522.73	0.0240175	24.6707	0
	High	KSLSLLIPFNTLENAIK	1	3	1	A0A7U9H034		0	0	3.854e-06	3.52587	3	1901.12	3.13554	75.2531	1
	High	SYLQSSLPDDcIEImK	1	4	1	A0A7U9H034	C11(Carbamidomethyl); M15(Oxidation)	0	0	0.0003323	3.49787	2	1914.88	0.612163	50.1043	0
	High	DAILAAEEFLGK	1	4	1	A0A7U9H034		0	0	4.447e-05	3.44653	2	1276.68	2.94138	68.2115	0
	High	NKIDQFVTFTHNLEATSGVR	1	1	1	A0A7U9H034		0	0	0.0001039	3.21456	3	2277.17	3.24991	60.8893	1
	High	SLSLLIPFNTLENAIK	1	3	1	A0A7U9H034		0	0	5.901e-06	3.04596	2	1773.02	3.40369	83.7338	0
	High	GQVSGEHGIGFAK	1	11	1	A0A7U9H034		0	0	8.096e-05	3.043	2	1286.65	-1.79484	21.8058	0
	High	ALTTEmDEVDVVVPR	2	11	1	A0A7U9H034	M6(Oxidation)	0	0	4.102e-06	2.8837	2	1689.84	0.576175	45.3403	0
	High	YVEEADLFYPPDPGEK	1	4	1	A0A7U9H034		0	0	0.009913	1.97409	2	1868.87	3.51273	53.7627	0
	High	IDQFVTFTHNLEATSGVR	1	1	1	A0A7U9H034		0	0.002	0.02268	3.144	2	2035.05	11.2418	58.3549	0
A0A6N2ZB77	Acryloyl-CoA reductase electron transfer subunit beta OS=Clostridium butyricum OX=1492 GN=acrA_2 PE=3 SV=1 - [A0A6N2ZB77_CLOBU]	33.9073	35.35	13	9	9	11	396	43.818	6.32861
	A2	Sequence	# PSMs	# Proteins	# Protein Groups	Protein Group Accessions	Modifications	ΔCn	q-Value	PEP	XCorr	Charge	MH+ [Da]	ΔM [ppm]	RT [min]	# Missed Cleavages
	High	IESYTSAFEDFINNNKPTAILVGATTIGR	2	2	1	A0A6N2ZB77		0	0	3.608e-10	4.65596	3	3142.62	4.36152	79.8679	0
	High	GISDAEVIVAAGR	1	4	1	A0A6N2ZB77		0	0	3.492e-06	3.70766	2	1257.68	-0.0685399	42.126	0
	High	ELAEALDAEFAcTRPLIEAGWVDAK	2	4	1	A0A6N2ZB77	C12(Carbamidomethyl)	0	0	6.984e-07	3.50959	3	2775.37	-0.0531304	74.4833	0
	High	IHPVTYELIGK	1	14	1	A0A6N2ZB77		0	0	0.000148	3.32052	3	1269.72	0.381928	40.0752	0
	High	ISHYGIVGDIYDIVPQLTEK	1	3	1	A0A6N2ZB77		0	0	2.685e-05	2.89246	3	2260.19	1.08815	73.5111	0
	High	IcPFGAIEYIDGK	1	4	1	A0A6N2ZB77	C2(Carbamidomethyl)	0	0	0.0001651	2.39529	2	1482.73	0.650954	63.8235	0
	High	SGISVIEIK	1	4	1	A0A6N2ZB77		0	0	0.002211	2.28585	2	945.563	1.48435	43.0606	0
	High	IQMNAAcK	1	4	1	A0A6N2ZB77	C7(Carbamidomethyl)	0	0.004	0.06777	1.43065	2	935.444	-0.143446	16.0275	0
	High	GEIVTcNVDKEK	1	4	1	A0A6N2ZB77	C6(Carbamidomethyl)	0	0.006	0.09447	2.99985	2	1391.68	-2.05768	17.8679	1
A0A7G5NZ35	Flagellin OS=Clostridium butyricum OX=1492 GN=FF104_14415 PE=3 SV=1 - [A0A7G5NZ35_CLOBU]	33.5	42.03	40	6	6	9	276	29.5379	6.37939
	A2	Sequence	# PSMs	# Proteins	# Protein Groups	Protein Group Accessions	Modifications	ΔCn	q-Value	PEP	XCorr	Charge	MH+ [Da]	ΔM [ppm]	RT [min]	# Missed Cleavages
	High	LEHTIANLDNASENLTAAESR	3	1	1	A0A7G5NZ35		0	0	1.459e-10	5.82232	2	2269.11	-0.248218	44.1224	0
	High	NSADGISmIQTAEGALNETQSILQR	1	1	1	A0A7G5NZ35	M8(Oxidation)	0	0	1.077e-05	4.50484	3	2663.31	4.42198	66.1894	0
	High	NNILNQAAQAmLAQANQQPQGVLQLLR	1	1	1	A0A7G5NZ35	M11(Oxidation)	0	0	0.0008447	4.04826	3	2961.57	1.19008	71.5175	0
	High	AAIQEELTSLTTEIDR	1	1	1	A0A7G5NZ35		0	0	3.779e-05	3.76997	3	1789.92	3.03458	67.2694	0
	High	AGDDAAGLSISEK	1	18	1	A0A7G5NZ35		0	0	7.583e-05	3.01906	2	1233.6	1.53417	27.8115	0
	High	mIINHNmNAmNAHR	1	28	1	A0A7G5NZ35	M1(Oxidation); M7(Oxidation); M10(Oxidation)	0	0	3.532e-06	2.27526	3	1714.76	-0.362979	12.2866	0
	High	NNILNQAAQAMLAQANQQPQGVLQLLR	1	1	1	A0A7G5NZ35		0	0.002	0.03123	1.58924	3	2945.59	4.02882	86.0541	0
A0A5Q2SYB9	DAK2 domain-containing protein OS=Clostridium butyricum OX=1492 GN=EBQ27_16070 PE=4 SV=1 - [A0A5Q2SYB9_CLOBU]	33.4808	30.85	10	10	10	10	551	60.5901	4.57666
	A2	Sequence	# PSMs	# Proteins	# Protein Groups	Protein Group Accessions	Modifications	ΔCn	q-Value	PEP	XCorr	Charge	MH+ [Da]	ΔM [ppm]	RT [min]	# Missed Cleavages
	High	DYEEAENNNHDEEVATSSEEmK	1	3	1	A0A5Q2SYB9	M21(Oxidation)	0	0	3.867e-10	5.7744	3	2586.01	0.670586	22.4264	0
	High	EIENINTDSIGEISK	1	4	1	A0A5Q2SYB9		0	0	3.196e-07	4.36239	2	1661.83	2.35796	43.4888	0
	High	AVmRPTEGTILSVIR	1	10	1	A0A5Q2SYB9	M3(Oxidation)	0	0	1.716e-08	3.54245	3	1658.93	1.38612	50.5048	0
	High	INAEHIFILPNNK	1	4	1	A0A5Q2SYB9		0	0	4.976e-07	3.312	3	1522.84	1.81006	48.7857	0
	High	VVDSGGmGLYIILQGMYEALK	1	4	1	A0A5Q2SYB9	M7(Oxidation)	0	0	0.009214	3.19577	3	2273.17	4.49215	93.7798	0
	High	ELGVDYVIEGGQTmNPSTQDMLEAINK	1	4	1	A0A5Q2SYB9	M14(Oxidation)	0	0	0.0007331	2.82064	3	2968.39	0.739675	65.5892	0
	High	TGSVTYAVR	1	4	1	A0A5Q2SYB9		0	0	0.000474	2.64624	2	953.504	-1.26742	20.4935	0
	High	GNSGVILSQILR	1	10	1	A0A5Q2SYB9		0	0	0.0003553	2.41676	2	1256.74	2.56845	58.0064	0
	High	NIImAANQASEISDKDIR	1	4	1	A0A5Q2SYB9	M4(Oxidation)	0	0	0.0002456	2.34699	3	2005	1.43123	43.4738	1
	High	SYGFVTVAmGDGISNIFK	1	4	1	A0A5Q2SYB9	M9(Oxidation)	0	0.008	0.1439	3.06311	2	1921.92	-9.87984	68.6028	0
A0A512TM31	Aldehyde-alcohol dehydrogenase OS=Clostridium butyricum OX=1492 GN=adhE PE=3 SV=1 - [A0A512TM31_CLOBU]	33.3413	19.75	25	11	11	12	876	95.6151	6.7124
	A2	Sequence	# PSMs	# Proteins	# Protein Groups	Protein Group Accessions	Modifications	ΔCn	q-Value	PEP	XCorr	Charge	MH+ [Da]	ΔM [ppm]	RT [min]	# Missed Cleavages
	High	TFDNGVIcASEQSLVVLEQVYDEVKK	2	5	1	A0A512TM31	C8(Carbamidomethyl)	0	0	9.568e-08	4.36756	3	2970.5	7.45569	86.7827	1
	High	VAEPIGVIAAIVPTTNPTSTAIFK	1	17	1	A0A512TM31		0	0	3.466e-05	3.64125	3	2410.37	3.2818	77.4358	0
	High	GGLNADmVGQSAYK	1	6	1	A0A512TM31	M7(Oxidation)	0	0	2.965e-05	3.48233	2	1426.67	2.62249	27.5135	0
	High	mAVEETGmGIVEDK	1	25	1	A0A512TM31	M1(Oxidation); M8(Oxidation)	0	0	1.514e-06	3.30058	2	1540.69	0.566312	27.1872	0
	High	VTNAQELTQR	1	5	1	A0A512TM31		0	0	0.0001437	2.94911	2	1159.6	-3.26879	18.8219	0
	High	ADLDSmVEQAFDDQcTGANPR	1	4	1	A0A512TM31	M6(Oxidation); C15(Carbamidomethyl)	0	0	0.001382	2.73482	3	2355.98	0.0965398	51.8661	0
	High	EFATFTQEQVDK	1	5	1	A0A512TM31		0	0	0.0001848	2.70307	2	1442.68	1.43557	38.4116	0
	High	TcGVLEEDHTYGVTK	1	5	1	A0A512TM31	C2(Carbamidomethyl)	0	0	0.0003087	2.49308	3	1708.78	-0.662349	30.2179	0
	High	YGcLPIALDELKDmGK	1	5	1	A0A512TM31	C3(Carbamidomethyl); M14(Oxidation)	0	0.002	0.02215	1.86159	3	1838.9	0.677334	55.0692	1
	High	mAGVTVPETAK	1	5	1	A0A512TM31	M1(Oxidation)	0	0.004	0.07315	1.91981	2	1119.57	-2.11412	21.5245	0
	High	VLFDLGYTNK	1	5	1	A0A512TM31		0	0.009	0.1665	2.45042	2	1169.62	1.16812	52.7096	0
A0A0A6PYG5	Sugar ABC transporter ATP-binding protein OS=Clostridium butyricum OX=1492 GN=AWN73_19475 PE=4 SV=1 - [A0A0A6PYG5_CLOBU]	33.1983	40.92	11	11	11	13	369	41.5007	6.66846
	A2	Sequence	# PSMs	# Proteins	# Protein Groups	Protein Group Accessions	Modifications	ΔCn	q-Value	PEP	XCorr	Charge	MH+ [Da]	ΔM [ppm]	RT [min]	# Missed Cleavages
	High	VFLmDEPLSNLDAK	1	11	1	A0A0A6PYG5	M4(Oxidation)	0	0	1.845e-07	4.78946	2	1607.8	2.281	53.368	0
	High	DIAmVFQNYALYPHmTVYDNmAFALK	2	4	1	A0A0A6PYG5	M4(Oxidation); M15(Oxidation); M21(Oxidation)	0	0	3.338e-07	4.71717	3	3114.45	4.28794	72.6025	0
	High	KLDIEHLLDR	2	4	1	A0A0A6PYG5		0	0	1.216e-05	3.73854	3	1251.71	0.0321911	50.0649	1
	High	mGAESYIYFK	1	4	1	A0A0A6PYG5	M1(Oxidation)	0	0	0.002992	2.81418	2	1224.56	2.00854	44.3816	0
	High	IHIFDKDSELR	1	4	1	A0A0A6PYG5		0	0	0.0003321	2.49453	3	1372.72	1.05778	33.9499	1
	High	EVVFGIRPEHLSDSEALVK	1	2	1	A0A0A6PYG5		0	0	0.0007219	2.21846	3	2125.13	-0.900663	50.0619	0
	High	LVNDVEPK	1	7	1	A0A0A6PYG5		0	0	0.01271	2.19868	2	913.499	0.576883	17.6196	0
	High	IYSGDVTAVK	1	4	1	A0A0A6PYG5		0	0.002	0.02999	1.92055	2	1052.56	0.591423	25.6462	0
	High	mIAGLEEISK	1	8	1	A0A0A6PYG5	M1(Oxidation)	0	0.003	0.05008	2.11101	2	1106.58	0.959541	37.0842	0
	High	LYQDLETTFIYVTHDQVEALTmGTR	1	4	1	A0A0A6PYG5	M22(Oxidation)	0	0.004	0.07272	1.84163	3	2960.45	4.02375	81.3957	0
	High	GELYIGGK	1	7	1	A0A0A6PYG5		0	0.009	0.1663	1.52831	2	836.451	-0.730638	25.4822	0
W1UE11	50S ribosomal protein L13 OS=Clostridium butyricum DORA_1 OX=1403941 GN=rplM PE=3 SV=1 - [W1UE11_CLOBU]	32.7682	49.31	7	7	7	12	144	16.2698	9.89111
	A2	Sequence	# PSMs	# Proteins	# Protein Groups	Protein Group Accessions	Modifications	ΔCn	q-Value	PEP	XCorr	Charge	MH+ [Da]	ΔM [ppm]	RT [min]	# Missed Cleavages
	High	GAEHNHAAQKPEVLELR	2	1	1	W1UE11		0	0	3.967e-08	3.99789	4	1898.99	1.38982	25.5215	0
	High	KPEFAFEEAVR	1	3	1	W1UE11		0	0	0.0002596	3.84998	3	1322.67	-2.7354	41.7542	0
	High	GAEHNHAAQKPEVLELRY	3	1	1	W1UE11		0	0	2.82e-07	3.77821	3	2062.04	-2.63355	35.7756	1
	High	WYVVDAAGKPLGR	2	3	1	W1UE11		0	0	1.084e-06	3.2994	2	1431.77	-0.284905	44.8608	0
	High	VASQVASILR	1	6	1	W1UE11		0	0	9.157e-05	2.90815	2	1043.62	1.00848	38.9435	0
	High	KHSLYPGGLK	1	1	1	W1UE11		0	0.003	0.06111	2.03219	3	1099.63	0.136349	20.7823	1
	High	MLPTGVLGR	1	2	1	W1UE11		0	0.003	0.0569	1.70877	2	943.538	-1.61298	40.5605	0
	High	mLPTGVLGR	1	2	1	W1UE11	M1(Oxidation)	0	0.003	0.03606	1.23786	2	959.533	-1.43898	35.6597	0
A0A7G5NZP2	ATP synthase subunit alpha OS=Clostridium butyricum OX=1492 GN=atpA PE=3 SV=1 - [A0A7G5NZP2_CLOBU]	32.492	25.6	8	11	11	12	504	55.0816	5.08447
	A2	Sequence	# PSMs	# Proteins	# Protein Groups	Protein Group Accessions	Modifications	ΔCn	q-Value	PEP	XCorr	Charge	MH+ [Da]	ΔM [ppm]	RT [min]	# Missed Cleavages
	High	QVmmLYATVNDFLSDIK	2	3	1	A0A7G5NZP2	M3(Oxidation); M4(Oxidation)	0	0	1.292e-07	4.10446	3	2019.99	4.61625	79.1377	0
	High	LmEVLKQDQYQPLDVEK	1	2	1	A0A7G5NZP2	M2(Oxidation)	0	0	0.001577	3.69619	3	2092.06	-0.744565	41.4019	1
	High	VVNALGEAIDGK	1	3	1	A0A7G5NZP2		0	0	5.012e-06	3.08465	2	1185.65	0.460101	38.8923	0
	High	mNIKPEEITSIIK	1	7	1	A0A7G5NZP2	M1(Oxidation)	0	0	0.0001755	2.92128	3	1531.84	2.21477	46.7368	0
	High	SNLEAAIIEFKK	1	4	1	A0A7G5NZP2		0	0	4.18e-05	2.89656	3	1362.76	-1.09017	50.6211	1
	High	IVQVPVGDALIGR	1	3	1	A0A7G5NZP2		0	0	0.0002841	2.89108	2	1336.8	2.96406	52.0904	0
	High	SNLEAAIIEFK	1	4	1	A0A7G5NZP2		0	0	6.237e-05	2.87285	2	1234.67	-0.154829	58.417	0
	High	TAIGIDTILNQK	1	3	1	A0A7G5NZP2		0	0	0.0001829	2.84506	2	1286.73	1.79598	54.07	0
	High	SSVNEPLQTGIK	1	6	1	A0A7G5NZP2		0	0	0.006512	2.03379	2	1272.68	0.11922	29.5913	0
	High	GPILTDETR	1	3	1	A0A7G5NZP2		0	0.002	0.02862	2.64468	2	1001.52	-2.70105	21.9705	0
	High	AIEVPAPSIIDR	1	3	1	A0A7G5NZP2		0	0.009	0.1695	1.49572	2	1280.72	1.36841	49.2402	0
W1UEI6	Single-stranded DNA binding protein OS=Clostridium butyricum DORA_1 OX=1403941 GN=Q607_CBUC00067G0011 PE=4 SV=1 - [W1UEI6_CLOBU]	31.7419	37.27	15	8	8	10	220	25.2367	5.07178
	A2	Sequence	# PSMs	# Proteins	# Protein Groups	Protein Group Accessions	Modifications	ΔCn	q-Value	PEP	XCorr	Charge	MH+ [Da]	ΔM [ppm]	RT [min]	# Missed Cleavages
	High	AQKEENESNIDGTEGAV	2	1	1	W1UEI6		0	0	1.223e-07	4.49574	2	1790.8	-0.328889	22.1498	1
	High	SKNPNEIFLDGYIcK	1	12	1	W1UEI6	C14(Carbamidomethyl)	0	0	6.298e-06	3.68804	3	1797.89	1.18933	51.1314	1
	High	EIADVLLAVNR	1	5	1	W1UEI6		0	0	2.12e-05	3.26361	2	1212.7	0.820494	56.0553	0
	High	FcQTLEVGDNIK	1	1	1	W1UEI6	C2(Carbamidomethyl)	0	0	3.123e-05	2.9621	2	1423.69	-0.778051	39.5277	0
	High	mDNLmLNNK	1	7	1	W1UEI6	M1(Oxidation); M5(Oxidation)	0	0	0.009027	2.81517	2	1124.51	-0.0243771	18.1816	0
	High	LILTVFAR	1	15	1	W1UEI6		0	0	0.001725	2.55692	2	932.594	1.05759	57.621	0
	High	KVSENEVIKK	2	1	1	W1UEI6		0	0.002	0.0233	2.58281	2	1173.68	0.262703	13.2649	2
	High	VSENEVIKK	1	1	1	W1UEI6		0	0.002	0.03157	2.28084	2	1045.59	0.410962	15.1289	1
C4IF27	30S ribosomal protein S4 OS=Clostridium butyricum E4 str. BoNT E BL5262 OX=632245 GN=rpsD PE=3 SV=1 - [C4IF27_CLOBU]	31.6962	33.98	2	6	6	9	206	23.3681	9.37842
	A2	Sequence	# PSMs	# Proteins	# Protein Groups	Protein Group Accessions	Modifications	ΔCn	q-Value	PEP	XCorr	Charge	MH+ [Da]	ΔM [ppm]	RT [min]	# Missed Cleavages
	High	VVAVPSREEIDVPVNETLIVELYSK	3	2	1	C4IF27		0	0	5.28e-09	5.4512	3	2798.52	1.91197	69.9754	1
	High	TLPAWLEANVDNFEGK	2	2	1	C4IF27		0	0	1.223e-07	4.23226	2	1803.9	4.19647	70.4868	0
	High	IYGVLESQFR	1	2	1	C4IF27		0	0	2.498e-05	2.82367	2	1211.64	1.06861	48.8176	0
	High	RIYGVLESQFR	1	2	1	C4IF27		0	0	0.00126	2.53335	3	1367.75	1.75121	43.6254	1
	High	ISGYGVQLR	1	2	1	C4IF27		0	0	0.0002999	2.03759	2	992.553	0.762563	34.0456	0
	High	GISGENLLK	1	2	1	C4IF27		0	0.004	0.06802	1.97463	2	930.526	1.02579	33.978	0
C4IF36	50S ribosomal protein L15 OS=Clostridium butyricum E4 str. BoNT E BL5262 OX=632245 GN=rplO PE=3 SV=1 - [C4IF36_CLOBU]	31.1722	39.73	9	5	5	10	146	15.6695	10.2427
	A2	Sequence	# PSMs	# Proteins	# Protein Groups	Protein Group Accessions	Modifications	ΔCn	q-Value	PEP	XCorr	Charge	MH+ [Da]	ΔM [ppm]	RT [min]	# Missed Cleavages
	High	LNIFENGTEITPEVLLER	3	4	1	C4IF36		0	0	7.768e-10	6.29642	2	2087.11	2.96611	74.1466	0
	High	SGGGVRPGFEGGQMPLYR	1	9	1	C4IF36		0	0	6.847e-11	3.8422	3	1864.91	0.559793	41.5576	0
	High	SGGGVRPGFEGGQmPLYR	1	9	1	C4IF36	M14(Oxidation)	0	0	1.448e-08	3.68314	3	1880.91	-0.473217	33.229	0
	High	LHELKPAAGSR	2	1	1	C4IF36		0	0	0.001652	2.68708	2	1178.67	1.25875	13.6146	0
	High	EFVcINIDR	1	1	1	C4IF36	C4(Carbamidomethyl)	0	0	0.00105	2.48401	2	1165.57	1.87562	46.5934	0
	High	mKLHELKPAAGSR	2	1	1	C4IF36	M1(Oxidation)	0	0	0.0004615	2.13594	3	1453.8	1.77841	13.8491	1
C4IHU6	Glutamate--tRNA ligase OS=Clostridium butyricum E4 str. BoNT E BL5262 OX=632245 GN=gltX PE=3 SV=1 - [C4IHU6_CLOBU]	30.6443	39.59	19	11	11	12	485	55.8444	5.42725
	A2	Sequence	# PSMs	# Proteins	# Protein Groups	Protein Group Accessions	Modifications	ΔCn	q-Value	PEP	XCorr	Charge	MH+ [Da]	ΔM [ppm]	RT [min]	# Missed Cleavages
	High	LVEGAVDIIYNTLK	2	3	1	C4IHU6		0	0	4.541e-07	4.47352	2	1547.87	2.89612	72.177	0
	High	QNNPTTGTTTFVDVIYGK	1	1	1	C4IHU6		0	0	1.418e-08	4.11882	2	1955.98	2.45111	58.2603	0
	High	ISVDNSELEDmILIK	1	1	1	C4IHU6	M11(Oxidation)	0	0	5.099e-07	3.67842	2	1734.88	0.713963	56.2302	0
	High	ETGLTHDEGPDVGGPVGPYIQSER	1	1	1	C4IHU6		0	0	0.0002454	3.1314	3	2510.18	2.03298	44.5036	0
	High	cELLNDIPEQIDFLEELPEYTTDLYVHK	1	1	1	C4IHU6	C1(Carbamidomethyl)	0	0	0.001075	2.97848	3	3436.67	5.18667	91.0487	0
	High	STVETSLENLEK	1	1	1	C4IHU6		0	0	0.003629	2.52251	2	1349.68	-2.01225	43.1104	0
	High	LYEAFEWDVPVYVHcPPImK	1	1	1	C4IHU6	C15(Carbamidomethyl); M19(Oxidation)	0	0	0.003395	2.42893	3	2509.2	3.25912	66.7592	0
	High	KLSLDEFHELAmEQYKK	1	1	1	C4IHU6	M12(Oxidation)	0	0	0.004981	1.6457	4	2125.07	0.972282	47.0204	2
	High	TALYAYLIAK	1	19	1	C4IHU6		0	0.002	0.02379	1.87924	2	1126.65	0.849976	57.0545	0
	High	SDGLPTYNFANVVDDHLmGITHVVR	1	13	1	C4IHU6	M18(Oxidation)	0	0.002	0.02682	1.40253	4	2786.36	0.11487	69.4474	0
	High	SPAIFDNAK	1	1	1	C4IHU6		0	0.005	0.09011	1.9455	2	962.495	0.663183	28.3455	0
A0A2S7FB44	Pyruvate kinase OS=Clostridium butyricum OX=1492 GN=pyk PE=3 SV=1 - [A0A2S7FB44_CLOBU]	30.6376	25.42	6	7	7	10	472	51.6617	5.92236
	A2	Sequence	# PSMs	# Proteins	# Protein Groups	Protein Group Accessions	Modifications	ΔCn	q-Value	PEP	XCorr	Charge	MH+ [Da]	ΔM [ppm]	RT [min]	# Missed Cleavages
	High	LGITEPGDDIIVAAGmPTTQTGGTNmLK	3	5	1	A0A2S7FB44	M16(Oxidation); M26(Oxidation)	0	0	2.761e-05	4.72754	3	2833.4	2.07429	54.8895	0
	High	IENQEGVDNIDSIIEVTDAVmVAR	1	5	1	A0A2S7FB44	M21(Oxidation)	0	0	0.0003298	3.90769	3	2646.31	6.26346	72.457	0
	High	IAQETEQYLDYNHLTAR	2	3	1	A0A2S7FB44		0	0	2.021e-05	3.60548	2	2065	0.956213	43.8715	0
	High	APVIAITPYDHVR	1	5	1	A0A2S7FB44		0	0	4.937e-05	3.42174	3	1451.8	-2.40326	41.7906	0
	High	THNFINDGVELK	1	5	1	A0A2S7FB44		0	0	0.01119	1.92669	3	1386.7	2.05083	38.4518	0
	High	mIFTIGPASDNEETLR	1	6	1	A0A2S7FB44	M1(Oxidation)	0	0.003	0.04111	2.91081	2	1809.87	2.48764	51.097	0
	High	KASDILDVKK	1	5	1	A0A2S7FB44		0	0.007	0.1098	3.14569	3	1116.66	-0.577631	20.7242	2
A0A2S7F7M0	EIIAB-Man OS=Clostridium butyricum OX=1492 GN=manX PE=4 SV=1 - [A0A2S7F7M0_CLOBU]	30.5221	34.46	11	8	8	10	325	35.3035	7.31299
	A2	Sequence	# PSMs	# Proteins	# Protein Groups	Protein Group Accessions	Modifications	ΔCn	q-Value	PEP	XCorr	Charge	MH+ [Da]	ΔM [ppm]	RT [min]	# Missed Cleavages
	High	GILQSGSmIFGEQQNVK	2	4	1	A0A2S7F7M0	M8(Oxidation)	0	0	2.367e-07	4.91538	2	1851.93	-1.03669	51.4959	0
	High	TSTASNSQSNAGAPGSFEYVLAR	2	1	1	A0A2S7F7M0		0	0	2.929e-09	4.49875	2	2315.09	-0.755451	50.6765	0
	High	AVTLmPSEGPDDLK	1	11	1	A0A2S7F7M0	M5(Oxidation)	0	0	0.0002305	3.41507	2	1488.73	0.586708	35.6127	0
	High	NLIQQAAPPGVK	1	8	1	A0A2S7F7M0		0	0	0.0001057	3.2937	2	1235.71	-0.766284	35.6198	0
	High	AmLLFENPHDVLR	1	4	1	A0A2S7F7M0	M2(Oxidation)	0	0	8.852e-05	2.38871	3	1570.81	1.36973	51.0709	0
	High	IIVVSDAVAYDK	1	4	1	A0A2S7F7M0		0	0	0.0002039	2.27466	2	1292.71	2.40955	43.1687	0
	High	AGITFDVR	1	4	1	A0A2S7F7M0		0	0.003	0.05505	1.63154	2	878.474	1.36539	40.1329	0
	High	TINVGSmAHSIGK	1	10	1	A0A2S7F7M0	M7(Oxidation)	0	0.004	0.07248	1.89173	3	1330.68	0.0560986	21.5717	0
A0A2S7F6L5	Asparagine--tRNA ligase OS=Clostridium butyricum OX=1492 GN=asnS PE=3 SV=1 - [A0A2S7F6L5_CLOBU]	29.455	15.95	13	5	5	10	464	53.1927	5.24951
	A2	Sequence	# PSMs	# Proteins	# Protein Groups	Protein Group Accessions	Modifications	ΔCn	q-Value	PEP	XCorr	Charge	MH+ [Da]	ΔM [ppm]	RT [min]	# Missed Cleavages
	High	EIIIEGmSNSDYPLQK	3	5	1	A0A2S7F6L5	M7(Oxidation)	0	0	7.155e-08	4.17946	2	1852.9	1.66945	43.2697	0
	High	ASNAFGFIEINDGSFFK	1	13	1	A0A2S7F6L5		0	0	2.326e-05	3.86899	2	1863.9	3.66843	74.6067	0
	High	TVAATDLLVPGIGEIIGGSQR	3	13	1	A0A2S7F6L5		0	0	7.275e-08	3.77844	3	2067.15	2.86603	73.9063	0
	High	KPLFVTDYPK	2	13	1	A0A2S7F6L5		0	0.001	0.01811	2.36888	2	1207.67	0.695496	37.5798	0
	High	NIYTFGPTFR	1	13	1	A0A2S7F6L5		0	0.006	0.09781	2.02734	2	1215.62	1.14487	52.5818	0
A0A6M0YL81	Probable butyrate kinase OS=Clostridium botulinum OX=1491 GN=buk PE=3 SV=1 - [A0A6M0YL81_CLOBO]	29.0164	24.23	14	1	5	8	355	38.67	5.19873
	A2	Sequence	# PSMs	# Proteins	# Protein Groups	Protein Group Accessions	Modifications	ΔCn	q-Value	PEP	XCorr	Charge	MH+ [Da]	ΔM [ppm]	RT [min]	# Missed Cleavages
	High	VVDVNNALDGDGPFSPER	3	11	2	A0A6M0YL81;W1UDY8		0	0	3.192e-08	5.04341	2	1900.91	1.97008	51.4004	0
	High	SNVEWIAPVTVYPGEDELLALAQGAIR	1	8	1	A0A6M0YL81		0	0	1.807e-06	4.80698	3	2911.53	4.83338	86.8178	0
	High	IGVYEDEKELFEETLR	2	2	2	W1UDY8;A0A6M0YL81		0	0	2.872e-07	4.18102	3	1969.97	-1.25218	61.3556	1
	High	GGFVGYLNTNDVK	1	11	2	A0A6M0YL81;W1UDY8		0	0	0.005624	3.12879	2	1383.69	1.05425	46.944	0
	High	LLIINPGSTSTK	1	15	2	A0A6M0YL81;W1UDY8		0	0	3.877e-05	3.04727	2	1243.73	0.354192	40.6575	0
W1UDE8	30S ribosomal protein S8 OS=Clostridium butyricum DORA_1 OX=1403941 GN=rpsH PE=3 SV=1 - [W1UDE8_CLOBU]	28.6451	29.55	3	4	4	9	132	14.6999	9.40771
	A2	Sequence	# PSMs	# Proteins	# Protein Groups	Protein Group Accessions	Modifications	ΔCn	q-Value	PEP	XCorr	Charge	MH+ [Da]	ΔM [ppm]	RT [min]	# Missed Cleavages
	High	EIANILLQEGYIK	1	1	1	W1UDE8		0	0	1.789e-05	3.59964	2	1503.84	-0.526198	61.7855	0
	High	EINEYNDGVVPMLR	1	1	1	W1UDE8		0	0	5.34e-05	3.56137	2	1648.8	1.90252	52.3743	0
	High	EINEYNDGVVPmLR	3	1	1	W1UDE8	M12(Oxidation)	0	0	3.214e-06	3.43662	2	1664.8	1.85904	45.1313	0
	High	HEVVEVPSSNVK	3	4	1	W1UDE8		0	0	9.097e-05	3.31455	2	1323.69	-2.40231	22.9086	0
	High	EIANILLQEGYIKEINEYNDGVVPmLR	1	1	1	W1UDE8	M25(Oxidation)	0	0.001	0.01831	3.27416	3	3149.63	4.26432	72.4495	1
A0A0Q1DC92	DNA-directed RNA polymerase subunit beta' OS=Clostridium butyricum OX=1492 GN=rpoC PE=3 SV=1 - [A0A0Q1DC92_CLOBU]	28.5972	13.16	21	9	9	10	1178	131.492	6.7124
	A2	Sequence	# PSMs	# Proteins	# Protein Groups	Protein Group Accessions	Modifications	ΔCn	q-Value	PEP	XCorr	Charge	MH+ [Da]	ΔM [ppm]	RT [min]	# Missed Cleavages
	High	VTDGDNIEAGDEITEGSVNPHDImSIK	2	5	1	A0A0Q1DC92	M24(Oxidation)	0	0	5.372e-08	5.07471	3	2872.31	-0.394152	46.673	0
	High	KIDIGEAVGIIAAQSIGEPGTQLTmR	1	10	1	A0A0Q1DC92	M25(Oxidation)	0	0	0.0001515	4.83419	3	2684.43	1.55798	70.6983	1
	High	LGIQAFQPILVEGR	1	5	1	A0A0Q1DC92		0	0	3.263e-06	3.28657	2	1540.88	-0.145557	64.2583	0
	High	VTDSGDTDLLPGTmIDmFDFREENAR	1	5	1	A0A0Q1DC92	M14(Oxidation); M17(Oxidation)	0	0	0.0002777	2.87773	3	2977.31	-2.06188	57.8849	1
	High	TVVVmTADGEER	1	2	1	A0A0Q1DC92	M5(Oxidation)	0	0	0.001054	2.83384	2	1322.62	-3.38183	19.4059	0
	High	VGVcSHcYGmNmATAK	1	5	1	A0A0Q1DC92	C4(Carbamidomethyl); C7(Carbamidomethyl); M10(Oxidation); M12(Oxidation)	0	0	0.0006001	2.24439	3	1817.74	0.386021	17.0656	0
	High	VEELFEAR	1	21	1	A0A0Q1DC92		0	0	0.01147	2.1887	2	992.505	0.570634	36.542	0
	High	EGLDVLEYFSSTHGAR	1	5	1	A0A0Q1DC92		0	0	0.001013	1.38267	3	1780.85	-1.2622	63.9885	0
	High	mGLILDmSPR	1	16	1	A0A0Q1DC92	M1(Oxidation); M7(Oxidation)	0	0.008	0.1524	1.62863	2	1164.59	11.863	35.7795	0
C4IJF7	Phosphate acetyltransferase OS=Clostridium butyricum E4 str. BoNT E BL5262 OX=632245 GN=pta PE=3 SV=1 - [C4IJF7_CLOBU]	28.5723	35.44	3	5	6	10	333	35.9507	5.49072
	A2	Sequence	# PSMs	# Proteins	# Protein Groups	Protein Group Accessions	Modifications	ΔCn	q-Value	PEP	XCorr	Charge	MH+ [Da]	ΔM [ppm]	RT [min]	# Missed Cleavages
	High	GcSSEDIVNVVALTAVQAQGIK	2	3	1	C4IJF7	C2(Carbamidomethyl)	0	0	8.352e-09	4.51578	2	2259.17	0.130801	71.2756	0
	High	IYDLGLAHPILVGDTNEILAK	2	3	1	C4IJF7		0	0	2.618e-09	3.94436	3	2265.25	1.7718	64.9108	0
	High	VAGNANILVFPDLQAGNIGYK	1	1	1	C4IJF7		0	0	0.0003252	3.08629	3	2174.16	1.47144	67.9318	0
	High	FANAEAIGPVcQGFAKPINDLSR	2	3	1	C4IJF7	C11(Carbamidomethyl)	0	0	5.303e-05	2.9485	3	2475.25	1.82227	53.7991	0
	High	VAmLSFSTmGSADHEVVDKVR	2	3	1	C4IJF7	M3(Oxidation); M9(Oxidation)	0	0	0.003316	2.71743	4	2311.1	-0.618958	38.9658	1
	High	IVLPEGNEER	1	4	2	C4IJF7;A0A6M0YPZ5		0	0	0.0008627	1.76133	2	1155.6	0.0174506	29.4515	0
A0A3R9EUG7	Phosphoribosyl pyrophosphate synthase OS=Clostridium butyricum OX=1492 GN=DRB99_07010 PE=3 SV=1 - [A0A3R9EUG7_CLOBU]	28.477	28.1	6	3	6	8	363	41.2921	6.0874
	A2	Sequence	# PSMs	# Proteins	# Protein Groups	Protein Group Accessions	Modifications	ΔCn	q-Value	PEP	XCorr	Charge	MH+ [Da]	ΔM [ppm]	RT [min]	# Missed Cleavages
	High	IYcSNLTYVSPELNDAPWFHGVDISELcSR	3	3	1	A0A3R9EUG7	C3(Carbamidomethyl); C28(Carbamidomethyl)	0	0	2.235e-08	4.94252	3	3542.65	3.50165	74.5205	0
	High	DVADKDVLIVDDmIASGESVIDIAK	1	3	1	A0A3R9EUG7	M13(Oxidation)	0	0	0.003636	3.60608	3	2647.35	4.3101	68.6323	1
	High	ESLDcALALQELER	1	8	2	A0A3R9EUG7;A0A0M0ABN6	C5(Carbamidomethyl)	0	0	0.007749	3.27377	2	1646.81	5.02364	58.2142	0
	High	LLVISPDTGAmDR	1	8	2	A0A3R9EUG7;A0A0M0ABN6	M11(Oxidation)	0	0	4.188e-05	2.9264	2	1403.72	0.37777	39.9941	0
	High	NPIVQHEYmGR	1	7	2	A0A3R9EUG7;A0A0M0ABN6	M9(Oxidation)	0	0	0.0007013	2.48476	2	1359.64	-3.36591	18.9494	0
	High	FYEEGIISR	1	2	1	A0A3R9EUG7		0	0	0.001006	1.97878	2	1113.56	0.00127154	38.4793	0
W1UDF8	30S ribosomal protein S19 OS=Clostridium butyricum DORA_1 OX=1403941 GN=rpsS PE=3 SV=1 - [W1UDF8_CLOBU]	28.0632	72.22	7	8	8	11	90	10.2513	9.87646
	A2	Sequence	# PSMs	# Proteins	# Protein Groups	Protein Group Accessions	Modifications	ΔCn	q-Value	PEP	XCorr	Charge	MH+ [Da]	ΔM [ppm]	RT [min]	# Missed Cleavages
	High	KIEEMNASGDKK	1	2	1	W1UDF8		0	0	4.548e-06	3.8796	3	1349.67	0.758763	12.1633	2
	High	HVPVYVSEDmVGHK	2	1	1	W1UDF8	M10(Oxidation)	0	0	2.282e-09	3.74812	3	1612.78	0.325998	25.231	0
	High	HVPVYVSEDMVGHK	1	1	1	W1UDF8		0	0	2.827e-05	3.66604	3	1596.79	0.967117	31.9643	0
	High	KAPFVHEGLFK	1	1	1	W1UDF8		0	0	0.0003975	3.16173	3	1272.71	-0.228949	35.3089	1
	High	KHVPVYVSEDmVGHK	1	1	1	W1UDF8	M11(Oxidation)	0	0	0.002028	2.81271	4	1740.87	-3.31651	19.7807	1
	High	LGEFVLTR	1	7	1	W1UDF8		0	0	0.009754	2.69786	2	934.537	0.980547	43.8414	0
	High	SSTIFPQFIGHTIAVHDGR	1	1	1	W1UDF8		0	0	0.002287	2.43537	3	2083.07	1.0665	55.8877	0
	High	SSTIFPQFIGHTIAVHDGRK	2	1	1	W1UDF8		0	0	0.001822	2.42108	3	2211.17	2.13676	51.5566	1
	High	APFVHEGLFK	1	1	1	W1UDF8		0	0	0.00324	1.93544	3	1144.61	-1.16169	41.4678	0
A0A512TM79	Peptidylprolyl isomerase OS=Clostridium butyricum OX=1492 GN=CBU02nite_18800 PE=4 SV=1 - [A0A512TM79_CLOBU]	27.7991	37.65	4	7	7	8	247	27.7289	4.99561
	A2	Sequence	# PSMs	# Proteins	# Protein Groups	Protein Group Accessions	Modifications	ΔCn	q-Value	PEP	XCorr	Charge	MH+ [Da]	ΔM [ppm]	RT [min]	# Missed Cleavages
	High	NLLEQLISFELFNK	2	4	1	A0A512TM79		0	0	1.041e-11	5.46882	3	1707.93	1.57443	93.3044	0
	High	VLAIAAGHEITENDLNALIAR	1	4	1	A0A512TM79		0	0	4.083e-08	4.95226	3	2204.21	5.06414	63.4072	0
	High	FGQELELDKTQEYKDAVASITK	1	4	1	A0A512TM79		0	0	4.705e-07	3.6241	4	2513.28	2.0069	54.7696	2
	High	EVLTSmAmNK	1	4	1	A0A512TM79	M6(Oxidation); M8(Oxidation)	0	0	0.007535	2.31892	2	1155.54	-0.203969	15.3639	0
	High	SFEEVKDSVVNELLK	1	4	1	A0A512TM79		0	0	0.003676	2.23104	3	1735.92	4.04847	64.9693	1
	High	FGQELELDKTQEYK	1	4	1	A0A512TM79		0	0.002	0.03089	2.00701	3	1727.85	3.60695	38.3268	1
	High	EQGGNLGEFSK	1	4	1	A0A512TM79		0	0.008	0.137	2.12837	2	1165.55	1.72565	26.2293	0
A0A7G5NZ51	Chemotaxis protein CheA OS=Clostridium butyricum OX=1492 GN=DRB99_13395 PE=4 SV=1 - [A0A7G5NZ51_CLOBU]	27.7814	15.2	27	8	8	9	684	75.968	4.77979
	A2	Sequence	# PSMs	# Proteins	# Protein Groups	Protein Group Accessions	Modifications	ΔCn	q-Value	PEP	XCorr	Charge	MH+ [Da]	ΔM [ppm]	RT [min]	# Missed Cleavages
	High	NTVDEILSIVNGISEVVK	1	9	1	A0A7G5NZ51		0	0	7.082e-10	5.47875	3	1929.06	2.84651	96.5772	0
	High	LPLTLQIIQALLVK	2	16	1	A0A7G5NZ51		0	0	0.0001331	4.2168	2	1563.03	4.30204	95.1263	0
	High	SQELNETLEQVGR	1	9	1	A0A7G5NZ51		0	0	4.781e-06	3.44252	2	1502.74	0.219163	39.7112	0
	High	TRLEQIVTTHK	1	9	1	A0A7G5NZ51		0	0	0.001789	2.34647	3	1325.75	-0.219686	25.5043	1
	High	TVIDEIGEPLIHLLR	1	27	1	A0A7G5NZ51		0	0	4.004e-07	2.25311	3	1717.99	3.22951	76.5444	0
	High	mLPLDTVFNR	1	15	1	A0A7G5NZ51	M1(Oxidation)	0	0	0.001098	2.19832	2	1221.63	1.99846	54.1689	0
	High	KIENVVEAPK	1	2	1	A0A7G5NZ51		0	0.003	0.04642	2.22779	2	1126.65	-1.351	21.1148	1
	High	NAADHGIESKEER	1	10	1	A0A7G5NZ51		0	0.004	0.0716	2.47784	3	1455.68	-0.32522	12.4749	1
A0A0N8VX42	Inosine-5'-monophosphate dehydrogenase OS=Clostridium butyricum OX=1492 GN=guaB PE=3 SV=1 - [A0A0N8VX42_CLOBU]	27.6551	13.64	11	5	5	8	484	52.1911	6.34131
	A2	Sequence	# PSMs	# Proteins	# Protein Groups	Protein Group Accessions	Modifications	ΔCn	q-Value	PEP	XCorr	Charge	MH+ [Da]	ΔM [ppm]	RT [min]	# Missed Cleavages
	High	IKETYPELQVIAGNVATAEAVEDLIEAGADcVK	2	2	1	A0A0N8VX42	C31(Carbamidomethyl)	0	0	9.536e-06	4.91213	3	3516.79	3.281	88.9747	1
	High	ETYPELQVIAGNVATAEAVEDLIEAGADcVK	2	2	1	A0A0N8VX42	C29(Carbamidomethyl)	0	0	0.0007879	4.50009	3	3275.61	4.59196	93.7162	0
	High	LPLVDAEGNLK	2	3	1	A0A0N8VX42		0	0	7.055e-05	2.84666	2	1168.66	-0.00610851	42.7235	0
	High	IGIGPGSIcTTR	1	11	1	A0A0N8VX42	C9(Carbamidomethyl)	0	0	9.755e-05	2.2932	2	1231.65	0.110968	37.5726	0
	High	NLETLYETAR	1	3	1	A0A0N8VX42		0	0	0.001655	2.13983	2	1209.61	2.20216	43.2096	0
A0A808XU14	Transcription termination/antitermination protein NusA OS=Clostridium butyricum OX=1492 GN=nusA PE=4 SV=1 - [A0A808XU14_CLOBU]	26.9943	28.13	20	7	7	9	384	42.9464	4.80518
	A2	Sequence	# PSMs	# Proteins	# Protein Groups	Protein Group Accessions	Modifications	ΔCn	q-Value	PEP	XCorr	Charge	MH+ [Da]	ΔM [ppm]	RT [min]	# Missed Cleavages
	High	GIcEDLIFTTIQDALVAAYK	2	3	1	A0A808XU14	C3(Carbamidomethyl)	0	0	1.224e-11	5.94744	3	2241.15	2.91654	96.5438	0
	High	LFELEVPEIFEGVVEVK	2	3	1	A0A808XU14		0	0	2.348e-08	3.96946	2	1976.07	5.50318	85.9537	0
	High	NIIYDEYKEQEFDIITGTILR	1	3	1	A0A808XU14		0	0	0.0001962	3.65575	3	2573.32	3.93663	74.8218	1
	High	NYANVNTNAQNVK	1	3	1	A0A808XU14		0	0	2.113e-05	3.62709	2	1449.71	-0.466467	20.3597	0
	High	LYIVEVK	1	12	1	A0A808XU14		0	0.003	0.05476	1.47575	2	863.524	-0.120588	39.7823	0
	High	LEGVIGPNEQIPGEEYKFNEK	1	3	1	A0A808XU14		0	0.005	0.08645	1.90779	3	2390.19	1.29933	48.5545	1
	High	VQNIVNELK	1	19	1	A0A808XU14		0	0.008	0.1298	1.6945	2	1056.6	-0.275897	37.4109	0
C4IJB9	Translation initiation factor IF-2 OS=Clostridium butyricum E4 str. BoNT E BL5262 OX=632245 GN=infB PE=3 SV=1 - [C4IJB9_CLOBU]	26.72	18.36	10	8	8	9	697	76.1443	5.0083
	A2	Sequence	# PSMs	# Proteins	# Protein Groups	Protein Group Accessions	Modifications	ΔCn	q-Value	PEP	XCorr	Charge	MH+ [Da]	ΔM [ppm]	RT [min]	# Missed Cleavages
	High	KEESQELEVLEIEEDDEENLQK	1	1	1	C4IJB9		0	0	0.0001788	4.32213	3	2675.25	3.97544	54.1351	1
	High	VSLEDLYNQIQEGK	2	5	1	C4IJB9		0	0	0.002285	3.53911	2	1635.83	3.98929	65.5369	0
	High	SAGPSIPVEILGLSEVPEAGDRFNQVKDEK	1	3	1	C4IJB9		0	0	0.0008692	3.26264	4	3181.65	3.87341	66.8065	2
	High	SNSLVDEYEEQLADELNK	1	1	1	C4IJB9		0	0	0.0008945	3.17287	2	2095.97	3.92171	69.2897	0
	High	IIYDAIEDIK	1	4	1	C4IJB9		0	0	0.0002273	3.16778	2	1192.65	0.624505	50.4162	0
	High	EVAAGYEcGLTVEK	1	2	1	C4IJB9	C8(Carbamidomethyl)	0	0	0.0006327	2.69939	2	1525.72	0.179163	35.5962	0
	High	EVILGTAEVR	1	3	1	C4IJB9		0	0	0.005782	1.62915	2	1086.61	-1.24242	35.634	0
	High	IDKPGANPDR	1	7	1	C4IJB9		0	0.003	0.03513	2.15936	3	1082.56	3.2158	12.1927	0
W1UC20	3-hydroxyacyl-[acyl-carrier-protein] dehydratase FabZ OS=Clostridium butyricum DORA_1 OX=1403941 GN=fabZ PE=3 SV=1 - [W1UC20_CLOBU]	26.3609	41.55	4	3	3	6	142	15.6804	7.28369
	A2	Sequence	# PSMs	# Proteins	# Protein Groups	Protein Group Accessions	Modifications	ΔCn	q-Value	PEP	XCorr	Charge	MH+ [Da]	ΔM [ppm]	RT [min]	# Missed Cleavages
	High	NVSANEAFFQGHYPEEPImPGVLQIEALAQAGAVAILSmEK	3	2	1	W1UC20	M19(Oxidation); M39(Oxidation)	0	0	8.84e-06	5.97752	3	4402.19	4.4244	93.2856	0
	High	NVSANEAFFQGHYPEEPImPGVLQIEALAQAGAVAILSMEK	1	2	1	W1UC20	M19(Oxidation)	0	0	0.0001607	4.81764	4	4386.19	3.48688	96.4929	0
	High	TPLFAGTNK	1	4	1	W1UC20		0	0	0.01546	2.41618	2	948.515	0.0526212	26.1348	0
	High	VIEmDIEEK	1	2	1	W1UC20	M4(Oxidation)	0	0.005	0.0811	1.94004	2	1121.54	-0.488856	21.1582	0
A0A2S7FCC0	Tagatose-6-phosphate kinase OS=Clostridium butyricum OX=1492 GN=pfkB PE=3 SV=1 - [A0A2S7FCC0_CLOBU]	26.3441	25.58	5	4	4	7	301	32.9493	5.38916
	A2	Sequence	# PSMs	# Proteins	# Protein Groups	Protein Group Accessions	Modifications	ΔCn	q-Value	PEP	XCorr	Charge	MH+ [Da]	ΔM [ppm]	RT [min]	# Missed Cleavages
	High	mGIATGSASAFSEELATKEEVENLLLQmK	2	5	1	A0A2S7FCC0	M1(Oxidation); M28(Oxidation)	0	0	1.472e-09	4.88588	3	3129.54	2.1047	70.6281	1
	High	NLGVDNTALGYVAGFTGDEILR	2	5	1	A0A2S7FCC0		0	0	6.697e-09	3.76545	2	2295.17	3.30074	75.4112	0
	High	INSEQIYAGGK	1	5	1	A0A2S7FCC0		0	0	0.001201	3.28281	2	1179.6	1.48283	25.1945	0
	High	SLLDKEVEFIVDATK	2	5	1	A0A2S7FCC0		0	0	1.626e-06	3.27825	2	1706.93	3.22336	76.4499	1
C4IMP0	Lysine--tRNA ligase OS=Clostridium butyricum E4 str. BoNT E BL5262 OX=632245 GN=lysS PE=3 SV=1 - [C4IMP0_CLOBU]	26.1489	22.95	2	6	6	8	501	57.4797	4.95752
	A2	Sequence	# PSMs	# Proteins	# Protein Groups	Protein Group Accessions	Modifications	ΔCn	q-Value	PEP	XCorr	Charge	MH+ [Da]	ΔM [ppm]	RT [min]	# Missed Cleavages
	High	mIQPTFImDYPVENSPLTK	3	2	1	C4IMP0	M1(Oxidation); M8(Oxidation)	0	0	6.952e-07	4.34622	2	2256.1	1.42882	57.8778	0
	High	GEVLNALYEEFGEEK	1	2	1	C4IMP0		0	0	7.17e-05	4.16806	2	1726.82	1.39233	66.3652	0
	High	ELGDDEAYmLDEQFmSALETGmPPTGGLGIGIDR	1	2	1	C4IMP0	M9(Oxidation); M15(Oxidation); M22(Oxidation)	0	0	0.01499	3.48628	3	3676.65	5.04447	78.5702	0
	High	ELGNAYSELNDPIVQR	1	2	1	C4IMP0		0	0	0.0009107	3.4836	2	1817.9	1.00081	48.4602	0
	High	ADKDPFDVYK	1	2	1	C4IMP0		0	0	0.0001253	2.86234	3	1197.58	-1.07307	35.7539	1
	High	EYAGVDFTTINSDEEAQAIAK	1	1	1	C4IMP0		0	0.003	0.04823	2.171	2	2272.06	0.604992	53.5721	0
C4IE58	50S ribosomal protein L21 OS=Clostridium butyricum E4 str. BoNT E BL5262 OX=632245 GN=rplU PE=3 SV=1 - [C4IE58_CLOBU]	26.1279	43.69	4	3	3	8	103	11.2562	9.56885
	A2	Sequence	# PSMs	# Proteins	# Protein Groups	Protein Group Accessions	Modifications	ΔCn	q-Value	PEP	XCorr	Charge	MH+ [Da]	ΔM [ppm]	RT [min]	# Missed Cleavages
	High	LDAEVDSTVELEEVLAVGTDAGIK	6	1	1	C4IE58		0	0	2.34e-06	4.69765	3	2473.26	1.40629	94.3597	0
	High	VQEGDVIYVEK	1	4	1	C4IE58		0	0	0.0008253	2.52857	2	1278.66	1.41564	32.531	0
	High	VGAPVVAGAK	1	1	1	C4IE58		0	0	0.0007988	2.47443	2	868.526	0.693243	18.0043	0
A0A5Q2SYH1	Alanine--tRNA ligase OS=Clostridium butyricum OX=1492 GN=alaS PE=3 SV=1 - [A0A5Q2SYH1_CLOBU]	26.0816	12.06	14	6	6	8	879	98.1321	5.26221
	A2	Sequence	# PSMs	# Proteins	# Protein Groups	Protein Group Accessions	Modifications	ΔCn	q-Value	PEP	XCorr	Charge	MH+ [Da]	ΔM [ppm]	RT [min]	# Missed Cleavages
	High	NDNSLLLINAGmAPLKPYFTGLQEPPR	3	5	1	A0A5Q2SYH1	M12(Oxidation)	0	0	3.994e-05	4.19226	3	2985.55	-0.0640583	69.192	0
	High	LASTNIDTGmGLER	1	14	1	A0A5Q2SYH1	M10(Oxidation)	0	0	8.068e-08	3.85977	2	1493.73	-0.672703	30.2992	0
	High	ILSESGIAAGTR	1	5	1	A0A5Q2SYH1		0	0	0.000369	3.03355	2	1174.64	0.463779	29.377	0
	High	GILVTDVTPFYAEmGGQIGDTGLIYNDSFK	1	3	1	A0A5Q2SYH1	M14(Oxidation)	0	0	0.005953	2.39496	3	3237.58	5.19357	74.5724	0
	High	LYDTFGFPmELTK	1	14	1	A0A5Q2SYH1	M9(Oxidation)	0	0.003	0.03408	2.5852	2	1577.76	1.77096	60.6843	0
	High	VSNYmGADVK	1	5	1	A0A5Q2SYH1	M5(Oxidation)	0	0.003	0.06314	2.55298	2	1099.51	3.50756	15.8953	0
A0A5Q2SM00	Glutamate dehydrogenase OS=Clostridium butyricum OX=1492 GN=EBQ27_07470 PE=3 SV=1 - [A0A5Q2SM00_CLOBU]	25.8605	28.79	14	8	8	9	448	48.9407	5.8335
	A2	Sequence	# PSMs	# Proteins	# Protein Groups	Protein Group Accessions	Modifications	ΔCn	q-Value	PEP	XCorr	Charge	MH+ [Da]	ΔM [ppm]	RT [min]	# Missed Cleavages
	High	EFLDAVTEVLNSLTPVFDKHPEFIDAGLLER	1	3	1	A0A5Q2SM00		0	0	9.188e-09	4.30097	3	3514.82	3.20677	96.4977	1
	High	FHPSVDLSIVK	1	3	1	A0A5Q2SM00		0	0	2.378e-06	4.00839	3	1241.69	0.717694	46.0868	0
	High	VVAEGANmPSTLEAIK	1	3	1	A0A5Q2SM00	M8(Oxidation)	0	0	4.116e-06	3.68133	2	1645.85	0.568387	35.0375	0
	High	AANAGGVAcSALEmSQNSmR	1	3	1	A0A5Q2SM00	C9(Carbamidomethyl); M14(Oxidation); M19(Oxidation)	0	0	6.09e-06	3.19783	3	2056.88	-0.765985	32.5692	0
	High	cDIALPcATQGEIDEESAK	2	3	1	A0A5Q2SM00	C1(Carbamidomethyl); C7(Carbamidomethyl)	0	0	0.0001489	3.16816	2	2106.94	3.25069	44.4923	0
	High	SLSDQAVLTGK	1	3	1	A0A5Q2SM00		0	0.003	0.06086	1.68311	2	1118.6	-0.618193	29.9261	0
	High	FLGFEQIFK	1	14	1	A0A5Q2SM00		0	0.005	0.0873	1.66331	2	1128.61	1.03814	70.5136	0
	High	NSLTGLPIGGGK	1	14	1	A0A5Q2SM00		0	0.008	0.1538	2.13559	2	1113.62	-2.01169	39.3768	0
A0A0Q0YAI0	Pyrophosphate phospho-hydrolase OS=Clostridium butyricum OX=1492 GN=EBQ27_07855 PE=3 SV=1 - [A0A0Q0YAI0_CLOBU]	25.4247	26.82	12	8	8	11	548	60.2639	5.09717
	A2	Sequence	# PSMs	# Proteins	# Protein Groups	Protein Group Accessions	Modifications	ΔCn	q-Value	PEP	XCorr	Charge	MH+ [Da]	ΔM [ppm]	RT [min]	# Missed Cleavages
	High	ETQFILDYFNVEAPK	1	6	1	A0A0Q0YAI0		0	0	3.816e-06	4.29004	2	1813.91	2.71566	71.6922	0
	High	GYDVVmLLLTDILTEGSQVLVAGNR	1	6	1	A0A0Q0YAI0	M6(Oxidation)	0	0	0.001509	3.47269	3	2692.43	2.77951	97.2416	0
	High	VADIQTSNPIYFR	1	12	1	A0A0Q0YAI0		0	0	1.775e-06	3.2528	2	1523.79	2.40632	47.4469	0
	High	LLLQSVPVEYVmATENLISFSKDELADDIK	3	6	1	A0A0Q0YAI0	M12(Oxidation)	0	0	0.004139	2.86264	4	3396.76	3.24266	93.293	1
	High	LAEIAGIESVEDFAK	1	6	1	A0A0Q0YAI0		0	0	0.008377	2.41084	2	1591.83	6.89379	62.1082	0
	High	GILSISNLTSSYmEIGDNDILGK	2	6	1	A0A0Q0YAI0	M13(Oxidation)	0	0	0.001601	2.17106	2	2456.23	4.01557	73.7675	0
	High	GVTVISTPYDSFTASR	1	6	1	A0A0Q0YAI0		0	0	0.0004874	1.83853	2	1700.85	1.00203	51.7797	0
	High	TSDLPAVPVR	1	6	1	A0A0Q0YAI0		0	0.003	0.03941	2.34031	2	1054.59	0.663811	35.15	0
A0A2S7FFM9	Peptidase M20 OS=Clostridium butyricum OX=1492 GN=AWN73_01155 PE=4 SV=1 - [A0A2S7FFM9_CLOBU]	25.2423	18.51	8	7	7	9	470	51.3343	4.94482
	A2	Sequence	# PSMs	# Proteins	# Protein Groups	Protein Group Accessions	Modifications	ΔCn	q-Value	PEP	XCorr	Charge	MH+ [Da]	ΔM [ppm]	RT [min]	# Missed Cleavages
	High	SPIcANDENLTEALR	2	7	1	A0A2S7FFM9	C4(Carbamidomethyl)	0	0	1.517e-07	4.22077	2	1702.81	0.4365	46.1432	0
	High	IVLGTEESDKLNPAHHVSSDSDFVR	2	6	1	A0A2S7FFM9		0	0	9.381e-06	3.78427	3	2752.35	-0.305874	40.3614	1
	High	LAAEFTSEYAEDK	1	4	1	A0A2S7FFM9		0	0	3.911e-07	3.63477	2	1473.68	1.76989	37.8694	0
	High	NKEQILNDIcDQIR	1	7	1	A0A2S7FFM9	C10(Carbamidomethyl)	0	0	9.265e-08	3.10768	3	1758.88	1.43408	49.8643	1
	High	SPIcANDENLTEALRK	1	7	1	A0A2S7FFM9	C4(Carbamidomethyl)	0	0	4.242e-06	2.78561	3	1830.9	-0.767764	40.8515	1
	High	ENmPYGEGPAK	1	6	1	A0A2S7FFM9	M3(Oxidation)	0	0	0.01065	2.23671	2	1208.53	1.54809	15.2853	0
	High	DmNIPLSK	1	8	1	A0A2S7FFM9	M2(Oxidation)	0	0.002	0.02623	2.10279	2	933.47	-0.905109	21.6977	0
A0A0M1LD01	Pyruvate kinase OS=Clostridium botulinum OX=1491 GN=pyk PE=3 SV=1 - [A0A0M1LD01_CLOBO]	25.156	9.13	7	1	2	6	471	50.2589	5.70654
	A2	Sequence	# PSMs	# Proteins	# Protein Groups	Protein Group Accessions	Modifications	ΔCn	q-Value	PEP	XCorr	Charge	MH+ [Da]	ΔM [ppm]	RT [min]	# Missed Cleavages
	High	GTEFTVYAGDmSVVGDTTK	4	9	2	C4ICZ6;A0A0M1LD01	M11(Oxidation)	0	0	5.123e-09	4.87088	2	1993.91	1.8603	45.6232	0
	High	IENQEGVDNIDSILEISDAVmVAR	2	6	1	A0A0M1LD01	M21(Oxidation)	0	0	0.01194	3.23355	3	2646.31	5.70992	72.5808	0
A0A512TNJ4	Nickel-dependent lactate racemase OS=Clostridium butyricum OX=1492 GN=larA PE=4 SV=1 - [A0A512TNJ4_CLOBU]	24.9702	21.86	9	6	6	9	430	47.3375	6.48096
	A2	Sequence	# PSMs	# Proteins	# Protein Groups	Protein Group Accessions	Modifications	ΔCn	q-Value	PEP	XCorr	Charge	MH+ [Da]	ΔM [ppm]	RT [min]	# Missed Cleavages
	High	NAVNcDLLISEGFIEPHFFAGFSGGR	3	9	1	A0A512TNJ4	C5(Carbamidomethyl)	0	0	1.964e-08	4.23151	3	2854.37	4.31421	77.6695	0
	High	DmVHAmHmDYAENVPEAIK	2	8	1	A0A512TNJ4	M2(Oxidation); M6(Oxidation); M8(Oxidation)	0	0	4.334e-09	3.86865	3	2248.97	1.13628	32.1435	0
	High	NEDmIDLGTLPSGGK	1	9	1	A0A512TNJ4	M4(Oxidation)	0	0	2.595e-06	3.584	2	1562.73	-1.72768	41.8089	0
	High	FIVHDSSKNEDmIDLGTLPSGGK	1	9	1	A0A512TNJ4	M12(Oxidation)	0	0	0.00165	3.20057	3	2476.21	1.42659	43.9945	1
	High	TTVLANHcSEFIADEHAR	1	9	1	A0A512TNJ4	C8(Carbamidomethyl)	0	0	0.01029	1.96114	3	2070.97	0.960679	33.3726	0
	High	LAGLLVSK	1	8	1	A0A512TNJ4		0	0.008	0.1162	1.50225	2	800.526	2.40622	35.1535	0
A0A5Q2SWT9	3-methyl-2-oxobutanoate hydroxymethyltransferase OS=Clostridium butyricum OX=1492 GN=panB PE=3 SV=1 - [A0A5Q2SWT9_CLOBU]	24.038	25.82	13	5	5	8	275	29.7955	5.97314
	A2	Sequence	# PSMs	# Proteins	# Protein Groups	Protein Group Accessions	Modifications	ΔCn	q-Value	PEP	XCorr	Charge	MH+ [Da]	ΔM [ppm]	RT [min]	# Missed Cleavages
	High	AIVEAQIPVmGHLGLTPQSINAFGGFR	4	6	1	A0A5Q2SWT9	M10(Oxidation)	0	0	7.705e-07	4.50085	3	2839.51	4.43872	67.3636	0
	High	LSmLTAYDYSmAK	1	13	1	A0A5Q2SWT9	M3(Oxidation); M11(Oxidation)	0	0	0.0001223	3.18571	2	1525.69	1.42738	37.4181	0
	High	VAQIITDTVK	1	5	1	A0A5Q2SWT9		0	0	0.002852	2.28782	2	1087.64	1.11176	33.5786	0
	High	ESIESYISEVK	1	3	1	A0A5Q2SWT9		0	0	0.001561	2.00292	2	1283.64	-0.141132	53.2958	0
	High	QYANIGSVmR	1	6	1	A0A5Q2SWT9	M9(Oxidation)	0	0	0.005363	1.31178	2	1154.56	1.15189	26.215	0
C4IIL2	Electron transfer flavoprotein, beta subunit OS=Clostridium butyricum E4 str. BoNT E BL5262 OX=632245 GN=CLP_2248 PE=4 SV=1 - [C4IIL2_CLOBU]	23.8671	26.05	17	4	4	6	261	28.4936	5.10986
	A2	Sequence	# PSMs	# Proteins	# Protein Groups	Protein Group Accessions	Modifications	ΔCn	q-Value	PEP	XCorr	Charge	MH+ [Da]	ΔM [ppm]	RT [min]	# Missed Cleavages
	High	EAFFVKDDLYSDLDAmGAAQALADAIHK	3	2	1	C4IIL2	M16(Oxidation)	0	0	2.894e-12	6.06573	3	3041.47	4.90822	72.6346	1
	High	KAVIPTYSAEEIGEVKK	1	1	1	C4IIL2		0	0	6.364e-07	4.43671	3	1862.03	-0.835374	37.2635	2
	High	SPAVITVSKPNYDPR	1	2	1	C4IIL2		0	0	0.001668	2.51235	3	1643.88	2.15709	33.1208	0
	High	FDLILcGK	1	17	1	C4IIL2	C6(Carbamidomethyl)	0	0.009	0.1695	1.93725	2	965.514	1.18397	51.0228	0
C4IJI7	Stage IV sporulation protein A OS=Clostridium butyricum E4 str. BoNT E BL5262 OX=632245 GN=spoIVA PE=4 SV=1 - [C4IJI7_CLOBU]	23.6367	17.07	13	5	5	7	492	55.7484	4.93213
	A2	Sequence	# PSMs	# Proteins	# Protein Groups	Protein Group Accessions	Modifications	ΔCn	q-Value	PEP	XCorr	Charge	MH+ [Da]	ΔM [ppm]	RT [min]	# Missed Cleavages
	High	SLNKPFIVVLNTIKPNSQETK	2	2	1	C4IJI7		0	0	1.759e-07	4.30291	3	2370.34	1.95072	57.2197	0
	High	VLSEIcDLEVNSESDLLGIIK	1	2	1	C4IJI7	C6(Carbamidomethyl)	0	0	8.514e-07	3.7917	2	2346.23	8.22038	80.3983	0
	High	YNVTVQVmDVYNmGEDDIAELFK	2	2	1	C4IJI7	M8(Oxidation); M13(Oxidation)	0	0	5.371e-05	3.76205	3	2725.25	3.20137	83.2325	0
	High	GALGYmDGEESK	1	2	1	C4IJI7	M6(Oxidation)	0	0	0.001251	2.63105	2	1272.54	-3.75602	19.4234	0
	High	SLEVLVK	1	13	1	C4IJI7		0	0.004	0.07552	2.17593	2	787.493	0.538608	35.027	0
A0A512TSS2	Glucose-1-phosphate adenylyltransferase subunit GlgD OS=Clostridium butyricum OX=1492 GN=glgC_2 PE=3 SV=1 - [A0A512TSS2_CLOBU]	23.5754	28.53	5	7	7	8	368	41.6331	7.57666
	A2	Sequence	# PSMs	# Proteins	# Protein Groups	Protein Group Accessions	Modifications	ΔCn	q-Value	PEP	XCorr	Charge	MH+ [Da]	ΔM [ppm]	RT [min]	# Missed Cleavages
	High	VFNFGNDDPVYDDVHNFADNIQFLNR	1	5	1	A0A512TSS2		0	0	1.853e-08	4.67578	3	3085.42	5.12854	78.1699	0
	High	IEDEVVLDNVIADK	1	5	1	A0A512TSS2		0	0	1.33e-07	3.50621	2	1571.82	1.36641	54.7847	0
	High	IKDcIImQNSR	2	5	1	A0A512TSS2	C4(Carbamidomethyl); M7(Oxidation)	0	0	0.003045	2.69164	2	1393.69	-0.456413	20.8508	1
	High	EYIHNNLNNLSAGAYEFK	1	5	1	A0A512TSS2		0	0	2.371e-05	2.64881	3	2097.01	1.04015	49.3022	0
	High	mGELVVNR	1	5	1	A0A512TSS2	M1(Oxidation)	0	0.002	0.02754	2.98995	2	933.479	-3.98839	19.7488	0
	High	KGETLIGSTmYPLVIK	1	5	1	A0A512TSS2	M10(Oxidation)	0	0.003	0.05875	2.35037	3	1765.98	2.30743	51.9133	1
	High	ALYDSNVALLNK	1	4	1	A0A512TSS2		0	0.003	0.04235	2.1807	2	1320.72	0.574713	45.9838	0
A0A2S7F677	Glutamine--fructose-6-phosphate aminotransferase [isomerizing] OS=Clostridium butyricum OX=1492 GN=glmS PE=3 SV=1 - [A0A2S7F677_CLOBU]	23.1781	19.74	7	7	7	8	608	66.7708	5.52881
	A2	Sequence	# PSMs	# Proteins	# Protein Groups	Protein Group Accessions	Modifications	ΔCn	q-Value	PEP	XCorr	Charge	MH+ [Da]	ΔM [ppm]	RT [min]	# Missed Cleavages
	High	HGPIALIEDGTEVITLLTQEALK	1	4	1	A0A2S7F677		0	0	1.136e-06	5.37956	3	2461.36	4.01809	96.5389	0
	High	GESFIASDIPAVLSYTR	1	3	1	A0A2S7F677		0	0	7.018e-07	3.73425	2	1825.94	4.42424	69.2403	0
	High	TIGATIVALTNVVGSSVSR	1	4	1	A0A2S7F677		0	0	6.923e-06	3.50373	3	1845.05	3.67748	77.35	0
	High	GLEEVLDEIIYIPR	1	7	1	A0A2S7F677		0	0	9.96e-08	3.36694	3	1658.91	3.9472	85.5859	0
	High	SETDTEVIPNLIDYYYEGDLFK	1	4	1	A0A2S7F677		0	0	0.007599	2.50833	3	2624.24	5.99977	84.5439	0
	High	LYTTDGDEITK	2	4	1	A0A2S7F677		0	0	0.01133	2.32829	2	1255.6	-0.298902	26.6442	0
	High	EHPVEGSmGIGHTR	1	4	1	A0A2S7F677	M8(Oxidation)	0	0.003	0.05318	1.82765	3	1522.71	2.29423	13.6823	0
W1UIE9	30S ribosomal protein S15 OS=Clostridium butyricum DORA_1 OX=1403941 GN=rpsO PE=3 SV=1 - [W1UIE9_CLOBU]	23.0267	47.13	1	4	4	7	87	10.1495	9.99365
	A2	Sequence	# PSMs	# Proteins	# Protein Groups	Protein Group Accessions	Modifications	ΔCn	q-Value	PEP	XCorr	Charge	MH+ [Da]	ΔM [ppm]	RT [min]	# Missed Cleavages
	High	SEGDTGSPEVQVALLTER	2	1	1	W1UIE9		0	0	5.789e-10	4.65349	2	1887.93	2.05299	52.8124	0
	High	GLLNYLSDQDIER	2	1	1	W1UIE9		0	0	1.908e-05	3.51907	2	1535.77	2.06388	58.8523	0
	High	RGLLNYLSDQDIER	1	1	1	W1UIE9		0	0	6.338e-06	3.44664	3	1691.87	1.87453	52.9972	1
	High	GLLmmVGQR	2	1	1	W1UIE9	M4(Oxidation); M5(Oxidation)	0	0	0.004069	2.70689	2	1036.53	-2.58288	31.1025	0
A0A0A6PU11	Aspartate--tRNA ligase OS=Clostridium butyricum OX=1492 GN=aspS PE=3 SV=1 - [A0A0A6PU11_CLOBU]	22.7883	24.94	12	9	9	10	429	50.2196	6.07471
	A2	Sequence	# PSMs	# Proteins	# Protein Groups	Protein Group Accessions	Modifications	ΔCn	q-Value	PEP	XCorr	Charge	MH+ [Da]	ΔM [ppm]	RT [min]	# Missed Cleavages
	High	RPmYAmEcEDNNEmTK	1	4	1	A0A0A6PU11	M3(Oxidation); M6(Oxidation); C8(Carbamidomethyl); M14(Oxidation)	0	0	6.396e-08	3.43566	3	2066.79	-1.15114	14.9303	0
	High	SPVGNIDNEGEALFHK	2	4	1	A0A0A6PU11		0	0	2.543e-07	3.13369	3	1726.84	-0.0698639	47.1744	0
	High	LEDFAFYLDTFK	1	4	1	A0A0A6PU11		0	0	8.27e-06	3.02862	2	1508.74	3.99851	74.7139	0
	High	VYYDKLPFEIQGYK	1	4	1	A0A0A6PU11		0	0	0.0002754	2.48489	3	1762.91	0.157311	56.3581	1
	High	VFEVGYAYR	1	4	1	A0A0A6PU11		0	0	0.0007575	2.19738	2	1103.55	-0.222816	41.8397	0
	High	IQNEIEESFR	1	4	1	A0A0A6PU11		0	0	0.003471	1.94149	2	1264.62	0.971274	38.5932	0
	High	LFNIELPEK	1	4	1	A0A0A6PU11		0	0.001	0.02124	1.97581	2	1102.62	0.63171	55.7458	0
	High	QmmVGAGFER	1	12	1	A0A0A6PU11	M2(Oxidation); M3(Oxidation)	0	0.003	0.06091	1.92968	2	1157.51	0.517621	21.6946	0
	High	SNNFEEIHTPK	1	4	1	A0A0A6PU11		0	0.005	0.08593	1.74396	3	1315.63	0.509493	27.2779	0
A0A6N3A436	Methionine gamma-lyase OS=Clostridium butyricum OX=1492 GN=mdeA_2 PE=3 SV=1 - [A0A6N3A436_CLOBU]	22.6142	28.44	3	6	6	6	429	46.8272	5.8335
	A2	Sequence	# PSMs	# Proteins	# Protein Groups	Protein Group Accessions	Modifications	ΔCn	q-Value	PEP	XCorr	Charge	MH+ [Da]	ΔM [ppm]	RT [min]	# Missed Cleavages
	High	VAALEGGVAGLAVASGAAAITYAIENITR	1	3	1	A0A6N3A436		0	0	7.841e-13	8.2017	3	2729.49	4.18166	97.0519	0
	High	DTGAAISPFNAFILLQGLETLSLR	1	3	1	A0A6N3A436		0	0	3.635e-08	5.42933	3	2547.39	3.70112	96.8177	0
	High	AVYIESLGNPNSNIIDVEALAEIAHK	1	3	1	A0A6N3A436		0	0	2.892e-05	3.50141	3	2780.44	-1.3804	73.2354	0
	High	FPQLTEADPSYHGIK	1	3	1	A0A6N3A436		0	0	1.129e-06	2.81553	3	1702.85	1.02107	44.1851	0
	High	FGLSDPGNIYGR	1	3	1	A0A6N3A436		0	0	0.01604	2.66624	2	1295.64	3.15216	46.7949	0
	High	VNHPALQDSPDYELYK	1	3	1	A0A6N3A436		0	0.007	0.1062	1.62793	3	1888.91	0.261478	38.9805	0
A0A0N8VXM4	UDP-N-acetylglucosamine 2-epimerase (Non-hydrolyzing) OS=Clostridium butyricum OX=1492 GN=EBQ27_18775 PE=3 SV=1 - [A0A0N8VXM4_CLOBU]	21.6741	31.64	26	6	6	7	354	39.1391	5.80811
	A2	Sequence	# PSMs	# Proteins	# Protein Groups	Protein Group Accessions	Modifications	ΔCn	q-Value	PEP	XCorr	Charge	MH+ [Da]	ΔM [ppm]	RT [min]	# Missed Cleavages
	High	IKDAIENFNPTGTPASAFGNGDTSSLITNIIEDYLK	2	4	1	A0A0N8VXM4		0	0	1.387e-06	5.44079	3	3826.91	1.94461	92.4926	1
	High	IIDPVGYLEmLALQENSAK	1	6	1	A0A0N8VXM4	M10(Oxidation)	0	0	1.919e-07	3.6814	3	2120.11	5.62808	82.8141	0
	High	ILTDHISELLFTPTLTAVNNLK	1	6	1	A0A0N8VXM4		0	0	1.92e-06	3.6705	3	2453.38	7.78032	76.8542	0
	High	DLDLAPESYILSTIHR	1	6	1	A0A0N8VXM4		0	0	0.009745	2.00294	3	1842.97	4.05048	69.6521	0
	High	AENTDSIER	1	6	1	A0A0N8VXM4		0	0	0.01005	2.00267	2	1034.48	1.84919	13.9463	0
	High	IVTDSGGVQK	1	26	1	A0A0N8VXM4		0	0	0.004961	1.55507	2	1003.54	1.47603	14.1882	0
A0A6N3FRJ2	Aspartyl/glutamyl-tRNA(Asn/Gln) amidotransferase subunit B OS=Clostridium butyricum OX=1492 GN=gatB_2 PE=3 SV=1 - [A0A6N3FRJ2_CLOBU]	21.6713	24.22	5	7	7	7	479	54.3711	5.69385
	A2	Sequence	# PSMs	# Proteins	# Protein Groups	Protein Group Accessions	Modifications	ΔCn	q-Value	PEP	XCorr	Charge	MH+ [Da]	ΔM [ppm]	RT [min]	# Missed Cleavages
	High	LIDEVIAANPQSVEDYK	1	5	1	A0A6N3FRJ2		0	0	2.323e-07	4.8066	2	1903.97	2.40374	51.0599	0
	High	LSEKEVEILISDIVLSR	1	2	1	A0A6N3FRJ2		0	0	9.625e-07	4.42292	3	1943.11	3.12046	86.4547	1
	High	LVHVEGEPISLIDYNR	1	5	1	A0A6N3FRJ2		0	0	9.884e-07	4.22708	3	1853.98	2.05181	52.8468	0
	High	TQSAGFLmGQVmK	1	2	1	A0A6N3FRJ2	M8(Oxidation); M12(Oxidation)	0	0	0.0009819	3.02495	2	1429.68	0.3155	31.9036	0
	High	VGVPLAEIVTEPDmR	1	4	1	A0A6N3FRJ2	M14(Oxidation)	0	0	1.906e-05	2.6708	2	1641.85	1.41012	56.2376	0
	High	KLDTDQmPLNAENFAK	1	2	1	A0A6N3FRJ2	M7(Oxidation)	0	0	0.00267	2.51891	3	1850.9	0.314934	36.664	1
	High	YVVEPDLPPIIIYDNQIEEIRK	1	2	1	A0A6N3FRJ2		0	0.006	0.0925	1.84283	3	2656.44	5.13226	71.0387	1
C4IF50	50S ribosomal protein L22 OS=Clostridium butyricum E4 str. BoNT E BL5262 OX=632245 GN=rplV PE=3 SV=1 - [C4IF50_CLOBU]	21.5312	39.64	1	6	6	7	111	12.2517	9.93506
	A2	Sequence	# PSMs	# Proteins	# Protein Groups	Protein Group Accessions	Modifications	ΔCn	q-Value	PEP	XCorr	Charge	MH+ [Da]	ΔM [ppm]	RT [min]	# Missed Cleavages
	High	NVNEAFAILQYTPR	2	1	1	C4IF50		0	0	1.139e-07	4.32385	3	1635.85	-0.3102	64.4939	0
	High	GKNVNEAFAILQYTPR	1	1	1	C4IF50		0	0	1.267e-05	3.50684	3	1820.97	0.768673	57.5002	1
	High	VGVVLDLIR	1	1	1	C4IF50		0	0	5.162e-05	3.1407	2	983.626	0.944181	57.9626	0
	High	RFQPHAQGR	1	1	1	C4IF50		0	0	0.0008693	3.02282	3	1096.57	-1.72539	11.4281	1
	High	KTSNITVVVK	1	1	1	C4IF50		0	0	0.003389	2.94156	3	1088.67	0.440951	21.1647	1
	High	TSNITVVVK	1	1	1	C4IF50		0	0	0.004183	1.98421	2	960.573	0.926032	26.6944	0
A0A0A2HCF0	30S ribosomal protein S11 OS=Clostridium botulinum OX=1491 GN=rpsK PE=3 SV=1 - [A0A0A2HCF0_CLOBO]	20.8202	43.94	7	1	4	6	132	14.1014	10.9897
	A2	Sequence	# PSMs	# Proteins	# Protein Groups	Protein Group Accessions	Modifications	ΔCn	q-Value	PEP	XCorr	Charge	MH+ [Da]	ΔM [ppm]	RT [min]	# Missed Cleavages
	High	KSTPFAAQmAAETAAK	2	11	2	A0A0A2HCF0;A0A093VSI4	M9(Oxidation)	0	0	1.371e-07	4.06248	2	1638.82	1.59176	25.5693	1
	High	STPFAAQmAAETAAK	2	11	2	A0A0A2HCF0;A0A093VSI4	M8(Oxidation)	0	0	7.947e-07	3.56274	2	1510.72	-0.374608	31.3429	0
	High	SLQAAGLEVTLIK	1	9	2	A0A0A2HCF0;A0A093VSI4		0	0	2.435e-06	3.33982	2	1342.8	2.09361	55.68	0
	High	STFNNSIVTITDSVGNTLSWASAGGLGFR	1	4	1	A0A0A2HCF0		0	0.002	0.03011	2.74164	3	2972.48	2.90814	96.4416	0
A0A0Q0YRZ8	Enoyl-[acyl-carrier-protein] reductase FabK OS=Clostridium butyricum OX=1492 GN=fabK PE=4 SV=1 - [A0A0Q0YRZ8_CLOBU]	20.679	42.49	11	6	6	8	313	33.3394	5.63037
	A2	Sequence	# PSMs	# Proteins	# Protein Groups	Protein Group Accessions	Modifications	ΔCn	q-Value	PEP	XCorr	Charge	MH+ [Da]	ΔM [ppm]	RT [min]	# Missed Cleavages
	High	ITDKPFGVNImLmSENAEEIADLVcEEGIK	1	3	1	A0A0Q0YRZ8	M11(Oxidation); M13(Oxidation); C25(Carbamidomethyl)	0	0	8.614e-05	4.77078	3	3397.65	7.38517	74.7677	0
	High	DGASLEELEQLGVGALR	2	1	1	A0A0Q0YRZ8		0	0	9.316e-09	4.27755	3	1756.92	4.83833	72.3752	0
	High	EIIEELFTEAK	1	4	1	A0A0Q0YRZ8		0	0	0.002618	2.24431	2	1321.69	1.57384	63.0153	0
	High	VIPVVASVALAK	1	11	1	A0A0Q0YRZ8		0	0	0.005522	2.04994	2	1166.75	1.97819	52.2102	0
	High	DIDTEVTGRPTGHPVR	2	4	1	A0A0Q0YRZ8		0	0	5.241e-06	1.92808	3	1749.89	-0.56306	24.6635	0
	High	SGADAIIAEGTESGGHVGQLTTmALVPQVVDAVSIPVIAAGGIGDGR	1	4	1	A0A0Q0YRZ8	M23(Oxidation)	0	0.002	0.03289	3.18941	4	4473.32	4.88181	81.2122	0
A0A0Q1DF19	LacI family transcriptional regulator OS=Clostridium butyricum OX=1492 GN=DRB99_16535 PE=4 SV=1 - [A0A0Q1DF19_CLOBU]	20.5723	18.07	8	4	4	6	332	36.7833	5.24951
	A2	Sequence	# PSMs	# Proteins	# Protein Groups	Protein Group Accessions	Modifications	ΔCn	q-Value	PEP	XCorr	Charge	MH+ [Da]	ΔM [ppm]	RT [min]	# Missed Cleavages
	High	TIGILVPDISNQLYPEIVR	3	3	1	A0A0Q1DF19		0	0	6.067e-08	4.79524	3	2140.21	3.33982	74.7639	0
	High	VLNDIDVVNEDTK	1	8	1	A0A0Q1DF19		0	0	1e-06	3.33453	2	1473.75	3.40305	38.548	0
	High	TGYEGIVNIIK	1	3	1	A0A0Q1DF19		0	0	0.0003043	3.23824	2	1206.68	2.21552	54.2557	0
	High	ITTISQPTYDmGSVAmR	1	5	1	A0A0Q1DF19	M11(Oxidation); M16(Oxidation)	0	0	0.0006104	2.94068	2	1902.89	0.610485	33.3093	0
A0A808XW42	Uncharacterized protein OS=Clostridium butyricum OX=1492 GN=DRB99_16460 PE=4 SV=1 - [A0A808XW42_CLOBU]	20.2684	16.77	7	6	6	7	501	58.0304	6.02393
	A2	Sequence	# PSMs	# Proteins	# Protein Groups	Protein Group Accessions	Modifications	ΔCn	q-Value	PEP	XCorr	Charge	MH+ [Da]	ΔM [ppm]	RT [min]	# Missed Cleavages
	High	NIVTEEVNTNVESTK	1	7	1	A0A808XW42		0	0	5.913e-07	3.53672	2	1676.84	1.81192	38.3005	0
	High	IISHENENmSLESQK	2	6	1	A0A808XW42	M9(Oxidation)	0	0	1.226e-05	3.3384	3	1774.83	0.753506	16.9274	0
	High	ESSGPVINTSPK	1	7	1	A0A808XW42		0	0	0.0006356	2.66906	2	1215.62	-1.79245	19.2661	0
	High	VNSmDDLcNK	1	7	1	A0A808XW42	M4(Oxidation); C8(Carbamidomethyl)	0	0	0.007841	2.369	2	1211.51	2.46867	14.3175	0
	High	SDYDKYTLAYYPmLNYYPYISK	1	7	1	A0A808XW42	M13(Oxidation)	0	0.004	0.07444	3.11411	3	2787.31	5.56693	65.1135	1
	High	DVSEQPYGGK	1	7	1	A0A808XW42		0	0.005	0.08746	2.07601	2	1079.5	1.80234	15.6889	0
A0A512TAJ2	Ketol-acid reductoisomerase (NADP(+)) OS=Clostridium butyricum OX=1492 GN=ilvC PE=3 SV=1 - [A0A512TAJ2_CLOBU]	19.8666	24.34	7	5	5	6	341	37.3294	5.14795
	A2	Sequence	# PSMs	# Proteins	# Protein Groups	Protein Group Accessions	Modifications	ΔCn	q-Value	PEP	XCorr	Charge	MH+ [Da]	ΔM [ppm]	RT [min]	# Missed Cleavages
	High	AEDQGFEVFTAAEAAK	1	2	1	A0A512TAJ2		0	0	6.52e-09	5.12981	2	1683.79	0.742264	53.0207	0
	High	IFYQQDcDLSLLDGK	1	2	1	A0A512TAJ2	C7(Carbamidomethyl)	0	0	2.224e-06	4.35909	2	1814.87	2.47067	57.1483	0
	High	YSISNTAEYGDYITGPK	2	2	1	A0A512TAJ2		0	0	2.524e-06	3.57506	2	1878.88	2.73759	49.0965	0
	High	DVDVTmIAPK	1	7	1	A0A512TAJ2	M6(Oxidation)	0	0.004	0.07432	1.81969	2	1104.56	1.09444	32.291	0
	High	ALQmALAYASAIGGANAGVLETTFR	1	2	1	A0A512TAJ2	M4(Oxidation)	0	0.005	0.08505	2.30376	3	2512.29	2.22192	75.0867	0
A0A7U9D3F4	Uncharacterized protein OS=Clostridium butyricum 60E.3 OX=997898 GN=HMPREF1084_03535 PE=3 SV=1 - [A0A7U9D3F4_CLOBU]	19.5902	19.9	6	5	5	6	392	43.4931	5.23682
	A2	Sequence	# PSMs	# Proteins	# Protein Groups	Protein Group Accessions	Modifications	ΔCn	q-Value	PEP	XCorr	Charge	MH+ [Da]	ΔM [ppm]	RT [min]	# Missed Cleavages
	High	AYNLLNNITEDIK	2	6	1	A0A7U9D3F4		0	0	1.469e-06	4.11856	2	1520.79	-0.70365	64.1089	0
	High	TFAIPVYPELTQEQIEYIVDAIK	1	3	1	A0A7U9D3F4		0	0	2.229e-05	3.91531	3	2680.42	4.56616	91.2675	0
	High	LDAIQGAILR	1	6	1	A0A7U9D3F4		0	0	0.0001211	3.25253	2	1069.64	0.0382449	44.7751	0
	High	NVTEFEKEFAEYIGVK	1	6	1	A0A7U9D3F4		0	0	9.507e-07	3.01008	3	1902.95	3.08337	71.8222	1
	High	GVATGVYYPVPLHLQK	1	6	1	A0A7U9D3F4		0	0	0.0004006	2.50903	3	1741.96	-1.17069	51.6329	0
A0A7U9D6Z9	ATP-dependent 6-phosphofructokinase OS=Clostridium butyricum 60E.3 OX=997898 GN=pfkA PE=3 SV=1 - [A0A7U9D6Z9_CLOBU]	19.5675	27.67	9	6	6	7	318	33.8168	5.49072
	A2	Sequence	# PSMs	# Proteins	# Protein Groups	Protein Group Accessions	Modifications	ΔCn	q-Value	PEP	XCorr	Charge	MH+ [Da]	ΔM [ppm]	RT [min]	# Missed Cleavages
	High	IAVLTSGGDAPGmNAAIR	1	3	1	A0A7U9D6Z9	M13(Oxidation)	0	0	3.887e-08	4.1575	2	1729.89	0.311216	38.0587	0
	High	TIGLPGTIDNDLAYTDFTLGFDTALNTVVDAINK	2	3	1	A0A7U9D6Z9		0	0	3.691e-05	4.10317	3	3598.84	5.26866	96.8504	0
	High	VSIVEVmGR	1	5	1	A0A7U9D6Z9	M7(Oxidation)	0	0	0.0009431	2.30665	2	1005.54	-0.44957	29.5524	0
	High	TSVSDIIQR	1	6	1	A0A7U9D6Z9		0	0	0.004333	2.00434	2	1018.55	0.11069	33.6083	0
	High	AIEVLLEGK	1	3	1	A0A7U9D6Z9		0	0	0.002208	1.9251	2	971.578	0.46627	43.3266	0
	High	ATILGHIQR	1	7	1	A0A7U9D6Z9		0	0.002	0.02362	2.30288	2	1008.6	1.59913	27.6639	0
C4IF45	50S ribosomal protein L14 OS=Clostridium butyricum E4 str. BoNT E BL5262 OX=632245 GN=rplN PE=3 SV=1 - [C4IF45_CLOBU]	19.5235	36.89	5	6	6	7	122	13.1543	9.99365
	A2	Sequence	# PSMs	# Proteins	# Protein Groups	Protein Group Accessions	Modifications	ΔCn	q-Value	PEP	XCorr	Charge	MH+ [Da]	ΔM [ppm]	RT [min]	# Missed Cleavages
	High	KFGNIGDVIVASVK	1	2	1	C4IF45		0	0	6.111e-06	3.69491	3	1446.83	0.868823	54.9153	1
	High	FDENAAVIIKDDK	1	3	1	C4IF45		0	0	1.463e-05	3.52482	3	1477.75	-0.736826	36.0999	1
	High	FGNIGDVIVASVK	1	2	1	C4IF45		0	0	1.806e-06	3.37815	2	1318.74	-0.54132	59.1807	0
	High	FDENAAVIIK	1	3	1	C4IF45		0	0	0.0007779	2.52752	2	1119.6	-0.410676	39.6621	0
	High	ILSLAPEVL	1	5	1	C4IF45		0	0	0.008221	2.25074	2	954.588	0.47107	66.0032	0
	High	MIQQQTLLK	1	1	1	C4IF45		0	0.002	0.0309	2.09399	2	1102.63	1.45059	32.2018	0
	High	mIQQQTLLK	1	1	1	C4IF45	M1(Oxidation)	0	0.003	0.04944	2.05339	2	1118.63	2.15622	27.9381	0
A0A2S7FEC3	Dihydropyrimidine dehydrogenase (Fragment) OS=Clostridium butyricum OX=1492 GN=AWN73_20655 PE=4 SV=1 - [A0A2S7FEC3_CLOBU]	19.335	30.42	59	4	6	6	332	35.2171	5.08447
	A2	Sequence	# PSMs	# Proteins	# Protein Groups	Protein Group Accessions	Modifications	ΔCn	q-Value	PEP	XCorr	Charge	MH+ [Da]	ΔM [ppm]	RT [min]	# Missed Cleavages
	High	RSPVEIPGSEFVmDVDTVImSLGTSPNPLISSTTEGLEINK	1	11	1	A0A2S7FEC3	M13(Oxidation); M20(Oxidation)	0	0	1.991e-07	6.81848	3	4392.19	1.98051	96.3842	1
	High	VAVIGSGPAGLTcAGDLAK	1	35	2	A0A2S7FEC3;A0A2S7FCU1	C13(Carbamidomethyl)	0	0	5.103e-10	4.35113	2	1756.93	0.632048	48.971	0
	High	mELGEPDASGR	1	33	2	A0A2S7FEC3;A0A2S7FCU1	M1(Oxidation)	0	0	0.0002184	2.81686	2	1177.52	-0.127312	17.765	0
	High	VVANEVNNIK	1	11	1	A0A2S7FEC3		0	0	0.009184	1.86114	2	1099.61	0.436775	21.6405	0
	High	AAVEGYETPVR	1	11	1	A0A2S7FEC3		0	0.003	0.05464	1.65728	2	1191.6	1.35706	28.087	0
	High	RGESELPAR	1	24	1	A0A2S7FEC3		0	0.005	0.0874	1.83008	2	1014.53	0.863091	14.3509	1
A0A5Q2SNT6	ATP-binding cassette domain-containing protein OS=Clostridium butyricum OX=1492 GN=DRB99_16710 PE=4 SV=1 - [A0A5Q2SNT6_CLOBU]	19.3171	14.18	9	4	4	5	529	59.0537	4.95752
	A2	Sequence	# PSMs	# Proteins	# Protein Groups	Protein Group Accessions	Modifications	ΔCn	q-Value	PEP	XCorr	Charge	MH+ [Da]	ΔM [ppm]	RT [min]	# Missed Cleavages
	High	VLLAQALFGNPGILILDEPTNGLDLK	2	9	1	A0A5Q2SNT6		0	0	2.734e-08	4.90544	3	2734.55	5.11323	90.5573	0
	High	ILAGEmEPDSGEFK	1	4	1	A0A5Q2SNT6	M6(Oxidation)	0	0	3.014e-06	3.26504	2	1538.71	0.791383	33.298	0
	High	IALIGNEIAVTTLFK	1	6	1	A0A5Q2SNT6		0	0	4.322e-06	3.22856	2	1602.95	3.64258	74.7946	0
	High	ILSGDVEPNTGEVIIAPNTR	1	5	1	A0A5Q2SNT6		0	0	6.511e-06	3.15809	2	2095.1	0.579611	48.062	0
A0A7U9D949	Ribonuclease Y OS=Clostridium butyricum 60E.3 OX=997898 GN=rny PE=3 SV=1 - [A0A7U9D949_CLOBU]	19.2619	13.65	13	5	5	6	513	57.7957	5.40186
	A2	Sequence	# PSMs	# Proteins	# Protein Groups	Protein Group Accessions	Modifications	ΔCn	q-Value	PEP	XCorr	Charge	MH+ [Da]	ΔM [ppm]	RT [min]	# Missed Cleavages
	High	LEEIANSYEGVEK	1	12	1	A0A7U9D949		0	0	1.806e-07	4.55856	2	1480.72	0.384533	34.8049	0
	High	TLETLTGVDLIIDDTPEAVILSSFDPIRR	2	11	1	A0A7U9D949		0	0	2.206e-06	3.95382	3	3199.72	3.20484	93.5993	1
	High	VQELYNER	1	3	1	A0A7U9D949		0	0	0.0008267	2.69284	2	1050.52	0.513035	21.5211	0
	High	SVEEQLEYPGQIK	1	10	1	A0A7U9D949		0	0	2.879e-05	2.41283	2	1519.76	-1.01634	40.9913	0
	High	IEEmVER	1	10	1	A0A7U9D949	M4(Oxidation)	0	0.007	0.1038	1.93525	2	921.435	0.344921	14.8192	0
A0A7U9D3K4	50S ribosomal protein L7/L12 OS=Clostridium butyricum 60E.3 OX=997898 GN=rplL PE=3 SV=1 - [A0A7U9D3K4_CLOBU]	19.1639	34.71	8	5	5	9	121	12.5476	4.70361
	A2	Sequence	# PSMs	# Proteins	# Protein Groups	Protein Group Accessions	Modifications	ΔCn	q-Value	PEP	XCorr	Charge	MH+ [Da]	ΔM [ppm]	RT [min]	# Missed Cleavages
	High	EDIIQAIKEmSVLDLNELVK	2	2	1	A0A7U9D3K4	M10(Oxidation)	0	0	0.0005011	3.67652	3	2316.25	5.65387	83.0962	1
	High	EGVSKEEAEDmKAK	3	1	1	A0A7U9D3K4	M11(Oxidation)	0	0	3.828e-05	2.90585	3	1566.73	-0.242505	11.4055	2
	High	EMSVLDLNELVK	1	2	1	A0A7U9D3K4		0	0	0.0001165	2.67383	2	1389.73	1.63035	65.3049	0
	High	EGVSKEEAEDmK	2	1	1	A0A7U9D3K4	M11(Oxidation)	0	0	0.01635	2.16026	2	1367.6	-0.0375816	12.0353	1
	High	EITGLGLK	1	8	1	A0A7U9D3K4		0	0.008	0.1457	1.63406	2	830.5	1.80749	34.2788	0
C4IMQ3	DNA gyrase subunit A OS=Clostridium butyricum E4 str. BoNT E BL5262 OX=632245 GN=gyrA PE=3 SV=1 - [C4IMQ3_CLOBU]	19.047	8.86	11	5	5	6	835	93.0894	5.71924
	A2	Sequence	# PSMs	# Proteins	# Protein Groups	Protein Group Accessions	Modifications	ΔCn	q-Value	PEP	XCorr	Charge	MH+ [Da]	ΔM [ppm]	RT [min]	# Missed Cleavages
	High	IVVTEIPYQVNK	2	9	1	C4IMQ3		0	0	5.874e-05	3.85033	2	1402.79	0.451979	46.0903	0
	High	IQGPDFPTGATImGK	1	5	1	C4IMQ3	M13(Oxidation)	0	0	9.785e-06	3.44892	2	1548.77	-0.862875	41.6878	0
	High	YmLVDGHGNFGSVDGDSAAAmR	1	6	1	C4IMQ3	M2(Oxidation); M21(Oxidation)	0	0	2.144e-07	3.36245	3	2301.99	1.32223	38.8568	0
	High	ISADTYSAQR	1	5	1	C4IMQ3		0	0	0.0005343	2.46772	2	1111.53	-3.04972	18.545	0
	High	YHPHGDSSVYDALVR	1	6	1	C4IMQ3		0	0	0.00126	2.45071	3	1715.81	0.593935	37.1687	0
A0A5Q2SNM9	50S ribosomal protein L25 OS=Clostridium butyricum OX=1492 GN=EBQ27_16905 PE=3 SV=1 - [A0A5Q2SNM9_CLOBU]	18.8642	31.05	4	4	4	6	190	20.899	5.03369
	A2	Sequence	# PSMs	# Proteins	# Protein Groups	Protein Group Accessions	Modifications	ΔCn	q-Value	PEP	XCorr	Charge	MH+ [Da]	ΔM [ppm]	RT [min]	# Missed Cleavages
	High	VIVDDDLSSVIGSIVADEREDDTESEE	3	3	1	A0A5Q2SNM9		0	0	4.426e-05	4.2384	2	2936.36	5.7952	79.0539	1
	High	EIGNVLFDVDVLDLER	1	2	1	A0A5Q2SNM9		0	0	1.144e-08	3.86077	2	1845.97	3.91612	79.3926	0
	High	mTTEVSIK	1	4	1	A0A5Q2SNM9	M1(Oxidation)	0	0.002	0.02505	2.06631	2	924.471	-0.150012	17.7359	0
	High	ALILQVQK	1	4	1	A0A5Q2SNM9		0	0.008	0.1241	1.86651	2	912.587	-1.09993	36.0741	0
A0A2S7F619	DUF3794 domain-containing protein OS=Clostridium butyricum OX=1492 GN=AWN73_19305 PE=4 SV=1 - [A0A2S7F619_CLOBU]	18.7003	19.23	5	7	7	7	520	58.5341	4.56396
	A2	Sequence	# PSMs	# Proteins	# Protein Groups	Protein Group Accessions	Modifications	ΔCn	q-Value	PEP	XCorr	Charge	MH+ [Da]	ΔM [ppm]	RT [min]	# Missed Cleavages
	High	TNEFEFVKEIEGNDEVEVLK	1	5	1	A0A2S7F619		0	0	8.52e-08	4.70569	3	2368.16	1.53391	66.4937	1
	High	INGLDESDNIEGGQK	1	5	1	A0A2S7F619		0	0	3.608e-09	3.94217	2	1588.74	-0.665442	29.3934	0
	High	EEGLIINSVNYTQK	1	5	1	A0A2S7F619		0	0	1.195e-06	3.30661	2	1607.83	-0.467385	45.3852	0
	High	AEIPFSSALDISGASEGMK	1	5	1	A0A2S7F619		0	0	4.654e-05	2.65493	2	1909.92	-0.559021	62.3784	0
	High	ILNcGLLLHK	1	5	1	A0A2S7F619	C4(Carbamidomethyl)	0	0	0.004958	2.48051	3	1180.69	-0.946083	40.5121	0
	High	VINNELTVK	1	5	1	A0A2S7F619		0	0.003	0.03926	1.61042	2	1029.6	3.0713	26.278	0
	High	FTSNIDLNQDEHK	1	5	1	A0A2S7F619		0	0.005	0.07859	1.79775	3	1560.73	-1.6523	29.2893	0
A0A7U9DA05	Cysteine synthase OS=Clostridium butyricum 60E.3 OX=997898 GN=HMPREF1084_03111 PE=3 SV=1 - [A0A7U9DA05_CLOBU]	18.1492	19.14	10	3	3	7	303	32.2332	5.63037
	A2	Sequence	# PSMs	# Proteins	# Protein Groups	Protein Group Accessions	Modifications	ΔCn	q-Value	PEP	XCorr	Charge	MH+ [Da]	ΔM [ppm]	RT [min]	# Missed Cleavages
	High	IQGIGAGFIPGIYEQDFVDEIIK	3	2	1	A0A7U9DA05		0	0	0.0007682	3.42579	2	2522.33	6.22534	86.506	0
	High	ALEIGNGEEYFIPQQFENLANPEK	3	2	1	A0A7U9DA05		0	0	0.004114	2.42268	3	2750.34	1.99161	73.2833	0
	High	VLAIAPDGGEK	1	10	1	A0A7U9DA05		0	0	0.005116	2.29929	2	1069.59	1.52432	28.3602	0
C4IHL0	Cysteine desulfurase IscS OS=Clostridium butyricum E4 str. BoNT E BL5262 OX=632245 GN=nifS PE=3 SV=1 - [C4IHL0_CLOBU]	17.9774	21.88	10	7	7	8	393	43.2852	6.29053
	A2	Sequence	# PSMs	# Proteins	# Protein Groups	Protein Group Accessions	Modifications	ΔCn	q-Value	PEP	XCorr	Charge	MH+ [Da]	ΔM [ppm]	RT [min]	# Missed Cleavages
	High	IDNLIHGGAQEK	2	3	1	C4IHL0		0	0	5.179e-05	3.31692	2	1294.68	0.69486	20.8999	0
	High	IEHHAVLHTcQYLEK	1	3	1	C4IHL0	C10(Carbamidomethyl)	0	0	3.801e-07	3.17782	4	1877.94	1.77352	25.8461	0
	High	FGNPSSFYGISR	1	3	1	C4IHL0		0	0	1.747e-05	2.81498	2	1331.64	1.24108	45.8551	0
	High	AGTENIAGIVGLGK	1	2	1	C4IHL0		0	0	0.0004333	2.2696	2	1299.73	2.97532	51.2797	0
	High	AmELATcNIEEHmEK	1	3	1	C4IHL0	M2(Oxidation); C7(Carbamidomethyl); M13(Oxidation)	0	0	0.005362	1.80618	3	1837.77	-2.26429	24.609	0
	High	IPYTNLNGPR	1	2	1	C4IHL0		0.0354	0.002	0.02523	1.91203	2	1144.62	4.08599	32.597	0
	High	GIGVLYIK	1	10	1	C4IHL0		0	0.003	0.06387	2.22324	2	862.54	0.659061	46.899	0
A0A6L9EVM0	Glucose-1-phosphate adenylyltransferase OS=Clostridium butyricum OX=1492 GN=glgC PE=3 SV=1 - [A0A6L9EVM0_CLOBU]	17.946	20.93	6	7	7	7	387	43.071	5.23682
	A2	Sequence	# PSMs	# Proteins	# Protein Groups	Protein Group Accessions	Modifications	ΔCn	q-Value	PEP	XCorr	Charge	MH+ [Da]	ΔM [ppm]	RT [min]	# Missed Cleavages
	High	GADATIAVIEVPmEEASR	1	2	1	A0A6L9EVM0	M13(Oxidation)	0	0	0.0002145	3.80596	2	1874.92	0.333645	50.3386	0
	High	YLREDEADKTSK	1	6	1	A0A6L9EVM0		0	0	2.065e-05	3.72209	3	1454.71	1.32272	12.8303	2
	High	TQGGVSILPPYQEEK	1	6	1	A0A6L9EVM0		0	0	0.0004867	3.62726	2	1645.85	2.11805	44.3107	0
	High	IGDNVVIEK	1	6	1	A0A6L9EVM0		0	0	0.003968	2.72317	2	986.552	-0.244351	26.5846	0
	High	AIVGSGAVVR	1	6	1	A0A6L9EVM0		0	0	0.0135	2.29819	2	928.554	-4.03075	23.0781	0
	High	mGTVIEESNK	1	6	1	A0A6L9EVM0	M1(Oxidation)	0	0.001	0.01961	1.76931	2	1123.53	0.914223	15.2754	0
	High	LVAYPFK	1	6	1	A0A6L9EVM0		0	0.005	0.08279	1.49848	2	837.487	0.0654044	40.6781	0
A0A2S7F9G1	4-hydroxy-3-methylbut-2-enyl diphosphate reductase OS=Clostridium butyricum OX=1492 GN=ispH PE=3 SV=1 - [A0A2S7F9G1_CLOBU]	17.8574	9.78	6	4	4	5	634	70.9861	5.46533
	A2	Sequence	# PSMs	# Proteins	# Protein Groups	Protein Group Accessions	Modifications	ΔCn	q-Value	PEP	XCorr	Charge	MH+ [Da]	ΔM [ppm]	RT [min]	# Missed Cleavages
	High	LEYEKEEAFKELEVLFNEGK	1	6	1	A0A2S7F9G1		0	0	1.951e-06	4.60087	3	2444.23	4.03649	70.7559	2
	High	FTEDKEQYLNQTLEVK	1	6	1	A0A2S7F9G1		0	0	2.288e-07	4.3684	3	1984.99	0.194537	41.3199	1
	High	EFAQSINVGDPITAK	2	6	1	A0A2S7F9G1		0	0	0.0009134	3.79535	2	1589.82	0.398317	46.5771	0
	High	VFVPASQIDVK	1	6	1	A0A2S7F9G1		0	0.002	0.03291	1.65403	2	1202.68	0.418313	40.7525	0
A0A6L9EK26	Seryl-tRNA synthetase OS=Clostridium butyricum OX=1492 GN=serS PE=4 SV=1 - [A0A6L9EK26_CLOBU]	17.6281	31.69	12	8	8	9	426	48.6337	5.35107
	A2	Sequence	# PSMs	# Proteins	# Protein Groups	Protein Group Accessions	Modifications	ΔCn	q-Value	PEP	XCorr	Charge	MH+ [Da]	ΔM [ppm]	RT [min]	# Missed Cleavages
	High	YFEVGScSNLSDAQAR	1	3	1	A0A6L9EK26	C7(Carbamidomethyl)	0	0	1.114e-09	4.06608	2	1803.8	0.255816	39.255	0
	High	IPNIIDPSVPIGKDDNENVEVEK	2	3	1	A0A6L9EK26		0	0	2.123e-05	3.5976	3	2534.31	3.00484	51.4479	1
	High	TLEccSGDLADLK	1	12	1	A0A6L9EK26	C4(Carbamidomethyl); C5(Carbamidomethyl)	0	0	0.0001764	2.56762	2	1481.66	-0.459829	38.8351	0
	High	LQLVDEVIELDKEAR	1	3	1	A0A6L9EK26		0	0	1.877e-05	1.80153	3	1769.97	3.51697	65.929	1
	High	LHSAVISYAR	1	12	1	A0A6L9EK26		0	0	0.002444	1.73953	3	1116.61	-1.73958	25.8615	0
	High	mLIAFLENNLNEDGSINIPEALRPYmGGK	1	3	1	A0A6L9EK26	M1(Oxidation); M26(Oxidation)	0	0.001	0.01794	2.22117	3	3251.6	-0.876424	75.0607	0
	High	FGEPVVPDFEIPYHTDImEK	1	3	1	A0A6L9EK26	M18(Oxidation)	0	0.002	0.0258	1.75828	3	2379.13	1.89707	62.1341	0
	High	FIDTIVDEK	1	3	1	A0A6L9EK26		0	0.003	0.03583	1.79855	2	1079.56	0.0815307	39.2273	0
A0A3R9FBC1	Cobalamin biosynthesis protein CobW OS=Clostridium butyricum OX=1492 GN=EBQ27_13655 PE=3 SV=1 - [A0A3R9FBC1_CLOBU]	17.4509	20.66	8	5	5	6	363	41.0249	5.5415
	A2	Sequence	# PSMs	# Proteins	# Protein Groups	Protein Group Accessions	Modifications	ΔCn	q-Value	PEP	XCorr	Charge	MH+ [Da]	ΔM [ppm]	RT [min]	# Missed Cleavages
	High	NFGEFFNNQIENANTIILSR	1	7	1	A0A3R9FBC1		0	0	1.813e-07	3.83209	3	2341.17	3.81884	73.5186	0
	High	DKLNDILSLLSDSSDYGVILR	1	5	1	A0A3R9FBC1		0	0	0.0003705	3.39818	3	2336.24	2.55553	84.8724	1
	High	AVEEIKDDTNVK	2	8	1	A0A3R9FBC1		0	0	0.0001158	3.10571	2	1360.69	-3.16868	18.7637	1
	High	IDIISGFLGAGK	1	8	1	A0A3R9FBC1		0	0	0.004036	2.38449	2	1190.68	3.28473	66.9724	0
	High	IIIEPSGVGK	1	8	1	A0A3R9FBC1		0	0.005	0.07656	1.83535	2	1012.6	0.568219	32.0022	0
W1U4U6	Uncharacterized protein OS=Clostridium butyricum DORA_1 OX=1403941 GN=Q607_CBUC00195G0092 PE=4 SV=1 - [W1U4U6_CLOBU]	16.9586	42.45	2	3	3	5	106	11.9612	5.60498
	A2	Sequence	# PSMs	# Proteins	# Protein Groups	Protein Group Accessions	Modifications	ΔCn	q-Value	PEP	XCorr	Charge	MH+ [Da]	ΔM [ppm]	RT [min]	# Missed Cleavages
	High	VGDELIIVNDPSKDNEK	3	2	1	W1U4U6		0	0	2.599e-06	4.5778	2	1884.96	3.49299	38.7534	1
	High	AFQNEIINISSVK	1	2	1	W1U4U6		0	0	1.312e-06	3.40622	2	1462.79	1.92302	53.4774	0
	High	VFAVcSDIDNFDKEK	1	2	1	W1U4U6	C5(Carbamidomethyl)	0	0	0.001277	2.09973	3	1786.83	0.0251431	48.9996	1
A0A0Q0YPX2	Purine nucleoside phosphorylase DeoD-type OS=Clostridium butyricum OX=1492 GN=deoD PE=3 SV=1 - [A0A0Q0YPX2_CLOBU]	16.7811	32.91	6	4	4	4	237	25.948	5.32568
	A2	Sequence	# PSMs	# Proteins	# Protein Groups	Protein Group Accessions	Modifications	ΔCn	q-Value	PEP	XCorr	Charge	MH+ [Da]	ΔM [ppm]	RT [min]	# Missed Cleavages
	High	TFTNMMEVALDTIVGLGK	1	1	1	A0A0Q0YPX2		0	0	1.022e-08	5.60369	3	1939.99	2.44846	96.7264	0
	High	ISVQGTGmGIPSISIYANELINEYGVK	1	2	1	A0A0Q0YPX2	M8(Oxidation)	0	0	6.276e-07	4.72303	3	2869.47	1.36091	80.4613	0
	High	FIAETFLEDVVcYNEVR	1	2	1	A0A0Q0YPX2	C12(Carbamidomethyl)	0	0	7.524e-05	3.32571	3	2104.01	4.31952	82.3928	0
	High	QGEIAESVLLPGDPLR	1	6	1	A0A0Q0YPX2		0	0	2.514e-06	3.12865	2	1693.91	0.224223	58.9319	0
A0A2I4NEJ2	Phosphoglycerate kinase OS=Clostridium botulinum OX=1491 GN=pgk PE=3 SV=1 - [A0A2I4NEJ2_CLOBO]	16.5796	16.33	7	1	3	6	398	43.0033	5.50342
	A2	Sequence	# PSMs	# Proteins	# Protein Groups	Protein Group Accessions	Modifications	ΔCn	q-Value	PEP	XCorr	Charge	MH+ [Da]	ΔM [ppm]	RT [min]	# Missed Cleavages
	High	ELASLADVFVNDAFGTAHR	4	14	2	A0A7G5NZC9;A0A2I4NEJ2		0	0	1.074e-08	5.12119	2	2033.02	6.93226	75.0515	0
	High	AMADSDAVTIIGGGDSAAAVNILGFGDK	1	7	1	A0A2I4NEJ2		0	0	4.908e-06	3.42489	3	2636.29	-0.510721	68.51	0
	High	mTHISTGGGASLEFLEGK	1	17	2	A0A7G5NZC9;A0A2I4NEJ2	M1(Oxidation)	0	0	2.409e-05	3.2485	3	1850.89	-1.16899	48.0771	0
A0A512TKI3	50S ribosomal protein L18 OS=Clostridium butyricum OX=1492 GN=rplR PE=3 SV=1 - [A0A512TKI3_CLOBU]	16.4692	45.38	6	4	4	6	119	13.0351	9.94971
	A2	Sequence	# PSMs	# Proteins	# Protein Groups	Protein Group Accessions	Modifications	ΔCn	q-Value	PEP	XCorr	Charge	MH+ [Da]	ΔM [ppm]	RT [min]	# Missed Cleavages
	High	NIYAQVIDDINGVTLVAASSLDKDFAAK	2	2	1	A0A512TKI3		0	0	6.561e-10	3.94104	4	2951.54	2.92701	96.444	1
	High	VQELAEAAR	1	2	1	A0A512TKI3		0	0	0.0002244	2.60372	2	986.526	-0.178925	18.1033	0
	High	GIQEVVFDR	2	2	1	A0A512TKI3		0	0.002	0.03031	2.03189	2	1062.56	0.0165891	44.1078	0
	High	GGYVYHGR	1	6	1	A0A512TKI3		0	0.005	0.07753	2.2601	2	908.439	1.83958	14.213	0
A0A5Q2STE0	DUF4397 domain-containing protein OS=Clostridium butyricum OX=1492 GN=EBQ27_07385 PE=4 SV=1 - [A0A5Q2STE0_CLOBU]	16.3621	33.18	6	4	4	5	211	24.1995	7.04932
	A2	Sequence	# PSMs	# Proteins	# Protein Groups	Protein Group Accessions	Modifications	ΔCn	q-Value	PEP	XCorr	Charge	MH+ [Da]	ΔM [ppm]	RT [min]	# Missed Cleavages
	High	LFINEPLQVLPDSISTINITFEDNK	2	3	1	A0A5Q2STE0		0	0	1.956e-06	4.5188	3	2860.52	7.22197	84.3546	0
	High	IAFFSVDDSHTmYNPFLSYVR	1	6	1	A0A5Q2STE0	M12(Oxidation)	0	0	1.456e-06	3.64389	3	2525.19	3.66635	72.8059	0
	High	FINLAPTAPLLSLR	1	6	1	A0A5Q2STE0		0	0	0.01389	2.06018	2	1525.92	3.63435	70.9197	0
	High	TPPLGYILVK	1	5	1	A0A5Q2STE0		0	0	0.001521	2.02939	2	1100.67	0.317287	55.3521	0
A0A7G5NS64	N-acetylmuramoyl-L-alanine amidase family protein OS=Clostridium butyricum OX=1492 GN=FF104_01760 PE=4 SV=1 - [A0A7G5NS64_CLOBU]	16.2713	14.4	5	6	7	7	604	67.5657	4.91943
	A2	Sequence	# PSMs	# Proteins	# Protein Groups	Protein Group Accessions	Modifications	ΔCn	q-Value	PEP	XCorr	Charge	MH+ [Da]	ΔM [ppm]	RT [min]	# Missed Cleavages
	High	VTVDGDTQYFFQK	1	1	1	A0A7G5NS64		0	0	6.889e-05	3.48925	2	1547.74	1.27303	48.8203	0
	High	NVSSYQLDNETLYDDGDmHTAYK	1	1	1	A0A7G5NS64	M18(Oxidation)	0	0	1.528e-05	3.13318	3	2695.15	-0.44839	41.4536	0
	High	VDGTDFKEVYTVDR	1	1	1	A0A7G5NS64		0	0	1.458e-06	2.91305	3	1643.79	-0.655224	39.2133	1
	High	QTEADAGVDEDKKDETPVVK	1	3	1	A0A7G5NS64		0	0	7.423e-05	2.6823	3	2174.04	-2.71248	19.2276	2
	High	NVDTSVIKK	1	1	1	A0A7G5NS64		0	0	0.006923	2.24898	2	1003.58	1.35131	16.825	1
	High	ATGWLNDK	1	13	2	A0A7G5NS65;A0A7G5NS64		0	0.003	0.06126	1.80459	2	904.453	0.63813	28.8795	0
	High	VDGTDFK	1	1	1	A0A7G5NS64		0	0.006	0.09535	1.52338	2	781.373	0.190732	17.0159	0
A0A7U9GZX9	5'-methylthioadenosine/S-adenosylhomocysteine nucleosidase OS=Clostridium butyricum 60E.3 OX=997898 GN=HMPREF1084_04192 PE=4 SV=1 - [A0A7U9GZX9_CLOBU]	16.2563	21.74	5	3	3	6	230	25.1487	4.93213
	A2	Sequence	# PSMs	# Proteins	# Protein Groups	Protein Group Accessions	Modifications	ΔCn	q-Value	PEP	XCorr	Charge	MH+ [Da]	ΔM [ppm]	RT [min]	# Missed Cleavages
	High	IASGDQFVANIEK	2	5	1	A0A7U9GZX9		0	0	8.831e-06	3.51243	2	1391.71	-2.0986	42.3045	0
	High	DIYPGDIVVAENLVQHDmDTSVFGDK	3	2	1	A0A7U9GZX9	M18(Oxidation)	0	0	0.002398	2.72945	3	2893.37	3.37794	71.0529	0
	High	FVPIAVQNSTK	1	2	1	A0A7U9GZX9		0	0	0.004018	1.8089	2	1203.67	-0.596798	33.6117	0
A0A7G5NT36	[FeFe] hydrogenase H-cluster radical SAM maturase HydG OS=Clostridium butyricum OX=1492 GN=hydG PE=4 SV=1 - [A0A7G5NT36_CLOBU]	16.1932	11.86	4	3	3	4	472	53.6792	6.13818
	A2	Sequence	# PSMs	# Proteins	# Protein Groups	Protein Group Accessions	Modifications	ΔCn	q-Value	PEP	XCorr	Charge	MH+ [Da]	ΔM [ppm]	RT [min]	# Missed Cleavages
	High	LALETGEDPVKNPIEYVLESIK	2	1	1	A0A7G5NT36		0	0	3.703e-09	5.08291	3	2457.32	4.14828	83.8535	1
	High	VRPADDINPDEFDNGIcDEIFEK	1	4	1	A0A7G5NT36	C17(Carbamidomethyl)	0	0	5.386e-08	4.47575	3	2708.22	2.11014	61.0587	0
	High	AYEELHPTGPK	1	4	1	A0A7G5NT36		0	0	0.002997	2.27365	2	1241.61	-1.75747	20.6272	0
A0A2S7F7Z1	CTP synthase OS=Clostridium butyricum OX=1492 GN=pyrG PE=3 SV=1 - [A0A2S7F7Z1_CLOBU]	16.1276	14.02	7	5	5	5	535	59.7925	5.73193
	A2	Sequence	# PSMs	# Proteins	# Protein Groups	Protein Group Accessions	Modifications	ΔCn	q-Value	PEP	XCorr	Charge	MH+ [Da]	ΔM [ppm]	RT [min]	# Missed Cleavages
	High	NVLGFEGANSSEINPNTK	1	5	1	A0A2S7F7Z1		0	0	1.355e-08	4.48695	2	1890.92	0.0411557	44.5542	0
	High	DLDVVITEIGGTVGDIESQPFLEAIR	1	5	1	A0A2S7F7Z1		0	0	1.049e-06	4.3124	3	2786.45	2.92645	95.5745	0
	High	FIDESLSK	1	3	1	A0A2S7F7Z1		0	0	0.007748	1.63383	2	938.483	0.17002	28.7048	0
	High	YPVIDImHDQKDIENLGGTmR	1	5	1	A0A2S7F7Z1	M7(Oxidation); M20(Oxidation)	0	0.001	0.01769	2.33986	3	2477.2	6.35097	48.9158	1
	High	ERDLDVVITEIGGTVGDIESQPFLEAIR	1	5	1	A0A2S7F7Z1		0	0.003	0.06059	3.35453	3	3071.62	9.93322	88.864	1
A0A7G5NS68	N-acetylmuramoyl-L-alanine amidase family protein OS=Clostridium butyricum OX=1492 GN=FF104_01780 PE=4 SV=1 - [A0A7G5NS68_CLOBU]	16.0627	15.47	8	5	5	5	601	66.1548	4.56396
[truncated: 959 more rows]
