# Supplementary material for: In situ identifying sennoside A-reducing bacteria guilds in human gut microbiota via enzymatic activity visualization
Source: Gut Microbes. 2025 Sep 25;17(1):2560598. doi: 10.1080/19490976.2025.2560598 (PMC12477872; doi:10.1080/19490976.2025.2560598)
Supplement: Table S2.xlsx [file KGMI_A_2560598_SM6588.xlsx]

## Sheet: Proteins
Table S2. The original list of SAP2-interacting proteins in Ruminococcus gnavus identified via ABPP-MS
Checked	Protein FDR Confidence: Combined	Master	Accession	Description	Exp. q-value: Combined	Sum PEP Score	Coverage [%]	# Peptides	# PSMs	# Unique Peptides	# AAs	MW [kDa]	calc. pI	Score Sequest HT: Sequest HT	# Peptides (by Search Engine): Sequest HT	# Protein Groups
FALSE	High	Master Protein	A7B1Y0	Phosphoenolpyruvate carboxykinase (ATP) OS=Mediterraneibacter gnavus (strain ATCC 29149 / DSM 114966 / JCM 6515 / VPI C7-9) OX=411470 GN=pckA PE=3 SV=1	0	145.099	62	32	59	5	534	59.4	4.86	64.99	32	1
	Checked	Confidence	Sequence	Modifications	Qvality PEP	Qvality q-value	# Protein Groups	# Proteins	# PSMs	Master Protein Accessions	# Missed Cleavages	Theo. MH+ [Da]	Confidence (by Search Engine): Sequest HT	DeltaM [ppm] (by Search Engine): Sequest HT	Percolator q-Value (by Search Engine): Sequest HT	Percolator PEP (by Search Engine): Sequest HT	XCorr (by Search Engine): Sequest HT
	FALSE	High	AKVENYK		0.083553	0.00650069	2	6	1	A7B1Y0; A0A2N5PDV4	1	851.462	High	0.15	0.006122	0.07767	2
	FALSE	High	AKVENYKELGLNSETAVMFNITSR	1xOxidation [M18]	0.000718282	0.000684825	2	6	1	A7B1Y0; A0A2N5PDV4	2	2730.38	High	-1.86	0.0007663	0.0006282	1.28
	FALSE	High	AYLVNTGWNGTGK		0.000326497	0.000684825	2	6	1	A7B1Y0; A0A2N5PDV4	0	1380.69	High	0.75	0.0007663	0.000283	2.19
	FALSE	High	DALLENVTLDAEGK		2.56466e-05	0.000684825	2	6	5	A7B1Y0; A0A2N5PDV4	0	1487.76	High	1.55	0.0007663	2.172e-05	2.94
	FALSE	High	DALLENVTLDAEGKIDFNDK		1.92578e-10	0.000684825	1	5	3	A7B1Y0	1	2220.1	High	1.4	0.0007663	1.425e-10	5.7
	FALSE	High	DFEPDFVVYNASK		0.000167466	0.000684825	2	6	1	A7B1Y0; A0A2N5PDV4	0	1530.71	High	1.56	0.0007663	0.0001441	1.19
	FALSE	High	DKFIVMDENSK		0.000883617	0.000684825	2	6	1	A7B1Y0; A0A2N5PDV4	1	1325.64	High	5.83	0.0007663	0.0007769	1.45
	FALSE	High	DKFIVMDENSK	1xOxidation [M6]	4.9147e-05	0.000684825	2	6	1	A7B1Y0; A0A2N5PDV4	1	1341.64	High	-1.16	0.0007663	4.192e-05	2.01
	FALSE	High	DIALKELSNKR		0.00417542	0.00132606	2	6	1	A7B1Y0; A0A2N5PDV4	2	1286.74	High	-1.59	0.00131	0.003739	2.06
	FALSE	High	DTYADASEWETK		0.0044736	0.00132606	1	1	1	A7B1Y0	0	1415.6	High	-0.27	0.00131	0.004008	1.38
	FALSE	High	ESEPDIYNAIR		0.0001401	0.000684825	2	6	1	A7B1Y0; A0A2N5PDV4	0	1306.63	High	1.56	0.0007663	0.0001206	2.48
	FALSE	High	GIASMHCSANTDMNGENTALFFGLSGTGK	1xCarbamidomethyl [C7]; 1xOxidation [M]	0.00219295	0.000684825	2	6	2	A7B1Y0; A0A2N5PDV4	0	3004.32	High	-1.17	0.0007663	0.001953	0.98
	FALSE	High	GIASMHCSANTDMNGENTALFFGLSGTGK	1xCarbamidomethyl [C7]; 2xOxidation [M5; M13]	2.73512e-09	0.000684825	2	6	1	A7B1Y0; A0A2N5PDV4	0	3020.32	High	-4.08	0.0007663	2.086e-09	2.41
	FALSE	High	GIIDAILNGDIVNAPTK		2.84463e-05	0.000684825	2	6	2	A7B1Y0; A0A2N5PDV4	0	1723.96	High	-1.09	0.0007663	2.408e-05	2.42
	FALSE	High	GIIDAILNGDIVNAPTKK		2.35375e-07	0.000684825	2	6	3	A7B1Y0; A0A2N5PDV4	1	1852.05	High	2.49	0.0007663	1.888e-07	3.3
	FALSE	High	GITEPTPTFSACFGQAFLELHPTK	1xCarbamidomethyl [C12]	0.000455878	0.000684825	2	6	2	A7B1Y0; A0A2N5PDV4	0	2649.3	High	-0.95	0.0007663	0.0003987	1.01
	FALSE	High	GITEPTPTFSACFGQAFLELHPTKYAEELVK	1xCarbamidomethyl [C12]	1.44231e-05	0.000684825	2	6	1	A7B1Y0; A0A2N5PDV4	1	3481.73	High	-1	0.0007663	1.208e-05	2.95
	FALSE	High	GMFSMMNYYLPLK	2xOxidation [M2; M5]	0.000390269	0.000684825	2	6	1	A7B1Y0; A0A2N5PDV4	0	1626.74	High	-0.22	0.0007663	0.0003398	0.98
	FALSE	High	GMFSMMNYYLPLK	3xOxidation [M2; M5; M6]	0.00232276	0.00132606	2	6	1	A7B1Y0; A0A2N5PDV4	0	1642.73	High	0.31	0.00131	0.00207	1.37
	FALSE	High	KGMFSMMNYYLPLK	2xOxidation [M6; M7]	0.127114	0.00969234	2	6	1	A7B1Y0; A0A2N5PDV4	1	1754.83	High	0.17	0.009105	0.119	0.63
	FALSE	High	KIPFFNFEVPTELPGVDTNILDPR		1.78694e-10	0.000684825	2	6	3	A7B1Y0; A0A2N5PDV4	1	2758.45	High	-0.08	0.0007663	1.319e-10	3.57
	FALSE	High	KMEANGAK	1xOxidation [M2]	0.0287463	0.00164783	2	6	1	A7B1Y0; A0A2N5PDV4	1	864.424	High	0.22	0.001604	0.02636	1.51
	FALSE	High	IDFNDKSVTENTR		2.96158e-05	0.000684825	1	5	1	A7B1Y0	1	1538.74	High	2.34	0.0007663	2.5e-05	1.24
	FALSE	High	LFVVDAFCGANK	1xCarbamidomethyl [C8]	2.47825e-06	0.000684825	2	6	1	A7B1Y0; A0A2N5PDV4	0	1340.67	High	0.49	0.0007663	2.042e-06	2.39
	FALSE	High	LFVVDAFCGANKDTR	1xCarbamidomethyl [C8]	0.00138412	0.000684825	2	6	2	A7B1Y0; A0A2N5PDV4	1	1712.84	High	6.71	0.0007663	0.001222	1.49
	FALSE	High	LLIGDDEHGWDDNGVFNFEGGCYAK	1xCarbamidomethyl [C22]	0.00138412	0.000684825	2	6	1	A7B1Y0; A0A2N5PDV4	0	2828.23	High	-4.97	0.0007663	0.001224	1.3
	FALSE	High	IPFFNFEVPTELPGVDTNILDPR		0.000526421	0.000684825	2	6	4	A7B1Y0; A0A2N5PDV4	0	2630.35	High	5.95	0.0007663	0.0004613	1.16
	FALSE	High	ISIKDTR		0.0148678	0.00132606	2	6	1	A7B1Y0; A0A2N5PDV4	1	832.489	High	-0.66	0.00131	0.01348	1.03
	FALSE	High	ISIKDTRGIIDAILNGDIVNAPTK		0.0540273	0.00395516	2	6	1	A7B1Y0; A0A2N5PDV4	2	2537.43	High	0.14	0.003752	0.04998	1.26
	FALSE	High	MAQIDLTK	1xMet-loss [N-Term]	0.0479827	0.00280393	1	3	1	A7B1Y0	0	788.451	High	-2.44	0.002675	0.0443	1.55
	FALSE	High	RDALLENVTLDAEGKIDFNDK		7.74621e-06	0.000684825	1	5	1	A7B1Y0	2	2376.2	High	-3.27	0.0007663	6.46e-06	2.24
	FALSE	High	RLFVVDAFCGANKDTR	1xCarbamidomethyl [C9]	9.3128e-06	0.000684825	2	6	1	A7B1Y0; A0A2N5PDV4	2	1868.94	High	1.73	0.0007663	7.774e-06	2.87
	FALSE	High	VENYKELGLNSETAVMFNITSR		0.0302637	0.00164783	2	6	1	A7B1Y0; A0A2N5PDV4	1	2515.25	High	4.23	0.001604	0.02769	1.75
	FALSE	High	VENYKELGLNSETAVMFNITSR	1xOxidation [M16]	3.40118e-06	0.000684825	2	6	4	A7B1Y0; A0A2N5PDV4	1	2531.24	High	1.97	0.0007663	2.816e-06	2.7
	FALSE	High	VINLDKESEPDIYNAIR		1.91225e-05	0.000684825	2	6	3	A7B1Y0; A0A2N5PDV4	1	1989.03	High	-4.12	0.0007663	1.61e-05	1.57
	FALSE	High	VSYPINHIENIVRPVSSAPAAK		0.0015529	0.000684825	2	6	2	A7B1Y0; A0A2N5PDV4	0	2362.29	High	1.88	0.0007663	0.001374	1.4
FALSE	High	Master Protein	A0A2N5NHF7	Chaperonin GroEL OS=Mediterraneibacter gnavus OX=33038 GN=groL PE=3 SV=1	0	133.508	62	28	42	28	540	57.4	4.88	50.56	28	1
	Checked	Confidence	Sequence	Modifications	Qvality PEP	Qvality q-value	# Protein Groups	# Proteins	# PSMs	Master Protein Accessions	# Missed Cleavages	Theo. MH+ [Da]	Confidence (by Search Engine): Sequest HT	DeltaM [ppm] (by Search Engine): Sequest HT	Percolator q-Value (by Search Engine): Sequest HT	Percolator PEP (by Search Engine): Sequest HT	XCorr (by Search Engine): Sequest HT
	FALSE	High	AAVEEGIIAGGGSAYIHASK		2.62576e-07	0.000684825	1	3	1	A0A2N5NHF7	0	1900.98	High	-1.59	0.0007663	2.108e-07	2.51
	FALSE	High	AAVEEGIIAGGGSAYIHASKEVAK		8.06678e-07	0.000684825	1	3	1	A0A2N5NHF7	1	2328.22	High	-0.76	0.0007663	6.558e-07	1.19
	FALSE	High	ALEAPLFHIATNAGLEGAVIINKVR		0.00157087	0.000684825	1	3	1	A0A2N5NHF7	1	2617.48	High	1.9	0.0007663	0.001387	1.4
	FALSE	High	ATDAAVEAIANMSR	1xOxidation [M12]	0.00737594	0.00132606	1	4	1	A0A2N5NHF7	0	1435.68	High	2.66	0.00131	0.006632	2.1
	FALSE	High	DGVITIEESK		0.00110592	0.000684825	1	4	2	A0A2N5NHF7	0	1090.56	High	0.65	0.0007663	0.0009731	1.95
	FALSE	High	EATMDLLGR		0.00781225	0.00132606	1	3	1	A0A2N5NHF7	0	1005.5	High	-0.32	0.00131	0.007037	0.58
	FALSE	High	EATMDLLGR	1xOxidation [M4]	0.0443234	0.00280393	1	3	3	A0A2N5NHF7	0	1021.5	High	-2.04	0.002675	0.04085	1.36
	FALSE	High	EIELEDGFENMGAQLIR	1xOxidation [M11]	8.39399e-05	0.000684825	1	3	1	A0A2N5NHF7	0	1979.94	High	-1.02	0.0007663	7.207e-05	1.84
	FALSE	High	ESEPGVGFDAYK		0.00559771	0.00132606	1	3	1	A0A2N5NHF7	0	1298.59	High	-0.63	0.00131	0.005021	1.76
	FALSE	High	ESEPGVGFDAYKEEYVDMVSEGILDPAK		0.00132186	0.000684825	1	3	1	A0A2N5NHF7	1	3074.42	High	5.61	0.0007663	0.001166	1.39
	FALSE	High	ESEPGVGFDAYKEEYVDMVSEGILDPAK	1xOxidation [M18]	1.05093e-05	0.000684825	1	3	2	A0A2N5NHF7	1	3090.41	High	-3.06	0.0007663	8.776e-06	2.8
	FALSE	High	GYISAYMATDMEKMEAVLDDPYILITDKK	3xOxidation [M7; M11; M14]	0.00988784	0.00132606	1	4	1	A0A2N5NHF7	2	3372.59	High	-1.96	0.00131	0.00894	1.14
	FALSE	High	KATDAAVEAIANMSR	1xOxidation [M13]	4.20732e-05	0.000684825	1	4	1	A0A2N5NHF7	1	1563.78	High	-0.21	0.0007663	3.569e-05	2.95
	FALSE	High	KQIEETTSEFDREK		1.03321e-06	0.000684825	1	3	1	A0A2N5NHF7	2	1739.84	High	-3.12	0.0007663	8.439e-07	2.46
	FALSE	High	LAGGVAVIR		0.0227326	0.00132606	1	3	1	A0A2N5NHF7	0	855.541	High	-0.69	0.00131	0.0207	2.31
	FALSE	High	LQERLAKLAGGVAVIR		0.0114811	0.00132606	1	3	1	A0A2N5NHF7	2	1694.04	High	-0.72	0.00131	0.01041	0.85
	FALSE	High	LRMEDALNATR	1xOxidation [M3]	0.00370059	0.00132606	1	3	1	A0A2N5NHF7	1	1305.66	High	0.84	0.00131	0.003298	1.25
	FALSE	High	ISNIQDLLPLLEQIVQSGAR		2.21163e-11	0.000684825	1	4	1	A0A2N5NHF7	0	2207.24	High	0.36	0.0007663	1.595e-11	3.35
	FALSE	High	MEAVLDDPYILITDKK		9.97877e-06	0.000684825	1	4	1	A0A2N5NHF7	1	1863.98	High	-0.34	0.0007663	8.335e-06	1.77
	FALSE	High	MEAVLDDPYILITDKK	1xOxidation [M1]	9.11261e-11	0.000684825	1	4	2	A0A2N5NHF7	1	1879.97	High	-0.64	0.0007663	6.704e-11	3.34
	FALSE	High	MEDALNATR		0.000372707	0.000684825	1	3	1	A0A2N5NHF7	0	1020.48	High	-1.78	0.0007663	0.0003249	1.84
	FALSE	High	MEDALNATR	1xOxidation [M1]	0.104646	0.00796805	1	3	1	A0A2N5NHF7	0	1036.47	High	-2.43	0.007497	0.09778	0.75
	FALSE	High	NLAAGANPIVLR		6.26037e-06	0.000684825	1	5	2	A0A2N5NHF7	0	1208.71	High	0.29	0.0007663	5.207e-06	2.01
	FALSE	High	NLAAGANPIVLRK		0.0133307	0.00132606	1	5	1	A0A2N5NHF7	1	1336.81	High	0.56	0.00131	0.01207	1.19
	FALSE	High	QIEETTSEFDR		3.7283e-05	0.000684825	1	3	1	A0A2N5NHF7	0	1354.61	High	-0.9	0.0007663	3.169e-05	1.89
	FALSE	High	QIEETTSEFDREK		7.44032e-06	0.000684825	1	3	1	A0A2N5NHF7	1	1611.75	High	-0.25	0.0007663	6.206e-06	3.56
	FALSE	High	QVTGKDQIAK		0.00901926	0.00132606	1	4	1	A0A2N5NHF7	1	1087.61	High	2.92	0.00131	0.008134	1.59
	FALSE	High	RKEMLNDIAILTGGQVISDELGMDLK	2xOxidation [M4; M23]	5.81354e-09	0.000684825	1	3	1	A0A2N5NHF7	2	2891.49	High	-0.17	0.0007663	4.474e-09	2.83
	FALSE	High	TGANIILK		0.00337538	0.00132606	1	3	2	A0A2N5NHF7	0	829.514	High	-0.72	0.00131	0.003021	1.71
	FALSE	High	TMQTELDLVEGMQFDR	2xOxidation [M2; M12]	0.0207402	0.00132606	1	4	1	A0A2N5NHF7	0	1944.87	High	-1.96	0.00131	0.01888	1.19
	FALSE	High	TNDVAGDGTTTATVLAQAMVNEGMK		0.0485289	0.00280393	1	3	1	A0A2N5NHF7	0	2495.18	High	-3.13	0.002675	0.0448	1.15
	FALSE	High	TNDVAGDGTTTATVLAQAMVNEGMK	2xOxidation [M19; M24]	9.97605e-05	0.000684825	1	3	2	A0A2N5NHF7	0	2527.17	High	1.88	0.0007663	8.564e-05	2.7
	FALSE	High	VAAVSSGDEAVGNMVADAMEK	1xOxidation [M19]	0.0172615	0.00132606	1	4	1	A0A2N5NHF7	0	2066.94	High	0.06	0.00131	0.01567	1.09
	FALSE	High	VAAVSSGDEAVGNMVADAMEK	2xOxidation [M14; M19]	3.50139e-07	0.000684825	1	4	1	A0A2N5NHF7	0	2082.93	High	-0.54	0.0007663	2.82e-07	4.35
FALSE	High	Master Protein	A0A2N5PCE0	Chaperone protein DnaK OS=Mediterraneibacter gnavus OX=33038 GN=dnaK PE=2 SV=1	0	133.3	49	33	41	33	621	65.8	4.89	49.9	33	1
	Checked	Confidence	Sequence	Modifications	Qvality PEP	Qvality q-value	# Protein Groups	# Proteins	# PSMs	Master Protein Accessions	# Missed Cleavages	Theo. MH+ [Da]	Confidence (by Search Engine): Sequest HT	DeltaM [ppm] (by Search Engine): Sequest HT	Percolator q-Value (by Search Engine): Sequest HT	Percolator PEP (by Search Engine): Sequest HT	XCorr (by Search Engine): Sequest HT
	FALSE	High	ADAEGYLGEK		0.00147454	0.000684825	1	4	1	A0A2N5PCE0	0	1052.49	High	-0.35	0.0007663	0.001306	0.92
	FALSE	High	AKEGVDLSTDK		7.43832e-05	0.000684825	1	4	1	A0A2N5PCE0	1	1162.6	High	1.26	0.0007663	6.372e-05	2.47
	FALSE	High	AKFDELTHDLVEK		0.00248871	0.00132606	1	4	1	A0A2N5PCE0	1	1544.8	High	-3.46	0.00131	0.002219	1.58
	FALSE	High	ALKEVGDKLDAADK		0.000117882	0.000684825	1	4	1	A0A2N5PCE0	2	1472.8	High	5.51	0.0007663	0.0001014	1.47
	FALSE	High	ALSDAGITAAELGQVLLVGGSTR		2.12319e-09	0.000684825	1	4	2	A0A2N5PCE0	0	2199.2	High	1.14	0.0007663	1.61e-09	3.14
	FALSE	High	DLGTGKEQHITITAGSNMSDADIDK		0.0868471	0.00674459	1	2	1	A0A2N5PCE0	1	2617.24	High	0.52	0.006357	0.08097	0.35
	FALSE	High	DLGTGKEQHITITAGSNMSDADIDK	1xOxidation [M18]	8.06252e-05	0.000684825	1	2	1	A0A2N5PCE0	1	2633.24	High	1.16	0.0007663	6.912e-05	2.41
	FALSE	High	EAAEFEAQDK		0.00186676	0.000684825	1	4	1	A0A2N5PCE0	0	1137.51	High	1.65	0.0007663	0.001659	1.78
	FALSE	High	EAIDTRNEADAMVFQTEK	1xOxidation [M12]	0.0764604	0.00515044	1	4	1	A0A2N5PCE0	1	2083.96	High	-2.99	0.004528	0.07096	1.34
	FALSE	High	EGVDLSTDK		0.0263826	0.00132606	1	4	1	A0A2N5PCE0	0	963.463	High	-0.49	0.00131	0.02412	1.96
	FALSE	High	EGVDLSTDKMALQR	1xOxidation [M10]	0.0510622	0.00356054	1	4	1	A0A2N5PCE0	1	1578.78	High	-2.61	0.003386	0.04708	0.59
	FALSE	High	ELSSATTTNINLPFITATAEGPK		0.00099139	0.000684825	1	4	2	A0A2N5PCE0	0	2376.23	High	0.45	0.0007663	0.0008713	1.56
	FALSE	High	EQHITITAGSNMSDADIDK	1xOxidation [M12]	0.000207211	0.000684825	1	2	1	A0A2N5PCE0	0	2061.94	High	0.43	0.0007663	0.0001787	2.38
	FALSE	High	FDELTHDLVEK		3.06644e-06	0.000684825	1	4	2	A0A2N5PCE0	0	1345.66	High	0.4	0.0007663	2.531e-06	2.79
	FALSE	High	HFDMNLTR		0.117901	0.00906599	1	4	1	A0A2N5PCE0	0	1033.49	High	-0.25	0.008315	0.1103	1.03
	FALSE	High	KELSSATTTNINLPFITATAEGPK		1.49454e-09	0.000684825	1	4	1	A0A2N5PCE0	1	2504.32	High	0.29	0.0007663	1.128e-09	3.22
	FALSE	High	KSQIFSTAADNQTAVDINVVQGER		5.74403e-07	0.000684825	1	4	1	A0A2N5PCE0	1	2591.31	High	-1.13	0.0007663	4.663e-07	3.39
	FALSE	High	IAGLDVKR		0.125087	0.00906599	1	4	1	A0A2N5PCE0	1	871.536	High	0.69	0.008509	0.1171	1.08
	FALSE	High	LDAADKSSVEADVQALK		0.00287347	0.00132606	1	4	1	A0A2N5PCE0	1	1759.91	High	0.9	0.00131	0.002557	1.12
	FALSE	High	LDAADKSSVEADVQALKDILAK		4.81426e-19	0.000684825	1	4	1	A0A2N5PCE0	2	2300.23	High	3.43	0.000766284	2.85115e-19	6.3
	FALSE	High	LDGIPPAPR		0.00276011	0.00132606	1	4	2	A0A2N5PCE0	0	935.531	High	0.2	0.00131	0.002464	1.98
	FALSE	High	LGGDDFDQK		0.0276183	0.00164783	1	4	1	A0A2N5PCE0	0	994.448	High	-0.09	0.001604	0.02528	1.42
	FALSE	High	IPAVQEEVK		0.0181765	0.00132606	1	4	1	A0A2N5PCE0	0	1012.57	High	0.31	0.00131	0.01657	1.19
	FALSE	High	IPAVQEEVKR		7.8359e-06	0.000684825	1	4	1	A0A2N5PCE0	1	1168.67	High	-0.69	0.0007663	6.547e-06	2.24
	FALSE	High	ITDYMLADFK		6.01315e-06	0.000684825	1	4	1	A0A2N5PCE0	0	1216.59	High	-0.61	0.0007663	4.996e-06	1.37
	FALSE	High	ITDYMLADFK	1xOxidation [M5]	0.00186676	0.000684825	1	4	1	A0A2N5PCE0	0	1232.59	High	0.26	0.0007663	0.001655	1.55
	FALSE	High	LVGEPAKR		0.0882959	0.00674459	1	4	1	A0A2N5PCE0	1	869.52	High	2.42	0.006357	0.08205	0.78
	FALSE	High	NEADAMVFQTEK		0.000171367	0.000684825	1	4	1	A0A2N5PCE0	0	1382.63	High	-10.47	0.0007663	0.000148	2.14
	FALSE	High	NEADAMVFQTEK	1xOxidation [M6]	8.39399e-05	0.000684825	1	4	1	A0A2N5PCE0	0	1398.62	High	-0.54	0.0007663	7.168e-05	2.6
	FALSE	High	SQIFSTAADNQTAVDINVVQGER		0.000366327	0.000684825	1	4	1	A0A2N5PCE0	0	2463.21	High	3.37	0.0007663	0.000319	1.96
	FALSE	High	SSVEADVQALK		0.00100865	0.000684825	1	4	1	A0A2N5PCE0	0	1146.6	High	-1.29	0.0007663	0.0008862	1.95
	FALSE	High	SSVEADVQALKDILAK		3.26687e-06	0.000684825	1	4	1	A0A2N5PCE0	1	1686.93	High	2.14	0.0007663	2.695e-06	2.75
	FALSE	High	TTPSVVAFTK		0.00684496	0.00132606	1	4	1	A0A2N5PCE0	0	1050.58	High	1.61	0.00131	0.006168	1.13
	FALSE	High	VAIDDKK		0.0151262	0.00132606	1	4	1	A0A2N5PCE0	1	788.451	High	-0.57	0.00131	0.01376	0.68
	FALSE	High	VTEAVITVPAYFNDAQR		0.0252017	0.00132606	1	4	1	A0A2N5PCE0	0	1893.97	High	3.37	0.00131	0.02305	1.35
	FALSE	High	YSPQEISAMILQK	1xOxidation [M9]	0.0172615	0.00132606	1	4	2	A0A2N5PCE0	0	1523.78	High	-2.67	0.00131	0.01572	1.2
FALSE	High	Master Protein	A0A2N5PDV4	Phosphoenolpyruvate carboxykinase (ATP) OS=Mediterraneibacter gnavus OX=33038 GN=pckA PE=3 SV=1	0	127.309	58	29	56	2	534	59.3	4.83	54.02	29	1
	Checked	Confidence	Sequence	Modifications	Qvality PEP	Qvality q-value	# Protein Groups	# Proteins	# PSMs	Master Protein Accessions	# Missed Cleavages	Theo. MH+ [Da]	Confidence (by Search Engine): Sequest HT	DeltaM [ppm] (by Search Engine): Sequest HT	Percolator q-Value (by Search Engine): Sequest HT	Percolator PEP (by Search Engine): Sequest HT	XCorr (by Search Engine): Sequest HT
	FALSE	High	AKVENYK		0.083553	0.00650069	2	6	1	A7B1Y0; A0A2N5PDV4	1	851.462	High	0.15	0.006122	0.07767	2
	FALSE	High	AKVENYKELGLNSETAVMFNITSR	1xOxidation [M18]	0.000718282	0.000684825	2	6	1	A7B1Y0; A0A2N5PDV4	2	2730.38	High	-1.86	0.0007663	0.0006282	1.28
	FALSE	High	AYLVNTGWNGTGK		0.000326497	0.000684825	2	6	1	A7B1Y0; A0A2N5PDV4	0	1380.69	High	0.75	0.0007663	0.000283	2.19
	FALSE	High	DALLENVTLDAEGK		2.56466e-05	0.000684825	2	6	5	A7B1Y0; A0A2N5PDV4	0	1487.76	High	1.55	0.0007663	2.172e-05	2.94
	FALSE	High	DFEPDFVVYNASK		0.000167466	0.000684825	2	6	1	A7B1Y0; A0A2N5PDV4	0	1530.71	High	1.56	0.0007663	0.0001441	1.19
	FALSE	High	DKFIVMDENSK		0.000883617	0.000684825	2	6	1	A7B1Y0; A0A2N5PDV4	1	1325.64	High	5.83	0.0007663	0.0007769	1.45
	FALSE	High	DKFIVMDENSK	1xOxidation [M6]	4.9147e-05	0.000684825	2	6	1	A7B1Y0; A0A2N5PDV4	1	1341.64	High	-1.16	0.0007663	4.192e-05	2.01
	FALSE	High	DIALKELSNKR		0.00417542	0.00132606	2	6	1	A7B1Y0; A0A2N5PDV4	2	1286.74	High	-1.59	0.00131	0.003739	2.06
	FALSE	High	ESEPDIYNAIR		0.0001401	0.000684825	2	6	1	A7B1Y0; A0A2N5PDV4	0	1306.63	High	1.56	0.0007663	0.0001206	2.48
	FALSE	High	GIASMHCSANTDMNGENTALFFGLSGTGK	1xCarbamidomethyl [C7]; 1xOxidation [M]	0.00219295	0.000684825	2	6	2	A7B1Y0; A0A2N5PDV4	0	3004.32	High	-1.17	0.0007663	0.001953	0.98
	FALSE	High	GIASMHCSANTDMNGENTALFFGLSGTGK	1xCarbamidomethyl [C7]; 2xOxidation [M5; M13]	2.73512e-09	0.000684825	2	6	1	A7B1Y0; A0A2N5PDV4	0	3020.32	High	-4.08	0.0007663	2.086e-09	2.41
	FALSE	High	GIIDAILNGDIVNAPTK		2.84463e-05	0.000684825	2	6	2	A7B1Y0; A0A2N5PDV4	0	1723.96	High	-1.09	0.0007663	2.408e-05	2.42
	FALSE	High	GIIDAILNGDIVNAPTKK		2.35375e-07	0.000684825	2	6	3	A7B1Y0; A0A2N5PDV4	1	1852.05	High	2.49	0.0007663	1.888e-07	3.3
	FALSE	High	GITEPTPTFSACFGQAFLELHPTK	1xCarbamidomethyl [C12]	0.000455878	0.000684825	2	6	2	A7B1Y0; A0A2N5PDV4	0	2649.3	High	-0.95	0.0007663	0.0003987	1.01
	FALSE	High	GITEPTPTFSACFGQAFLELHPTKYAEELVK	1xCarbamidomethyl [C12]	1.44231e-05	0.000684825	2	6	1	A7B1Y0; A0A2N5PDV4	1	3481.73	High	-1	0.0007663	1.208e-05	2.95
	FALSE	High	GMFSMMNYYLPLK	2xOxidation [M2; M5]	0.000390269	0.000684825	2	6	1	A7B1Y0; A0A2N5PDV4	0	1626.74	High	-0.22	0.0007663	0.0003398	0.98
	FALSE	High	GMFSMMNYYLPLK	3xOxidation [M2; M5; M6]	0.00232276	0.00132606	2	6	1	A7B1Y0; A0A2N5PDV4	0	1642.73	High	0.31	0.00131	0.00207	1.37
	FALSE	High	KGMFSMMNYYLPLK	2xOxidation [M6; M7]	0.127114	0.00969234	2	6	1	A7B1Y0; A0A2N5PDV4	1	1754.83	High	0.17	0.009105	0.119	0.63
	FALSE	High	KIPFFNFEVPTELPGVDTNILDPR		1.78694e-10	0.000684825	2	6	3	A7B1Y0; A0A2N5PDV4	1	2758.45	High	-0.08	0.0007663	1.319e-10	3.57
	FALSE	High	KMEANGAK	1xOxidation [M2]	0.0287463	0.00164783	2	6	1	A7B1Y0; A0A2N5PDV4	1	864.424	High	0.22	0.001604	0.02636	1.51
	FALSE	High	IDFDDK		0.0639536	0.00414858	1	1	2	A0A2N5PDV4	0	752.346	High	-5.12	0.003933	0.05909	1.08
	FALSE	High	IDFDDKSVTENTR		5.0003e-05	0.000684825	1	1	2	A0A2N5PDV4	1	1539.73	High	-3.64	0.0007663	4.255e-05	2.25
	FALSE	High	LFVVDAFCGANK	1xCarbamidomethyl [C8]	2.47825e-06	0.000684825	2	6	1	A7B1Y0; A0A2N5PDV4	0	1340.67	High	0.49	0.0007663	2.042e-06	2.39
	FALSE	High	LFVVDAFCGANKDTR	1xCarbamidomethyl [C8]	0.00138412	0.000684825	2	6	2	A7B1Y0; A0A2N5PDV4	1	1712.84	High	6.71	0.0007663	0.001222	1.49
	FALSE	High	LLIGDDEHGWDDNGVFNFEGGCYAK	1xCarbamidomethyl [C22]	0.00138412	0.000684825	2	6	1	A7B1Y0; A0A2N5PDV4	0	2828.23	High	-4.97	0.0007663	0.001224	1.3
	FALSE	High	IPFFNFEVPTELPGVDTNILDPR		0.000526421	0.000684825	2	6	4	A7B1Y0; A0A2N5PDV4	0	2630.35	High	5.95	0.0007663	0.0004613	1.16
	FALSE	High	ISIKDTR		0.0148678	0.00132606	2	6	1	A7B1Y0; A0A2N5PDV4	1	832.489	High	-0.66	0.00131	0.01348	1.03
	FALSE	High	ISIKDTRGIIDAILNGDIVNAPTK		0.0540273	0.00395516	2	6	1	A7B1Y0; A0A2N5PDV4	2	2537.43	High	0.14	0.003752	0.04998	1.26
	FALSE	High	RLFVVDAFCGANKDTR	1xCarbamidomethyl [C9]	9.3128e-06	0.000684825	2	6	1	A7B1Y0; A0A2N5PDV4	2	1868.94	High	1.73	0.0007663	7.774e-06	2.87
	FALSE	High	VENYKELGLNSETAVMFNITSR		0.0302637	0.00164783	2	6	1	A7B1Y0; A0A2N5PDV4	1	2515.25	High	4.23	0.001604	0.02769	1.75
	FALSE	High	VENYKELGLNSETAVMFNITSR	1xOxidation [M16]	3.40118e-06	0.000684825	2	6	4	A7B1Y0; A0A2N5PDV4	1	2531.24	High	1.97	0.0007663	2.816e-06	2.7
	FALSE	High	VINLDKESEPDIYNAIR		1.91225e-05	0.000684825	2	6	3	A7B1Y0; A0A2N5PDV4	1	1989.03	High	-4.12	0.0007663	1.61e-05	1.57
	FALSE	High	VSYPINHIENIVRPVSSAPAAK		0.0015529	0.000684825	2	6	2	A7B1Y0; A0A2N5PDV4	0	2362.29	High	1.88	0.0007663	0.001374	1.4
FALSE	High	Master Protein	A7B2H8	Glyceraldehyde-3-phosphate dehydrogenase OS=Mediterraneibacter gnavus (strain ATCC 29149 / DSM 114966 / JCM 6515 / VPI C7-9) OX=411470 GN=gap PE=3 SV=1	0	124.829	72	21	56	21	337	35.9	5.69	75.23	21	1
	Checked	Confidence	Sequence	Modifications	Qvality PEP	Qvality q-value	# Protein Groups	# Proteins	# PSMs	Master Protein Accessions	# Missed Cleavages	Theo. MH+ [Da]	Confidence (by Search Engine): Sequest HT	DeltaM [ppm] (by Search Engine): Sequest HT	Percolator q-Value (by Search Engine): Sequest HT	Percolator PEP (by Search Engine): Sequest HT	XCorr (by Search Engine): Sequest HT
	FALSE	High	AAACNIVPNSTGAAK	1xCarbamidomethyl [C4]	1.45101e-06	0.000684825	1	3	1	A7B2H8	0	1444.72	High	-0.1	0.0007663	1.189e-06	3.08
	FALSE	High	AASNESFGYNTDEIVSSDIVGMR	1xOxidation [M22]	4.56038e-05	0.000684825	1	3	5	A7B2H8	0	2478.11	High	1.6	0.0007663	3.872e-05	2.84
	FALSE	High	AKAQAHIDAGAK		1.13942e-06	0.000684825	1	3	1	A7B2H8	1	1180.64	High	4.39	0.0007663	9.302e-07	2.36
	FALSE	High	AIGLVIPELNGK		0.0131784	0.00132606	1	3	2	A7B2H8	0	1223.74	High	-0.96	0.00131	0.01194	2.85
	FALSE	High	AIGLVIPELNGKLIGSAQR		1.26413e-07	0.000684825	1	3	1	A7B2H8	1	1949.15	High	1.01	0.0007663	1.006e-07	2.91
	FALSE	High	ALNDLAAVK		0.000274722	0.000684825	1	1	2	A7B2H8	0	914.531	High	-0.66	0.0007663	0.0002385	1.5
	FALSE	High	ALNDLAAVKSGIMCTIHAYTGDQMTLDGPQR	1xCarbamidomethyl [C14]; 2xOxidation [M13; M24]	7.39563e-05	0.000684825	1	1	1	A7B2H8	1	3379.61	High	4.51	0.0007663	6.338e-05	3.1
	FALSE	High	AQAHIDAGAK		0.000662683	0.000684825	1	3	1	A7B2H8	0	981.511	High	-3.81	0.0007663	0.00058	2.65
	FALSE	High	DDHIISAASCTTNCLAPMAK	2xCarbamidomethyl [C10; C14]	9.1509e-05	0.000684825	1	2	1	A7B2H8	0	2175.98	High	0.87	0.0007663	7.836e-05	1.37
	FALSE	High	DDHIISAASCTTNCLAPMAK	2xCarbamidomethyl [C10; C14]; 1xOxidation [M18]	0.0026209	0.00132606	1	2	2	A7B2H8	0	2191.98	High	0.12	0.00131	0.002331	1.08
	FALSE	High	MAVKVAINGFGR	1xMet-loss [N-Term]	0.00111872	0.000684825	1	3	1	A7B2H8	1	1131.66	High	-0.16	0.0007663	0.0009847	2.08
	FALSE	High	MLAHLLK	1xOxidation [M1]	0.0584594	0.00414858	1	3	1	A7B2H8	0	841.496	High	2.27	0.003933	0.05395	1.96
	FALSE	High	QMFGAEGYEVVAINDLTSPK		0.0020233	0.000684825	1	3	1	A7B2H8	0	2169.05	High	-4.77	0.0007663	0.001799	1.65
	FALSE	High	QMFGAEGYEVVAINDLTSPK	1xOxidation [M2]	6.63299e-07	0.000684825	1	3	3	A7B2H8	0	2185.05	High	-3.27	0.0007663	5.383e-07	2.64
	FALSE	High	SGIMCTIHAYTGDQMTLDGPQR	1xCarbamidomethyl [C5]	0.00427254	0.00132606	1	3	1	A7B2H8	0	2452.11	High	1.94	0.00131	0.003817	1.8
	FALSE	High	SGIMCTIHAYTGDQMTLDGPQR	1xCarbamidomethyl [C5]; 1xOxidation [M]	3.38254e-07	0.000684825	1	3	2	A7B2H8	0	2468.1	High	-2.18	0.0007663	2.725e-07	2.45
	FALSE	High	SGIMCTIHAYTGDQMTLDGPQR	1xCarbamidomethyl [C5]; 2xOxidation [M4; M15]	6.2717e-13	0.000684825	1	3	3	A7B2H8	0	2484.1	High	1.2	0.0007663	4.342e-13	4.35
	FALSE	High	SGIMCTIHAYTGDQMTLDGPQRK	1xCarbamidomethyl [C5]; 1xOxidation [M15]	0.0309632	0.00164783	1	3	1	A7B2H8	1	2596.2	High	-2.07	0.001604	0.02841	1.33
	FALSE	High	SGIMCTIHAYTGDQMTLDGPQRK	1xCarbamidomethyl [C5]; 2xOxidation [M4; M15]	0.00316852	0.00132606	1	3	2	A7B2H8	1	2612.19	High	3.66	0.00131	0.002818	1.43
	FALSE	High	VEAGEDSITVDGK		0.000360057	0.000684825	1	3	1	A7B2H8	0	1319.63	High	0.55	0.0007663	0.0003133	1.97
	FALSE	High	VPTPTGSTTILTAVVEGNVTVDQINEAMK		9.82063e-11	0.000684825	1	3	2	A7B2H8	0	2985.54	High	-0.8	0.0007663	7.203e-11	3.82
	FALSE	High	VPTPTGSTTILTAVVEGNVTVDQINEAMK	1xOxidation [M28]	4.23819e-11	0.000684825	1	3	13	A7B2H8	0	3001.54	High	-0.62	0.0007663	3.09e-11	5.61
	FALSE	High	VVISAPAGNDLPTIVYNVNHEQLTK		0.00741846	0.00132606	1	3	1	A7B2H8	0	2692.43	High	0.85	0.00131	0.006677	1.21
	FALSE	High	YDSTQGKYELADK		0.0525245	0.00356054	1	3	1	A7B2H8	1	1517.71	High	2.65	0.003386	0.04863	0.79
	FALSE	High	YDSTQGKYELADKVEAGEDSITVDGK		6.19352e-09	0.000684825	1	3	3	A7B2H8	2	2818.33	High	-0.39	0.0007663	4.768e-09	3.02
	FALSE	High	YELADK		0.0292435	0.00164783	1	3	1	A7B2H8	0	738.367	High	-0.17	0.001604	0.02684	0.91
	FALSE	High	YELADKVEAGEDSITVDGKEIK		4.04223e-06	0.000684825	1	3	2	A7B2H8	2	2409.2	High	1.57	0.0007663	3.338e-06	3.15
FALSE	High	Master Protein	A0A3E4K2U6	ATP synthase subunit beta OS=Mediterraneibacter gnavus OX=33038 GN=atpD PE=3 SV=1	0	87.639	52	19	26	19	465	50.7	4.81	35.28	19	1
	Checked	Confidence	Sequence	Modifications	Qvality PEP	Qvality q-value	# Protein Groups	# Proteins	# PSMs	Master Protein Accessions	# Missed Cleavages	Theo. MH+ [Da]	Confidence (by Search Engine): Sequest HT	DeltaM [ppm] (by Search Engine): Sequest HT	Percolator q-Value (by Search Engine): Sequest HT	Percolator PEP (by Search Engine): Sequest HT	XCorr (by Search Engine): Sequest HT
	FALSE	High	CLMLAASEGLHK	1xCarbamidomethyl [C1]; 1xOxidation [M3]	0.0386737	0.00164783	1	6	1	A0A3E4K2U6	0	1345.66	High	0.05	0.001604	0.03547	1.43
	FALSE	High	CLMLAASEGLHKDMEVTATGAGIK	1xCarbamidomethyl [C1]; 2xOxidation [M3; M14]	2.23376e-05	0.000684825	1	6	1	A0A3E4K2U6	1	2535.23	High	-2.96	0.0007663	1.881e-05	1.66
	FALSE	High	DALEVENNGK		0.104078	0.00796805	1	6	1	A0A3E4K2U6	0	1088.52	High	2.93	0.007497	0.09721	1.28
	FALSE	High	DEQHQNVLLFIDNIFR		0.00134487	0.000684825	1	6	1	A0A3E4K2U6	0	2001.02	High	3.9	0.0007663	0.00119	1.64
	FALSE	High	DMEVTATGAGIK	1xOxidation [M2]	0.000520397	0.000684825	1	6	1	A0A3E4K2U6	0	1208.58	High	-4.21	0.0007663	0.0004557	1.7
	FALSE	High	EPPTFEDQSPVVEILETGIK		1.10709e-06	0.000684825	1	6	1	A0A3E4K2U6	0	2228.13	High	-4.04	0.0007663	9.045e-07	2.94
	FALSE	High	FLSQPFFVAETFTGIPGK		9.15811e-08	0.000684825	1	5	2	A0A3E4K2U6	0	1986.04	High	0.89	0.0007663	7.259e-08	1.93
	FALSE	High	FTQAGSEVSALLGR		1.4759e-05	0.000684825	1	6	2	A0A3E4K2U6	0	1435.75	High	3.48	0.0007663	1.238e-05	2.93
	FALSE	High	GGKIGLFGGAGVGK		0.000502734	0.000684825	1	6	1	A0A3E4K2U6	1	1217.7	High	-1.32	0.0007663	0.0004397	1.31
	FALSE	High	KIVEQGIYPAVDPLESSSR		4.77528e-05	0.000684825	1	6	1	A0A3E4K2U6	1	2088.1	High	-2.31	0.0007663	4.053e-05	1.94
	FALSE	High	LFNVLGETIDNGEQIEDAEK		0.000583877	0.000684825	1	5	1	A0A3E4K2U6	0	2234.08	High	-4.68	0.0007663	0.0005113	2.02
	FALSE	High	IGLFGGAGVGK		1.24184e-05	0.000684825	1	6	4	A0A3E4K2U6	0	975.562	High	-1.34	0.0007663	1.041e-05	2.77
	FALSE	High	MPSAVGYQPTLATEMGELQER	2xOxidation [M1; M15]	2.9292e-07	0.000684825	1	6	3	A0A3E4K2U6	0	2340.08	High	1.59	0.0007663	2.353e-07	3.7
	FALSE	High	NIATEHGGYSIFTGVGER		1.08786e-05	0.000684825	1	6	1	A0A3E4K2U6	0	1907.92	High	-1.77	0.0007663	9.117e-06	2.24
	FALSE	High	TVLIQELIR		0.00284061	0.00132606	1	6	1	A0A3E4K2U6	0	1084.67	High	-0.8	0.00131	0.002525	1.93
	FALSE	High	VIAILQK		0.0133307	0.00132606	1	6	1	A0A3E4K2U6	0	784.529	High	-2.17	0.00131	0.01206	1.46
	FALSE	High	WVIHREPPTFEDQSPVVEILETGIK		8.95893e-12	0.000684825	1	6	1	A0A3E4K2U6	1	2919.53	High	2.96	0.0007663	6.414e-12	3.73
	FALSE	High	YKELQDIIAILGMEELSDEDK	1xOxidation [M13]	0.0038085	0.00132606	1	6	1	A0A3E4K2U6	1	2468.21	High	-0.23	0.00131	0.003399	1.51
	FALSE	High	YKELQDIIAILGMEELSDEDKATVMR	2xOxidation [M13; M25]	8.12173e-11	0.000684825	1	6	1	A0A3E4K2U6	2	3042.5	High	-1.21	0.0007663	5.943e-11	4.63
FALSE	High	Master Protein	A7B1Z0	DNA-directed RNA polymerase subunit beta OS=Mediterraneibacter gnavus (strain ATCC 29149 / DSM 114966 / JCM 6515 / VPI C7-9) OX=411470 GN=rpoB PE=3 SV=1	0	83.92	30	26	26	26	1285	144.3	4.92	29.34	26	1
	Checked	Confidence	Sequence	Modifications	Qvality PEP	Qvality q-value	# Protein Groups	# Proteins	# PSMs	Master Protein Accessions	# Missed Cleavages	Theo. MH+ [Da]	Confidence (by Search Engine): Sequest HT	DeltaM [ppm] (by Search Engine): Sequest HT	Percolator q-Value (by Search Engine): Sequest HT	Percolator PEP (by Search Engine): Sequest HT	XCorr (by Search Engine): Sequest HT
	FALSE	High	AGDILVGK		0.0109653	0.00132606	1	7	1	A7B1Z0	0	772.456	High	-5.25	0.00131	0.00994	1.63
	FALSE	High	ALGIGTNAEIIDLFGEEPK		0.122429	0.00906599	1	7	1	A7B1Z0	0	1987.04	High	3.26	0.008509	0.115	1.06
	FALSE	High	AVGELLQNQYR		0.00124795	0.000684825	1	7	1	A7B1Z0	0	1290.68	High	3.57	0.0007663	0.001099	1.82
	FALSE	High	DIHDLIPK		0.0443234	0.00280393	1	7	1	A7B1Z0	0	950.531	High	3.44	0.002675	0.04091	1.68
	FALSE	High	DIPGVGDDALKDLDER		5.06215e-08	0.000684825	1	7	1	A7B1Z0	1	1727.84	High	-0.14	0.0007663	3.98e-08	3.01
	FALSE	High	DTAENYQEGLLELYKK		0.0161124	0.00132606	1	7	1	A7B1Z0	1	1913.95	High	1.28	0.00131	0.01466	1.6
	FALSE	High	DTSLKVPHGEYGIIVDAK		6.74852e-07	0.000684825	1	7	1	A7B1Z0	1	1942.03	High	1.85	0.0007663	5.474e-07	1.69
	FALSE	High	EFFGSSQLSQFMDQNNPLGELTHK	1xOxidation [M12]	0.0237989	0.00132606	1	7	1	A7B1Z0	0	2770.28	High	-1.45	0.00131	0.02168	0.56
	FALSE	High	ELQSLALDVR		0.000360057	0.000684825	1	7	1	A7B1Z0	0	1143.64	High	1.31	0.0007663	0.0003133	2.44
	FALSE	High	ELYSSTVIPNR		0.000151857	0.000684825	1	7	1	A7B1Z0	0	1278.67	High	-0.11	0.0007663	0.0001305	1.96
	FALSE	High	ENGDELSPGVNQSVR		0.015389	0.00132606	1	7	1	A7B1Z0	0	1600.76	High	-0.62	0.00131	0.014	1.76
	FALSE	High	ETDEINEHEIFMGDLPLMTK	2xOxidation [M12; M18]	0.0683957	0.00444109	1	7	1	A7B1Z0	0	2394.08	High	-1.38	0.004206	0.06356	1.22
	FALSE	High	GETELTAEER		0.0020233	0.000684825	1	7	1	A7B1Z0	0	1134.53	High	-1.12	0.0007663	0.001796	2.36
	FALSE	High	HGEELLPEVLQYLSDNR		1.95831e-08	0.000684825	1	7	1	A7B1Z0	0	2012.01	High	-0.2	0.0007663	1.526e-08	2.94
	FALSE	High	KHGEELLPEVLQYLSDNR		0.00938946	0.00132606	1	7	1	A7B1Z0	1	2140.1	High	1.39	0.00131	0.008495	0.82
	FALSE	High	KVPITVLIR		0.0764604	0.00515044	1	7	1	A7B1Z0	1	1038.7	High	-1.17	0.004528	0.07101	0.95
	FALSE	High	LGPEEITR		0.0150396	0.00132606	1	7	1	A7B1Z0	0	914.494	High	0.49	0.00131	0.01369	1.66
	FALSE	High	ILASFGK		0.0325959	0.00164783	1	7	1	A7B1Z0	0	735.44	High	-2.91	0.001604	0.02992	1.25
	FALSE	High	INEYGFIEAPYR		2.00236e-05	0.000684825	1	7	1	A7B1Z0	0	1471.72	High	0.88	0.0007663	1.683e-05	2.41
	FALSE	High	IRPGEPLAVDSAESLITSMFFDPR	1xOxidation [M19]	8.8913e-05	0.000684825	1	7	1	A7B1Z0	0	2664.33	High	6.63	0.0007663	7.598e-05	1.73
	FALSE	High	MCPIETPEGPNIGLINSLATYAR	1xCarbamidomethyl [C2]; 1xOxidation [M1]	5.1463e-05	0.000684825	1	7	1	A7B1Z0	0	2533.24	High	-0.4	0.0007663	4.379e-05	1.57
	FALSE	High	MTTQDQDGVSPQSLINIKPVTAAVK	1xOxidation [M1]	5.71254e-08	0.000684825	1	7	1	A7B1Z0	0	2657.38	High	3.05	0.0007663	4.505e-08	2.62
	FALSE	High	TGEYFDSPVTIGHMHYLK	1xOxidation [M14]	0.0435754	0.00280393	1	7	1	A7B1Z0	0	2110.99	High	0.47	0.002675	0.04006	1.02
	FALSE	High	TYEAIIK		0.0665101	0.00414858	1	7	1	A7B1Z0	0	837.472	High	-0.49	0.003933	0.06171	1.27
	FALSE	High	VLPVEDMPYLPNGRPLDIVLNPLGVPSR	1xOxidation [M7]	0.00121956	0.000684825	1	7	1	A7B1Z0	0	3086.67	High	2.41	0.0007663	0.001077	1.23
	FALSE	High	VLRDDNTEVEIMEAVDYGETDLR	1xOxidation [M12]	2.47825e-06	0.000684825	1	1	1	A7B1Z0	1	2698.25	High	1.54	0.0007663	2.043e-06	3.05
FALSE	High	Master Protein	A0AAJ1ET40	NADPH-dependent glutamate synthase OS=Mediterraneibacter gnavus OX=33038 GN=gltA PE=4 SV=1	0	80.655	47	18	21	18	464	49.7	5.21	29.77	18	1
	Checked	Confidence	Sequence	Modifications	Qvality PEP	Qvality q-value	# Protein Groups	# Proteins	# PSMs	Master Protein Accessions	# Missed Cleavages	Theo. MH+ [Da]	Confidence (by Search Engine): Sequest HT	DeltaM [ppm] (by Search Engine): Sequest HT	Percolator q-Value (by Search Engine): Sequest HT	Percolator PEP (by Search Engine): Sequest HT	XCorr (by Search Engine): Sequest HT
	FALSE	High	AFDSSYDTPIAAGK		8.10906e-05	0.000684825	1	7	1	A0AAJ1ET40	0	1442.68	High	1.86	0.0007663	6.949e-05	2.7
	FALSE	High	ATNFEEVCLGYNQEEAMEEATR	1xCarbamidomethyl [C8]; 1xOxidation [M17]	8.16017e-07	0.000684825	1	8	1	A0AAJ1ET40	0	2607.1	High	-2.72	0.0007663	6.642e-07	1.05
	FALSE	High	CIVAEEESGQTSK	1xCarbamidomethyl [C1]	6.44315e-06	0.000684825	1	3	1	A0AAJ1ET40	0	1437.65	High	0.22	0.0007663	5.36e-06	1.81
	FALSE	High	EGNIEEAYK		0.0127319	0.00132606	1	8	1	A0AAJ1ET40	0	1052.49	High	-0.3	0.00131	0.01157	2.21
	FALSE	High	EGVYAGGDAVTGAATVILAMGAGK	1xOxidation [M20]	2.1978e-09	0.000684825	1	6	2	A0AAJ1ET40	0	2195.1	High	1.76	0.0007663	1.672e-09	4.28
	FALSE	High	FVADYALEHDIKPEGAK		5.06215e-08	0.000684825	1	8	1	A0AAJ1ET40	0	1902.96	High	-0.71	0.0007663	3.987e-08	3.66
	FALSE	High	GDPVSIGKLER		0.0639536	0.00414858	1	8	1	A0AAJ1ET40	1	1170.65	High	0.82	0.003933	0.05909	0.88
	FALSE	High	GIKGDPVSIGKLER		0.000796673	0.000684825	1	8	1	A0AAJ1ET40	2	1468.85	High	-2.14	0.0007663	0.0006987	1.36
	FALSE	High	KCIVAEEESGQTSK	1xCarbamidomethyl [C2]	5.42134e-06	0.000684825	1	3	1	A0AAJ1ET40	1	1565.75	High	-0.12	0.0007663	4.503e-06	1.85
	FALSE	High	KVAVVGGGNVAMDAAR	1xOxidation [M12]	0.00398775	0.00132606	1	8	1	A0AAJ1ET40	1	1530.81	High	-0.59	0.00131	0.003568	1.99
	FALSE	High	MELGEPDASGR	1xOxidation [M1]	0.0175613	0.00132606	1	8	1	A0AAJ1ET40	0	1177.52	High	-3.82	0.00131	0.016	1.56
	FALSE	High	RRPVEIPGSEYDIDVDTVIMSLGTSPNPLISSTTK		0.0304371	0.00164783	1	8	1	A0AAJ1ET40	1	3787.94	High	1.5	0.001604	0.02782	2
	FALSE	High	RRPVEIPGSEYDIDVDTVIMSLGTSPNPLISSTTK	1xOxidation [M20]	0.0393394	0.00164783	1	8	1	A0AAJ1ET40	1	3803.94	High	0.75	0.001604	0.03627	1.66
	FALSE	High	SEAELPAR		0.0654027	0.00414858	1	8	1	A0AAJ1ET40	0	872.447	High	-1.49	0.003933	0.06058	1.2
	FALSE	High	SEAELPARVEEVHHAK		0.0252017	0.00132606	1	8	1	A0AAJ1ET40	1	1801.92	High	-2.01	0.00131	0.02307	1.54
	FALSE	High	SEAELPARVEEVHHAKEEGVIFDLLTNPK		2.47889e-07	0.000684825	1	8	1	A0AAJ1ET40	2	3257.68	High	5.29	0.0007663	1.986e-07	3.78
	FALSE	High	VAVVGGGNVAMDAAR		8.49118e-05	0.000684825	1	8	1	A0AAJ1ET40	0	1386.72	High	-4.75	0.0007663	7.288e-05	1.78
	FALSE	High	VAVVGGGNVAMDAAR	1xOxidation [M11]	3.11985e-06	0.000684825	1	8	1	A0AAJ1ET40	0	1402.71	High	-0.38	0.0007663	2.571e-06	2.45
	FALSE	High	VCPQESQCEGK	2xCarbamidomethyl [C2; C8]	0.00856464	0.00132606	1	8	1	A0AAJ1ET40	0	1321.55	High	-0.38	0.00131	0.007724	1.31
	FALSE	High	VEEVHHAKEEGVIFDLLTNPK		3.52342e-09	0.000684825	1	8	1	A0AAJ1ET40	1	2404.25	High	1.55	0.0007663	2.695e-09	3.1
FALSE	High	Master Protein	A7B798	Pyruvate:ferredoxin oxidoreductase OS=Mediterraneibacter gnavus (strain ATCC 29149 / DSM 114966 / JCM 6515 / VPI C7-9) OX=411470 GN=nifJ PE=3 SV=1	0	78.179	23	19	22	19	1201	130.7	5.19	31.24	19	1
	Checked	Confidence	Sequence	Modifications	Qvality PEP	Qvality q-value	# Protein Groups	# Proteins	# PSMs	Master Protein Accessions	# Missed Cleavages	Theo. MH+ [Da]	Confidence (by Search Engine): Sequest HT	DeltaM [ppm] (by Search Engine): Sequest HT	Percolator q-Value (by Search Engine): Sequest HT	Percolator PEP (by Search Engine): Sequest HT	XCorr (by Search Engine): Sequest HT
	FALSE	High	ADVVDFVK		0.0110285	0.00132606	1	9	1	A7B798	0	892.477	High	0.15	0.00131	0.009989	2.16
	FALSE	High	AHALNPNHPCQR	1xCarbamidomethyl [C10]	0.00234963	0.00132606	1	9	1	A7B798	0	1414.68	High	3.75	0.00131	0.002092	1.73
	FALSE	High	AIAEAEAYPGPSLIIAYAPCINHGIK	1xCarbamidomethyl [C20]	0.00192122	0.000684825	1	9	1	A7B798	0	2739.42	High	2.49	0.0007663	0.001701	0.69
	FALSE	High	ALASHALSIFGDHSDVYACR	1xCarbamidomethyl [C19]	3.55109e-17	0.000684825	1	9	1	A7B798	0	2190.04	High	-0.39	0.0007663	2.204e-17	5.25
	FALSE	High	ALEDCDCGCAER	3xCarbamidomethyl [C5; C7; C9]	0.0125865	0.00132606	1	8	1	A7B798	0	1455.53	High	0.31	0.00131	0.01139	0.23
	FALSE	High	DAIDEFR		0.0235277	0.00132606	1	9	1	A7B798	0	865.405	High	-0.49	0.00131	0.02154	0.66
	FALSE	High	FTIGIEDDVTHLSLK		0.000168433	0.000684825	1	9	1	A7B798	0	1687.89	High	0.14	0.0007663	0.0001451	1.56
	FALSE	High	FYTIDGIK		0.037163	0.00164783	1	9	1	A7B798	0	956.509	High	0.12	0.001604	0.03417	0.7
	FALSE	High	GSAQNPDIFFQAR		3.66448e-05	0.000684825	1	9	1	A7B798	0	1450.71	High	-0.15	0.0007663	3.113e-05	2.96
	FALSE	High	LFAQNEAEAMER		0.0840163	0.00674459	1	9	1	A7B798	0	1408.65	High	-0.87	0.006357	0.0782	0.65
	FALSE	High	LFAQNEAEAMER	1xOxidation [M10]	0.000127041	0.000684825	1	9	3	A7B798	0	1424.65	High	-3.05	0.0007663	0.0001095	2.43
	FALSE	High	LITQLFGDR		0.0294112	0.00164783	1	9	1	A7B798	0	1062.59	High	-1.8	0.001604	0.02691	1.31
	FALSE	High	INTVLQSAFFK		5.26615e-05	0.000684825	1	9	1	A7B798	0	1267.7	High	2.71	0.0007663	4.48e-05	2.42
	FALSE	High	IVQMNYDAIDAGAK	1xOxidation [M4]	0.00162604	0.000684825	1	9	1	A7B798	0	1524.74	High	-0.85	0.0007663	0.001438	0.73
	FALSE	High	LYRPFSAEALINAIPDSVK		0.0059974	0.00132606	1	9	1	A7B798	0	2104.14	High	4.51	0.00131	0.005402	1.44
	FALSE	High	QDFFNYGTELPIKPEVVAK		0.0146138	0.00132606	1	3	1	A7B798	0	2195.14	High	0.93	0.00131	0.01329	2.15
	FALSE	High	SYIANHNIK		0.0445755	0.00280393	1	8	1	A7B798	0	1059.56	High	-1.17	0.002675	0.04102	1.9
	FALSE	High	TKEPGALGEPLYLDVVAALK		2.18462e-08	0.000684825	1	9	1	A7B798	1	2084.16	High	0.48	0.0007663	1.705e-08	3.14
	FALSE	High	VAGEQLPGVFNVSAR		1.06951e-06	0.000684825	1	9	1	A7B798	0	1543.82	High	2.62	0.0007663	8.724e-07	2.96
	FALSE	High	VNAQEGNTLPVSAFNEYVDGSTPSGSSAYEK		4.35855e-08	0.000684825	1	9	1	A7B798	0	3218.48	High	-1.41	0.0007663	3.434e-08	2.13
FALSE	High	Master Protein	A0A396G7E3	Pyruvate, phosphate dikinase OS=Mediterraneibacter gnavus OX=33038 GN=ppdK PE=3 SV=1	0	76.702	31	25	25	25	877	96.2	4.98	24.77	25	1
	Checked	Confidence	Sequence	Modifications	Qvality PEP	Qvality q-value	# Protein Groups	# Proteins	# PSMs	Master Protein Accessions	# Missed Cleavages	Theo. MH+ [Da]	Confidence (by Search Engine): Sequest HT	DeltaM [ppm] (by Search Engine): Sequest HT	Percolator q-Value (by Search Engine): Sequest HT	Percolator PEP (by Search Engine): Sequest HT	XCorr (by Search Engine): Sequest HT
	FALSE	High	AALTADEIAK		0.00361646	0.00132606	1	6	1	A0A396G7E3	0	1002.55	High	0.55	0.00131	0.003238	2.14
	FALSE	High	DMQDMEFTVEHGK	2xOxidation [M2; M5]	0.0397894	0.0020738	1	6	1	A0A396G7E3	0	1598.65	High	0.07	0.002	0.03665	0.74
	FALSE	High	DPATGENGLFGEFLTNAQGEDVVAGVR		3.95738e-13	0.000684825	1	6	1	A0A396G7E3	0	2763.32	High	-0.63	0.0007663	2.725e-13	4.04
	FALSE	High	ELGAEGIGLCR	1xCarbamidomethyl [C10]	0.00076522	0.000684825	1	6	1	A0A396G7E3	0	1174.59	High	-2.07	0.0007663	0.00067	2.06
	FALSE	High	FGDKENPLLVSVR		1.84734e-05	0.000684825	1	6	1	A0A396G7E3	1	1473.81	High	1.95	0.0007663	1.555e-05	2.46
	FALSE	High	FLDPPLHEFVPTEEEDIKK		1.82761e-08	0.000684825	1	5	1	A0A396G7E3	1	2283.15	High	-0.17	0.0007663	1.424e-08	2.86
	FALSE	High	FIQMYSDVVMEVGKK	2xOxidation [M4; M10]	6.11788e-06	0.000684825	1	6	1	A0A396G7E3	1	1805.88	High	-0.34	0.0007663	5.078e-06	2.96
	FALSE	High	FPEAFAQFK		0.00254662	0.00132606	1	6	1	A0A396G7E3	0	1084.55	High	-0.54	0.00131	0.002268	1.18
	FALSE	High	GGMTSHAAVVAR	1xOxidation [M3]	0.0499208	0.00356054	1	6	1	A0A396G7E3	0	1172.58	High	-2.9	0.003386	0.04614	1.17
	FALSE	High	GMGTCCVSGCGDIVMDEANKK	3xCarbamidomethyl [C5; C6; C10]; 2xOxidation [M2; M15]	0.102389	0.00767008	1	5	1	A0A396G7E3	1	2320.93	High	2.35	0.007213	0.09579	0.75
	FALSE	High	KINDEIMAQIMDAIVK	2xOxidation [M7; M11]	0.038019	0.00164783	1	6	1	A0A396G7E3	1	1863.96	High	-3.95	0.001604	0.0349	0.99
	FALSE	High	KYFEELIDK		0.0179691	0.00132606	1	6	1	A0A396G7E3	1	1184.62	High	-2.48	0.00131	0.01633	1.19
	FALSE	High	LAAAQAAIAEK		5.90864e-05	0.000684825	1	4	1	A0A396G7E3	0	1056.6	High	-2.44	0.0007663	5.028e-05	3
	FALSE	High	LAVTYPEIAK		0.00157087	0.000684825	1	6	1	A0A396G7E3	0	1104.63	High	-0.16	0.0007663	0.001391	1.3
	FALSE	High	LEEITGK		0.0786133	0.00547561	1	7	2	A0A396G7E3	0	789.435	High	-0.48	0.005162	0.07324	1.21
	FALSE	High	LEEITGKK		0.0189215	0.00132606	1	6	1	A0A396G7E3	1	917.53	High	5.91	0.00131	0.01725	1.24
	FALSE	High	IFENDPFAK		0.00260587	0.00132606	1	6	1	A0A396G7E3	0	1080.54	High	-0.39	0.00131	0.00232	1.64
	FALSE	High	IGTDFPSDAK		0.0621854	0.00414858	1	6	1	A0A396G7E3	0	1050.51	High	-0.72	0.003933	0.05749	0.6
	FALSE	High	IGTDFPSDAKEQLMGAVK	1xOxidation [M14]	0.00452533	0.00132606	1	6	1	A0A396G7E3	1	1922.95	High	-0.56	0.00131	0.004061	1.34
	FALSE	High	SAQGILTVR		0.0540273	0.00395516	1	6	1	A0A396G7E3	0	944.552	High	-2.07	0.003752	0.04991	1.48
	FALSE	High	TEHMFFEGNR	1xOxidation [M4]	0.0116807	0.00132606	1	6	1	A0A396G7E3	0	1283.55	High	3.05	0.00131	0.01057	1.88
	FALSE	High	TPMHISEMEQKFPEAFAQFK	2xOxidation [M3; M8]	0.000167466	0.000684825	1	6	1	A0A396G7E3	1	2428.13	High	0.46	0.0007663	0.0001445	0.98
	FALSE	High	YEVGTMIEIPR	1xOxidation [M6]	0.000113881	0.000684825	1	6	1	A0A396G7E3	0	1323.66	High	2.09	0.0007663	9.757e-05	1.71
	FALSE	High	YFEELIDK		0.0153009	0.00132606	1	6	1	A0A396G7E3	0	1056.52	High	2.16	0.00131	0.01387	1.52
	FALSE	High	YFEELIDKMKEEK	1xOxidation [M9]	0.0314982	0.00164783	1	6	1	A0A396G7E3	2	1717.84	High	-1.12	0.001604	0.0289	1.28
FALSE	High	Master Protein	A0A2N5NQW2	Class II fructose-1,6-bisphosphate aldolase OS=Mediterraneibacter gnavus OX=33038 GN=fba PE=4 SV=1	0	75.598	58	15	23	15	289	30.8	4.96	24.43	15	1
	Checked	Confidence	Sequence	Modifications	Qvality PEP	Qvality q-value	# Protein Groups	# Proteins	# PSMs	Master Protein Accessions	# Missed Cleavages	Theo. MH+ [Da]	Confidence (by Search Engine): Sequest HT	DeltaM [ppm] (by Search Engine): Sequest HT	Percolator q-Value (by Search Engine): Sequest HT	Percolator PEP (by Search Engine): Sequest HT	XCorr (by Search Engine): Sequest HT
	FALSE	High	AILTVAEECK	1xCarbamidomethyl [C9]	0.00172232	0.000684825	1	3	1	A0A2N5NQW2	0	1133.59	High	4.02	0.0007663	0.001528	1.78
	FALSE	High	CVEAGFSSIMFDGSHYPIEENIAK	1xCarbamidomethyl [C1]; 1xOxidation [M10]	0.000796673	0.000684825	1	3	1	A0A2N5NQW2	0	2717.22	High	-5.5	0.0007663	0.000698	0.97
	FALSE	High	EHGMSLEAEVGSIGGEEDGVVGK	1xOxidation [M4]	0.00022983	0.000684825	1	3	2	A0A2N5NQW2	0	2302.05	High	-0.32	0.0007663	0.0001986	1.55
	FALSE	High	EHGMSLEAEVGSIGGEEDGVVGKGECADPQECK	2xCarbamidomethyl [C26; C32]	0.00351399	0.00132606	1	3	1	A0A2N5NQW2	1	3460.49	High	0.06	0.00131	0.00313	1.43
	FALSE	High	EHGMSLEAEVGSIGGEEDGVVGKGECADPQECK	2xCarbamidomethyl [C26; C32]; 1xOxidation [M4]	4.33354e-08	0.000684825	1	3	1	A0A2N5NQW2	1	3476.49	High	-0.34	0.0007663	3.408e-08	1.86
	FALSE	High	EKMELFGSVGK		0.000401662	0.000684825	1	3	1	A0A2N5NQW2	1	1224.63	High	0.06	0.0007663	0.0003499	1.87
	FALSE	High	GECADPQECK	2xCarbamidomethyl [C3; C9]	0.0058611	0.00132606	1	3	1	A0A2N5NQW2	0	1193.46	High	0.53	0.00131	0.005268	0.93
	FALSE	High	KAISLGVAK		9.749e-05	0.000684825	1	3	1	A0A2N5NQW2	1	886.572	High	-1.25	0.0007663	8.348e-05	2.42
	FALSE	High	KLLKPGADAIMATVK		0.105792	0.00796805	1	3	1	A0A2N5NQW2	1	1555.92	High	0.05	0.007497	0.09867	1.19
	FALSE	High	KYIEAGKDLEGK		1.46819e-07	0.000684825	1	3	1	A0A2N5NQW2	2	1350.73	High	-0.52	0.0007663	1.172e-07	3.19
	FALSE	High	MELFGSVGK		0.00130674	0.000684825	1	3	1	A0A2N5NQW2	0	967.492	High	-0.91	0.0007663	0.001153	1.99
	FALSE	High	MELFGSVGK	1xOxidation [M1]	0.00145768	0.000684825	1	3	1	A0A2N5NQW2	0	983.487	High	-2.39	0.0007663	0.001289	1.92
	FALSE	High	MIADLGINFLAAGIGNIHGK		9.58967e-08	0.000684825	1	3	1	A0A2N5NQW2	0	2025.09	High	3.07	0.0007663	7.606e-08	3.1
	FALSE	High	MIADLGINFLAAGIGNIHGK	1xOxidation [M1]	4.72553e-09	0.000684825	1	3	2	A0A2N5NQW2	0	2041.09	High	0.89	0.0007663	3.617e-09	4.23
	FALSE	High	MLVSATEMLQK		0.0169668	0.00132606	1	2	1	A0A2N5NQW2	0	1250.65	High	-0.09	0.00131	0.01545	0.93
	FALSE	High	MLVSATEMLQK	1xOxidation [M]	3.88159e-05	0.000684825	1	2	2	A0A2N5NQW2	0	1266.64	High	-0.42	0.0007663	3.292e-05	1.8
	FALSE	High	MLVSATEMLQK	2xOxidation [M1; M8]	0.0438234	0.00280393	1	2	1	A0A2N5NQW2	0	1282.64	High	4.77	0.002675	0.04028	1.19
	FALSE	High	SPVILGVSEGAGK		0.0020233	0.000684825	1	3	1	A0A2N5NQW2	0	1213.68	High	-2.14	0.0007663	0.001797	0.76
	FALSE	High	TKELVAVVK		0.0088143	0.00132606	1	3	1	A0A2N5NQW2	1	986.624	High	-2.74	0.00131	0.007944	0.98
	FALSE	High	YIEAGKDLEGK		6.15156e-05	0.000684825	1	3	1	A0A2N5NQW2	1	1222.63	High	3.67	0.0007663	5.25e-05	2.13
FALSE	High	Master Protein	A0A2N5PE12	Elongation factor Tu OS=Mediterraneibacter gnavus OX=33038 GN=tuf PE=3 SV=1	0	75.503	55	18	31	18	397	43.8	5.05	21.61	18	1
	Checked	Confidence	Sequence	Modifications	Qvality PEP	Qvality q-value	# Protein Groups	# Proteins	# PSMs	Master Protein Accessions	# Missed Cleavages	Theo. MH+ [Da]	Confidence (by Search Engine): Sequest HT	DeltaM [ppm] (by Search Engine): Sequest HT	Percolator q-Value (by Search Engine): Sequest HT	Percolator PEP (by Search Engine): Sequest HT	XCorr (by Search Engine): Sequest HT
	FALSE	High	ALEDPNGEWGDK		0.0873275	0.00674459	1	3	1	A0A2N5PE12	0	1330.59	High	-1.17	0.006357	0.08111	0.44
	FALSE	High	CDMVDDEELLELVEMEIR	1xCarbamidomethyl [C1]; 1xOxidation [M3]	0.0469082	0.00280393	1	3	1	A0A2N5PE12	0	2253.99	High	-1.46	0.002675	0.04319	0.24
	FALSE	High	CDMVDDEELLELVEMEIR	1xCarbamidomethyl [C1]; 2xOxidation [M3; M15]	0.0185986	0.00132606	1	3	1	A0A2N5PE12	0	2269.99	High	-0.99	0.00131	0.01697	0.62
	FALSE	High	DTDKPFLMPVEDVFSITGR		1.31542e-05	0.000684825	1	3	1	A0A2N5PE12	0	2167.07	High	2.7	0.0007663	1.104e-05	1.44
	FALSE	High	DTDKPFLMPVEDVFSITGR	1xOxidation [M8]	5.70807e-05	0.000684825	1	3	3	A0A2N5PE12	0	2183.07	High	0.23	0.0007663	4.866e-05	1.39
	FALSE	High	EHILLSR		0.0635961	0.00414858	1	3	2	A0A2N5PE12	0	867.505	High	-3.43	0.003933	0.05903	1.4
	FALSE	High	ELLNEYEFPGDDTPVIQGSALK		1.92429e-07	0.000684825	1	3	1	A0A2N5PE12	0	2435.2	High	0.94	0.0007663	1.536e-07	4.14
	FALSE	High	FTAQVYVLTK		0.000520397	0.000684825	1	3	3	A0A2N5PE12	0	1169.66	High	-1.9	0.0007663	0.0004547	1.82
	FALSE	High	GITISTAHVEYETEKR		3.79424e-06	0.000684825	1	2	1	A0A2N5PE12	1	1833.93	High	-0.29	0.0007663	3.137e-06	3.73
	FALSE	High	GVLHVSDEVEIVGIHEDVK		2.70172e-06	0.000684825	1	3	1	A0A2N5PE12	0	2074.08	High	-2.33	0.0007663	2.232e-06	2.86
	FALSE	High	GVLHVSDEVEIVGIHEDVKK		0.000974423	0.000684825	1	3	5	A0A2N5PE12	1	2202.18	High	-1.57	0.0007663	0.0008595	1.36
	FALSE	High	HTPFFNNYRPQFYFR		0.000577196	0.000684825	1	3	1	A0A2N5PE12	0	2033.98	High	0.69	0.0007663	0.0005059	1.66
	FALSE	High	KFTAQVYVLTK		0.0488042	0.00280393	1	3	1	A0A2N5PE12	1	1297.75	High	-0.75	0.002675	0.04505	0.8
	FALSE	High	KFTAQVYVLTKDEGGR		0.0571585	0.00414858	1	3	1	A0A2N5PE12	2	1811.97	High	3.25	0.003933	0.05299	1.26
	FALSE	High	LLDEAQAGDNIGALLR		0.000136126	0.000684825	1	3	1	A0A2N5PE12	0	1668.89	High	1.67	0.0007663	0.0001174	1.7
	FALSE	High	TKPHANIGTIGHVDHGK		7.70375e-07	0.000684825	1	2	1	A0A2N5PE12	0	1781.94	High	-0.12	0.0007663	6.271e-07	2.07
	FALSE	High	TTLTAAITK		0.0549488	0.00414858	1	2	1	A0A2N5PE12	0	919.546	High	-0.54	0.003933	0.05073	1.1
	FALSE	High	TVVTGIEMFR		0.00143273	0.000684825	1	3	1	A0A2N5PE12	0	1152.61	High	0.4	0.0007663	0.001267	1.3
	FALSE	High	TVVTGIEMFR	1xOxidation [M8]	0.00163542	0.000684825	1	3	2	A0A2N5PE12	0	1168.6	High	-1.16	0.0007663	0.001444	2.13
	FALSE	High	TVVTGIEMFRK	1xOxidation [M8]	2.01392e-05	0.000684825	1	3	1	A0A2N5PE12	1	1296.7	High	0.97	0.0007663	1.695e-05	2.55
	FALSE	High	VEGNAAVDFENIDKAPEERER		0.000815224	0.000684825	1	2	1	A0A2N5PE12	2	2388.14	High	-2.54	0.0007663	0.0007145	1.71
FALSE	High	Master Protein	A7AYI7	Putative ribosomal protein S1 OS=Mediterraneibacter gnavus (strain ATCC 29149 / DSM 114966 / JCM 6515 / VPI C7-9) OX=411470 GN=RUMGNA_00352 PE=3 SV=1	0	74.329	56	16	23	16	358	39.3	4.86	25.74	16	1
	Checked	Confidence	Sequence	Modifications	Qvality PEP	Qvality q-value	# Protein Groups	# Proteins	# PSMs	Master Protein Accessions	# Missed Cleavages	Theo. MH+ [Da]	Confidence (by Search Engine): Sequest HT	DeltaM [ppm] (by Search Engine): Sequest HT	Percolator q-Value (by Search Engine): Sequest HT	Percolator PEP (by Search Engine): Sequest HT	XCorr (by Search Engine): Sequest HT
	FALSE	High	AHVEKPSDVLSIGQEITAK		2.46849e-13	0.000684825	1	3	2	A7AYI7	0	2022.09	High	-1.89	0.0007663	1.698e-13	3.96
	FALSE	High	ATVTQILGGGLCATVEGAR	1xCarbamidomethyl [C12]	3.79424e-06	0.000684825	1	5	2	A7AYI7	0	1873.98	High	-1.44	0.0007663	3.13e-06	3.04
	FALSE	High	DLSKYEGQEIEFVISEFNPR		1.08842e-07	0.000684825	1	5	1	A7AYI7	1	2400.17	High	0.15	0.0007663	8.654e-08	2.93
	FALSE	High	EAFENKEVLK		0.0011382	0.000684825	1	5	1	A7AYI7	1	1206.64	High	-1.77	0.0007663	0.001004	2.34
	FALSE	High	EAFENKEVLKATVTQILGGGLCATVEGAR	1xCarbamidomethyl [C22]	4.33016e-05	0.000684825	1	5	2	A7AYI7	2	3061.6	High	-4.18	0.0007663	3.684e-05	1.39
	FALSE	High	FPETNPWAHAAEDFAVGSEVTGK		0.000935954	0.000684825	1	4	1	A7AYI7	0	2460.15	High	-0.67	0.0007663	0.000821	1.49
	FALSE	High	LQVGDTVEGTVK		0.0011123	0.000684825	1	5	2	A7AYI7	0	1245.67	High	-0.14	0.0007663	0.0009821	1.55
	FALSE	High	LREAFENKEVLK		0.0184922	0.00132606	1	5	1	A7AYI7	2	1475.82	High	5.41	0.00131	0.01685	1.76
	FALSE	High	MSELSFEQMLEESFK	1xMet-loss [N-Term]	5.00421e-08	0.000684825	1	5	1	A7AYI7	0	1703.78	High	-6.83	0.0007663	3.935e-08	2.76
	FALSE	High	MSELSFEQMLEESFK	1xOxidation [M9]; 1xMet-loss [N-Term]	0.0132543	0.00132606	1	5	1	A7AYI7	0	1719.78	High	-2.31	0.00131	0.01205	1.29
	FALSE	High	QLLVAER		0.0625353	0.00414858	1	5	1	A7AYI7	0	828.494	High	0.08	0.003933	0.0578	1.34
	FALSE	High	TIHNGEVVEGTVIDVKPDEIILNIGYK		0.00035799	0.000684825	1	5	1	A7AYI7	0	2965.59	High	5.69	0.0007663	0.0003112	1.69
	FALSE	High	VFIPASLVSDSYEKDLSK		1.47667e-07	0.000684825	1	5	1	A7AYI7	1	1998.04	High	0.86	0.0007663	1.18e-07	2.55
	FALSE	High	VFQVGDQVK		0.00196594	0.000684825	1	4	2	A7AYI7	0	1019.55	High	-0.81	0.0007663	0.001739	1.67
	FALSE	High	VLVKDINDTK		0.00177257	0.000684825	1	5	1	A7AYI7	1	1144.66	High	3.24	0.0007663	0.001571	1.78
	FALSE	High	VNDGEGQVLLTYK		0.00292346	0.00132606	1	5	2	A7AYI7	0	1435.74	High	4.46	0.00131	0.0026	1.58
	FALSE	High	YEGQEIEFVISEFNPR		3.34208e-05	0.000684825	1	5	1	A7AYI7	0	1956.93	High	-1.83	0.0007663	2.835e-05	3.03
FALSE	High	Master Protein	A7B769	M18 family aminopeptidase OS=Mediterraneibacter gnavus (strain ATCC 29149 / DSM 114966 / JCM 6515 / VPI C7-9) OX=411470 GN=RUMGNA_03435 PE=3 SV=1	0	73.888	54	20	20	20	455	50.1	5.17	22.38	20	1
	Checked	Confidence	Sequence	Modifications	Qvality PEP	Qvality q-value	# Protein Groups	# Proteins	# PSMs	Master Protein Accessions	# Missed Cleavages	Theo. MH+ [Da]	Confidence (by Search Engine): Sequest HT	DeltaM [ppm] (by Search Engine): Sequest HT	Percolator q-Value (by Search Engine): Sequest HT	Percolator PEP (by Search Engine): Sequest HT	XCorr (by Search Engine): Sequest HT
	FALSE	High	ADVYEAYR		0.00410403	0.00132606	1	7	1	A7B769	0	986.458	High	1.83	0.00131	0.003679	1.74
	FALSE	High	AMANSTMISSDVGAAFDPMHADVYDKR	3xOxidation [M2; M7; M19]	0.000100336	0.000684825	1	7	1	A7B769	1	2948.29	High	-3.85	0.0007663	8.589e-05	2.19
	FALSE	High	EGYVDLNKK		0.026232	0.00132606	1	4	1	A7B769	1	1065.56	High	0	0.00131	0.02393	1.35
	FALSE	High	FFENAVAEILDK		3.54009e-05	0.000684825	1	7	1	A7B769	0	1395.72	High	0.93	0.0007663	3.006e-05	3.27
	FALSE	High	FFENAVAEILDKCGEFSELK	1xCarbamidomethyl [C13]	0.115382	0.00853173	1	7	1	A7B769	1	2346.13	High	-1.31	0.008018	0.1082	0.97
	FALSE	High	GKGGSNDANAEYIAK		0.00498985	0.00132606	1	5	1	A7B769	1	1494.72	High	0.93	0.00131	0.004483	1.11
	FALSE	High	GMNILGAHVDSPR	1xOxidation [M2]	0.00111872	0.000684825	1	4	1	A7B769	0	1382.68	High	0.6	0.0007663	0.0009869	2.02
	FALSE	High	GYCAFLK	1xCarbamidomethyl [C3]	0.0777454	0.00547561	1	7	1	A7B769	0	858.418	High	-0.45	0.005162	0.07236	1
	FALSE	High	HVFDENKVAFQLTEMGK	1xOxidation [M15]	0.00210642	0.000684825	1	5	1	A7B769	1	2008.98	High	-1.53	0.0007663	0.001872	1.78
	FALSE	High	KDTLQAGDK		0.0122301	0.00132606	1	3	1	A7B769	1	975.511	High	-0.64	0.00131	0.01108	1.28
	FALSE	High	LLKETYSMEKEDLMSAELEIVPAGK	2xOxidation [M8; M14]	8.99901e-07	0.000684825	1	5	1	A7B769	2	2856.43	High	2.54	0.0007663	7.311e-07	2.41
	FALSE	High	RAMANSTMISSDVGAAFDPMHADVYDKR	3xOxidation [M3; M8; M20]	1.09442e-06	0.000684825	1	7	1	A7B769	2	3104.39	High	0.75	0.0007663	8.941e-07	3.16
	FALSE	High	SIVLFQIGEDSLEKGMNILGAHVDSPR	1xOxidation [M16]	3.38341e-08	0.000684825	1	4	1	A7B769	1	2941.51	High	-0.06	0.0007663	2.657e-08	3.31
	FALSE	High	SMVIGYGQDDR	1xOxidation [M2]	0.0316786	0.00164783	1	5	1	A7B769	0	1256.56	High	0.27	0.001604	0.029	1.31
	FALSE	High	TAATVIEGEALDILVGSAPLCGEEK	1xCarbamidomethyl [C21]	2.36672e-06	0.000684825	1	5	1	A7B769	0	2543.29	High	2.55	0.0007663	1.949e-06	2.54
	FALSE	High	TERECVTEVIR	1xCarbamidomethyl [C5]	0.0964121	0.00737854	1	7	1	A7B769	1	1391.69	High	0.23	0.006938	0.09003	0.72
	FALSE	High	TSCCILVDK	2xCarbamidomethyl [C3; C4]	0.00676673	0.00132606	1	7	1	A7B769	0	1095.52	High	-1.56	0.00131	0.006095	0.85
	FALSE	High	VAFQLTEMGK		0.000714161	0.000684825	1	5	1	A7B769	0	1123.58	High	1.22	0.0007663	0.0006248	0.94
	FALSE	High	VNVVIGEK		0.0343132	0.00164783	1	5	1	A7B769	0	857.509	High	-1.46	0.001604	0.03151	0.88
	FALSE	High	VNVVIGEKEEDPVFAITDLLPHLGSK		1.12871e-14	0.000684825	1	5	1	A7B769	1	2819.52	High	-0.28	0.0007663	7.472e-15	3.93
FALSE	High	Master Protein	A0A2N5NK95	Aldehyde-alcohol dehydrogenase OS=Mediterraneibacter gnavus OX=33038 GN=adhE PE=3 SV=1	0	73.298	32	23	24	23	873	95.7	6.13	27.25	23	1
	Checked	Confidence	Sequence	Modifications	Qvality PEP	Qvality q-value	# Protein Groups	# Proteins	# PSMs	Master Protein Accessions	# Missed Cleavages	Theo. MH+ [Da]	Confidence (by Search Engine): Sequest HT	DeltaM [ppm] (by Search Engine): Sequest HT	Percolator q-Value (by Search Engine): Sequest HT	Percolator PEP (by Search Engine): Sequest HT	XCorr (by Search Engine): Sequest HT
	FALSE	High	AFIVTDSFLYK		0.00151757	0.000684825	1	4	1	A0A2N5NK95	0	1303.69	High	-0.46	0.0007663	0.00134	1.8
	FALSE	High	DDKEVFENFLAK		0.000520397	0.000684825	1	4	1	A0A2N5NK95	1	1454.72	High	-0.15	0.0007663	0.000455	1.64
	FALSE	High	FAGCTGKDDKEVFENFLAK	1xCarbamidomethyl [C4]	0.000289327	0.000684825	1	4	1	A0A2N5NK95	2	2176.04	High	-0.43	0.0007663	0.0002507	1.33
	FALSE	High	KAFIVTDSFLYK		2.42185e-06	0.000684825	1	4	1	A0A2N5NK95	1	1431.79	High	0.39	0.0007663	1.995e-06	2.54
	FALSE	High	KVAEPIGLVAAVIPTTNPTSTAIFK		8.74145e-06	0.000684825	1	4	1	A0A2N5NK95	1	2538.45	High	1.03	0.0007663	7.289e-06	2.93
	FALSE	High	LDAMGIQHTCFYEVAPDPTLQCAQK	2xCarbamidomethyl [C10; C22]; 1xOxidation [M4]	0.00148305	0.000684825	1	4	1	A0A2N5NK95	0	2909.33	High	5.28	0.0007663	0.001312	1
	FALSE	High	LEVLKEQIGIK		0.0206216	0.00132606	1	4	1	A0A2N5NK95	1	1269.78	High	-1.54	0.00131	0.01879	0.76
	FALSE	High	LEVLKEQIGIKK		0.000135345	0.000684825	1	4	1	A0A2N5NK95	2	1397.87	High	-1.34	0.0007663	0.0001162	3.11
	FALSE	High	LGAFHHLPHGVANAVLLTEVMR	1xOxidation [M21]	0.00333679	0.00132606	1	4	1	A0A2N5NK95	0	2398.28	High	3.84	0.00131	0.002981	1.56
	FALSE	High	ILIGEVESVDISEEFAHEK		0.0134847	0.00132606	1	4	1	A0A2N5NK95	0	2144.08	High	-0.41	0.00131	0.01224	0.95
	FALSE	High	LSPVLAMYK	1xOxidation [M7]	0.0213435	0.00132606	1	4	1	A0A2N5NK95	0	1037.57	High	1.42	0.00131	0.01948	1.65
	FALSE	High	MAVNSIIHSK	1xOxidation [M1]	0.0849501	0.00674459	1	4	1	A0A2N5NK95	0	1115.59	High	-0.46	0.006357	0.07886	0.85
	FALSE	High	MGTFSQYQYPHALAR	1xOxidation [M1]	0.00223111	0.00132606	1	4	1	A0A2N5NK95	0	1785.84	High	-2.07	0.00131	0.001982	0.89
	FALSE	High	NAIIISPHPSAK		0.0154776	0.00132606	1	4	1	A0A2N5NK95	0	1247.71	High	-1.21	0.00131	0.01404	1.31
	FALSE	High	NHYAAEYIYNAYK		7.61156e-05	0.000684825	1	4	1	A0A2N5NK95	0	1619.75	High	-6.91	0.0007663	6.495e-05	1.47
	FALSE	High	TCGVIEEDTAYGIK	1xCarbamidomethyl [C2]	8.54019e-05	0.000684825	1	4	1	A0A2N5NK95	0	1555.73	High	-2	0.0007663	7.323e-05	0.82
	FALSE	High	TCGVIEEDTAYGIKK	1xCarbamidomethyl [C2]	0.0320424	0.00164783	1	4	1	A0A2N5NK95	1	1683.83	High	-2.94	0.001604	0.02933	0.86
	FALSE	High	TIIINGALNSK		0.00233616	0.00132606	1	4	1	A0A2N5NK95	0	1143.67	High	0.74	0.00131	0.002072	2.17
	FALSE	High	VAEPIGLVAAVIPTTNPTSTAIFK		7.27662e-09	0.000684825	1	4	1	A0A2N5NK95	0	2410.36	High	-0.85	0.0007663	5.615e-09	4.68
	FALSE	High	VLINTPAAQGGIGDLYNFK		0.0259335	0.00132606	1	4	1	A0A2N5NK95	0	1991.06	High	-2.12	0.00131	0.02373	1.32
	FALSE	High	YAELGR		0.125759	0.00969234	1	4	1	A0A2N5NK95	0	708.368	High	-1.03	0.008509	0.1179	0.9
	FALSE	High	YFLDTLDDMVEQAFNDQCTGANPR	1xCarbamidomethyl [C18]; 1xOxidation [M9]	1.98098e-08	0.000684825	1	4	2	A0A2N5NK95	0	2836.22	High	-0.27	0.0007663	1.547e-08	3.11
	FALSE	High	YNASEVPTK		0.0777454	0.00547561	1	4	1	A0A2N5NK95	0	1008.5	High	-1.83	0.005162	0.07215	1.3
FALSE	High	Master Protein	A0AB36DBB6	Trigger factor OS=Mediterraneibacter gnavus OX=33038 GN=tig PE=3 SV=1	0	72.34	50	19	26	19	428	48.7	4.7	21.46	19	1
	Checked	Confidence	Sequence	Modifications	Qvality PEP	Qvality q-value	# Protein Groups	# Proteins	# PSMs	Master Protein Accessions	# Missed Cleavages	Theo. MH+ [Da]	Confidence (by Search Engine): Sequest HT	DeltaM [ppm] (by Search Engine): Sequest HT	Percolator q-Value (by Search Engine): Sequest HT	Percolator PEP (by Search Engine): Sequest HT	XCorr (by Search Engine): Sequest HT
	FALSE	High	AENIEVSDERVEEELTK		1.36305e-09	0.000684825	1	3	3	A0AB36DBB6	1	1989.96	High	-2.74	0.0007663	1.028e-09	3.03
	FALSE	High	AKELPELDDEFASEVSECETMDAYR	1xCarbamidomethyl [C18]; 1xOxidation [M21]	2.1995e-12	0.000684825	1	3	1	A0AB36DBB6	1	2950.26	High	1.31	0.0007663	1.547e-12	3.26
	FALSE	High	ALQAAYLK		0.0980092	0.00737854	1	3	1	A0AB36DBB6	0	877.514	High	-0.26	0.006938	0.0912	1.1
	FALSE	High	EFMGENEKK	1xOxidation [M3]	0.0537234	0.00356054	1	3	1	A0AB36DBB6	1	1127.5	High	2.73	0.003386	0.04963	1.27
	FALSE	High	ELPELDDEFASEVSECETMDAYR	1xCarbamidomethyl [C16]; 1xOxidation [M19]	0.00015993	0.000684825	1	3	1	A0AB36DBB6	0	2751.13	High	-6.32	0.0007663	0.0001383	1.65
	FALSE	High	EVDEEIEKER		0.00196594	0.000684825	1	3	1	A0AB36DBB6	1	1275.61	High	-0.96	0.0007663	0.001748	1.94
	FALSE	High	GKPFIFTAEVATKPEVTLGDYK		5.26891e-07	0.000684825	1	3	1	A0AB36DBB6	0	2411.29	High	2.8	0.0007663	4.26e-07	2.06
	FALSE	High	KENQAVDQAIENAQMDIPEAMIEFQVR	2xOxidation [M15; M21]	0.00856464	0.00132606	1	3	1	A0AB36DBB6	1	3149.49	High	3.25	0.00131	0.007704	1.16
	FALSE	High	KQIKEDLAVQEAITLLVNESVEG		0.0764604	0.00515044	1	3	1	A0AB36DBB6	2	2526.37	High	4.64	0.004868	0.07122	1.08
	FALSE	High	KQINIPGFR		0.0306114	0.00164783	1	3	1	A0AB36DBB6	1	1072.63	High	-4.25	0.001604	0.02814	1.23
	FALSE	High	KQINIPGFRK		0.0428397	0.00280393	1	3	1	A0AB36DBB6	2	1200.72	High	-0.01	0.002675	0.03953	1.03
	FALSE	High	IEVVQMEK		0.0558855	0.00414858	1	3	1	A0AB36DBB6	0	975.518	High	-0.21	0.003933	0.05159	1.65
	FALSE	High	IEVVQMEK	1xOxidation [M6]	0.0227326	0.00132606	1	3	1	A0AB36DBB6	0	991.513	High	0.39	0.00131	0.0208	1.6
	FALSE	High	LKEFMGENEKK	1xOxidation [M5]	0.0107162	0.00132606	1	3	1	A0AB36DBB6	2	1368.68	High	-2.19	0.00131	0.009714	1.34
	FALSE	High	LTVEVAAEDVEK		1.55478e-06	0.000684825	1	3	3	A0AB36DBB6	0	1302.68	High	-0.26	0.0007663	1.27e-06	2.57
	FALSE	High	LVLEAIVK		0.006964	0.00132606	1	3	1	A0AB36DBB6	0	884.582	High	-1.57	0.00131	0.006265	1.65
	FALSE	High	MAEAYQMEVEK	2xOxidation [M1; M7]	0.000239278	0.000684825	1	3	1	A0AB36DBB6	0	1360.58	High	0.36	0.0007663	0.0002074	1.8
	FALSE	High	MLEEMRPQAEK		0.0202699	0.00132606	1	2	1	A0AB36DBB6	0	1361.66	High	2.25	0.00131	0.01853	1.54
	FALSE	High	MLEEMRPQAEK	1xOxidation [M1]	0.00287347	0.00132606	1	2	1	A0AB36DBB6	0	1377.65	High	2.6	0.00131	0.002553	0.96
	FALSE	High	QMADDFAR		0.044829	0.00280393	1	3	1	A0AB36DBB6	0	953.415	High	4.02	0.002675	0.04121	1.43
	FALSE	High	QMADDFAR	1xOxidation [M2]	0.0743635	0.00444109	1	3	1	A0AB36DBB6	0	969.409	High	-1.47	0.004206	0.06905	1.21
	FALSE	High	VTQKEVDEEIEKER		5.39162e-07	0.000684825	1	3	1	A0AB36DBB6	2	1731.88	High	-1.07	0.0007663	4.36e-07	1.98
FALSE	High	Master Protein	A0AAJ1ETD3	Formate acetyltransferase OS=Mediterraneibacter gnavus OX=33038 GN=pflB PE=3 SV=1	0	70.392	33	17	17	17	750	84.8	5.39	18.91	17	1
	Checked	Confidence	Sequence	Modifications	Qvality PEP	Qvality q-value	# Protein Groups	# Proteins	# PSMs	Master Protein Accessions	# Missed Cleavages	Theo. MH+ [Da]	Confidence (by Search Engine): Sequest HT	DeltaM [ppm] (by Search Engine): Sequest HT	Percolator q-Value (by Search Engine): Sequest HT	Percolator PEP (by Search Engine): Sequest HT	XCorr (by Search Engine): Sequest HT
	FALSE	High	AFMPYGGIK	1xOxidation [M3]	0.0145302	0.00132606	1	6	1	A0AAJ1ETD3	0	999.497	High	-1.24	0.00131	0.01321	1.03
	FALSE	High	DFIQNNYTPYEGDESFLVGPTEATDK		0.000726597	0.000684825	1	6	1	A0AAJ1ETD3	0	2950.33	High	-1.28	0.0007663	0.0006369	1.52
	FALSE	High	EIQFFGAR		0.0300912	0.00164783	1	6	1	A0AAJ1ETD3	0	967.5	High	1.11	0.001604	0.02765	1.17
	FALSE	High	EMAAVYGFDISRPATNAK	1xOxidation [M2]	0.0109653	0.00132606	1	3	1	A0AAJ1ETD3	0	1956.95	High	1.59	0.00131	0.009911	1.17
	FALSE	High	FIDLTR		0.0817238	0.00580593	1	6	1	A0AAJ1ETD3	0	764.43	High	0.07	0.005476	0.07622	1.39
	FALSE	High	KVNLANVMDGYFDQGAHHLNVNVFGTEK		2.99975e-10	0.000684825	1	6	1	A0AAJ1ETD3	1	3117.52	High	-1.34	0.0007663	2.232e-10	3.42
	FALSE	High	LIDAMEHPEKEEYANFTIR	1xOxidation [M5]	0.00737594	0.00132606	1	6	1	A0AAJ1ETD3	1	2322.11	High	0.3	0.00131	0.006631	1.5
	FALSE	High	IITGLPDTYGR		0.000455878	0.000684825	1	6	1	A0AAJ1ETD3	0	1205.65	High	1.46	0.0007663	0.0003969	2.41
	FALSE	High	IPSYNELFSGDPVWATLEMGGIGMDGR	2xOxidation [M19; M24]	9.70572e-10	0.000684825	1	3	1	A0AAJ1ETD3	0	2944.35	High	4.45	0.0007663	7.316e-10	2.36
	FALSE	High	LPYEEALDGISNTQTISPGALGHDDDER		4.26706e-15	0.000684825	1	6	1	A0AAJ1ETD3	0	3013.4	High	1.62	0.0007663	2.797e-15	4.52
	FALSE	High	LPYEEALDGISNTQTISPGALGHDDDERK		0.00083902	0.000684825	1	6	1	A0AAJ1ETD3	1	3141.5	High	3.42	0.0007663	0.0007377	1.49
	FALSE	High	ISTFLDIYIER		0.00463058	0.00132606	1	6	1	A0AAJ1ETD3	0	1369.74	High	2.16	0.00131	0.004149	1.52
	FALSE	High	LWKEEVNVR		0.0435754	0.00280393	1	6	1	A0AAJ1ETD3	1	1172.64	High	-0.88	0.002675	0.04025	1.3
	FALSE	High	LYVDTLNMIHYMHDK	2xOxidation [M8; M12]	0.0601256	0.00414858	1	6	1	A0AAJ1ETD3	0	1924.89	High	-1.38	0.003933	0.05569	0.88
	FALSE	High	NGTLTETEAQELIDHIVMK	1xOxidation [M18]	1.88049e-07	0.000684825	1	3	1	A0AAJ1ETD3	0	2158.07	High	-0.16	0.0007663	1.504e-07	3.26
	FALSE	High	THNQGVFDIYTPEMK	1xOxidation [M14]	0.104078	0.00796805	1	6	1	A0AAJ1ETD3	0	1795.83	High	-0.55	0.007497	0.0971	1.27
	FALSE	High	THNQGVFDIYTPEMKK	1xOxidation [M14]	2.32621e-06	0.000684825	1	6	1	A0AAJ1ETD3	1	1923.93	High	-1.55	0.0007663	1.916e-06	2.95
FALSE	High	Master Protein	A0A2N5P4Q5	2,3-bisphosphoglycerate-independent phosphoglycerate mutase OS=Mediterraneibacter gnavus OX=33038 GN=gpmI PE=3 SV=1	0	66.217	47	17	19	17	512	56	4.97	30.07	17	1
	Checked	Confidence	Sequence	Modifications	Qvality PEP	Qvality q-value	# Protein Groups	# Proteins	# PSMs	Master Protein Accessions	# Missed Cleavages	Theo. MH+ [Da]	Confidence (by Search Engine): Sequest HT	DeltaM [ppm] (by Search Engine): Sequest HT	Percolator q-Value (by Search Engine): Sequest HT	Percolator PEP (by Search Engine): Sequest HT	XCorr (by Search Engine): Sequest HT
	FALSE	High	AIEAVDECVGK	1xCarbamidomethyl [C8]	0.00465728	0.00132606	1	7	2	A0A2N5P4Q5	0	1190.57	High	-4.77	0.00131	0.004171	2.53
	FALSE	High	AIEDGDFFENQALLAACK	1xCarbamidomethyl [C17]	0.0611472	0.00414858	1	7	1	A0A2N5P4Q5	0	2011.94	High	-0.04	0.003933	0.05668	1.01
	FALSE	High	AYNALVK		0.0365334	0.00164783	1	7	1	A0A2N5P4Q5	0	778.446	High	0.35	0.001604	0.03357	1.13
	FALSE	High	EEITNTFGEFLAAHNMTQAR	1xOxidation [M16]	0.0102347	0.00132606	1	7	1	A0A2N5P4Q5	0	2296.07	High	6.27	0.00131	0.009263	2.33
	FALSE	High	EIGIGEVASVSGR		3.74983e-05	0.000684825	1	5	1	A0A2N5P4Q5	0	1273.67	High	0.06	0.0007663	3.176e-05	2.38
	FALSE	High	GNASGMAVGLPEGQMGNSEVGHLNMGAGR	3xOxidation [M6; M15; M25]	0.0195841	0.00132606	1	7	1	A0A2N5P4Q5	0	2846.26	High	-2.76	0.00131	0.01782	0.82
	FALSE	High	IIYQELTK		0.0137981	0.00132606	1	7	1	A0A2N5P4Q5	0	1007.58	High	0.62	0.00131	0.01253	1.08
	FALSE	High	LMAEYPFVK	1xOxidation [M2]	0.00304353	0.00132606	1	7	1	A0A2N5P4Q5	0	1113.56	High	-1.9	0.00131	0.002721	1.64
	FALSE	High	LREGGCLADIAPTLIELMGMEQPK	1xCarbamidomethyl [C6]; 2xOxidation [M18; M20]	0.0597888	0.00414858	1	7	1	A0A2N5P4Q5	1	2674.32	High	1.8	0.003933	0.05526	1.32
	FALSE	High	MKEIGIGEVASVSGR		0.00100865	0.000684825	1	5	1	A0A2N5P4Q5	1	1532.81	High	-0.82	0.0007663	0.0008858	2.39
	FALSE	High	MSKKPTVLMILDGYGLNDTTK	1xOxidation [M9]; 1xMet-loss [N-Term]	2.91239e-07	0.000684825	1	6	1	A0A2N5P4Q5	1	2210.17	High	1.01	0.0007663	2.337e-07	3.58
	FALSE	High	QVAFVKEEITNTFGEFLAAHNMTQAR	1xOxidation [M22]	6.48035e-06	0.000684825	1	5	1	A0A2N5P4Q5	1	2968.46	High	-1.87	0.0007663	5.397e-06	2.91
	FALSE	High	SDKYDVIIINFANPDMVGHTGVEDAAIK		8.39625e-06	0.000684825	1	6	1	A0A2N5P4Q5	1	3032.5	High	0.87	0.0007663	6.988e-06	1.35
	FALSE	High	SDKYDVIIINFANPDMVGHTGVEDAAIK	1xOxidation [M16]	2.11319e-13	0.000684825	1	6	1	A0A2N5P4Q5	1	3048.5	High	8.29	0.0007663	1.452e-13	6.66
	FALSE	High	TFCDDNFEGFDR	1xCarbamidomethyl [C3]	0.000159012	0.000684825	1	7	1	A0A2N5P4Q5	0	1522.59	High	-0.97	0.0007663	0.0001372	1.56
	FALSE	High	TFCDDNFEGFDRGER	1xCarbamidomethyl [C3]	0.0715193	0.00444109	1	7	1	A0A2N5P4Q5	1	1864.76	High	2.16	0.004206	0.06628	0.98
	FALSE	High	VYVHCFLDGR	1xCarbamidomethyl [C5]	0.0285824	0.00164783	1	6	1	A0A2N5P4Q5	0	1265.61	High	-0.01	0.001604	0.02621	1.35
	FALSE	High	YAHVTFFFNGGVEEPNKGEDR		3.64629e-08	0.000684825	1	7	1	A0A2N5P4Q5	1	2413.12	High	-2.31	0.0007663	2.863e-08	3.25
FALSE	High	Master Protein	A0A9X3HJP1	RNA-binding protein KhpB OS=Mediterraneibacter gnavus OX=33038 GN=khpB PE=3 SV=1	0	65.572	57	17	18	17	261	29.2	5.8	22.26	17	1
	Checked	Confidence	Sequence	Modifications	Qvality PEP	Qvality q-value	# Protein Groups	# Proteins	# PSMs	Master Protein Accessions	# Missed Cleavages	Theo. MH+ [Da]	Confidence (by Search Engine): Sequest HT	DeltaM [ppm] (by Search Engine): Sequest HT	Percolator q-Value (by Search Engine): Sequest HT	Percolator PEP (by Search Engine): Sequest HT	XCorr (by Search Engine): Sequest HT
	FALSE	High	AVEAFLNDTLK		5.64274e-05	0.000684825	1	6	1	A0A9X3HJP1	0	1220.65	High	5.77	0.0007663	4.809e-05	2.14
	FALSE	High	EQVSEPVQEK		0.0277767	0.00164783	1	6	1	A0A9X3HJP1	0	1172.58	High	2.57	0.001604	0.02538	1.27
	FALSE	High	EQVSEPVQEKQEEKAEEEPAR		2.70242e-07	0.000684825	1	6	1	A0A9X3HJP1	2	2469.17	High	1.65	0.0007663	2.164e-07	3.03
	FALSE	High	GSSGFLGIGMK		0.00767872	0.00132606	1	3	1	A0A9X3HJP1	0	1053.54	High	-1.24	0.00131	0.006925	1.15
	FALSE	High	KATELAEVSDEAIK		4.61559e-07	0.000684825	1	6	1	A0A9X3HJP1	1	1503.79	High	2.67	0.0007663	3.735e-07	2.34
	FALSE	High	KVVVTLK		0.0760366	0.00479626	1	6	1	A0A9X3HJP1	1	786.545	High	-3.29	0.004528	0.07078	1.13
	FALSE	High	LDTENYR		0.0773148	0.00547561	1	6	1	A0A9X3HJP1	0	910.426	High	2.38	0.005162	0.07186	1.04
	FALSE	High	IIHAALQSDPHVTTHSEGEEPYR		0.000214492	0.000684825	1	6	1	A0A9X3HJP1	0	2587.25	High	-1.66	0.0007663	0.0001861	2.13
	FALSE	High	IIHAALQSDPHVTTHSEGEEPYRK		1.07007e-08	0.000684825	1	6	1	A0A9X3HJP1	1	2715.35	High	1.06	0.0007663	8.3e-09	2.97
	FALSE	High	RGQTLDALQYLANR		6.44649e-08	0.000684825	1	6	1	A0A9X3HJP1	1	1618.87	High	-0.7	0.0007663	5.083e-08	3.88
	FALSE	High	RKPEPVAEVK		0.0198101	0.00132606	1	6	1	A0A9X3HJP1	1	1152.67	High	1.09	0.00131	0.01811	2.21
	FALSE	High	RKPEPVAEVKEETIPVEEVKPSVVK		0.000207211	0.000684825	1	5	2	A0A9X3HJP1	2	2816.58	High	0.16	0.0007663	0.0001793	1.56
	FALSE	High	RIIHAALQSDPHVTTHSEGEEPYR		9.47501e-06	0.000684825	1	6	1	A0A9X3HJP1	1	2743.35	High	-1.67	0.0007663	7.912e-06	1.54
	FALSE	High	RIIHAALQSDPHVTTHSEGEEPYRK		1.13259e-05	0.000684825	1	6	1	A0A9X3HJP1	2	2871.45	High	0.52	0.0007663	9.463e-06	3.55
	FALSE	High	VANKHQDGYVR		0.00173225	0.000684825	1	6	1	A0A9X3HJP1	1	1286.66	High	-2.41	0.0007663	0.001537	1.79
	FALSE	High	VKLDTENYR		0.00370059	0.00132606	1	6	1	A0A9X3HJP1	1	1137.59	High	2.37	0.00131	0.003308	1.53
	FALSE	High	VVVTLKR		0.120469	0.00906599	1	6	1	A0A9X3HJP1	1	814.551	High	-1.67	0.008509	0.1128	1.35
FALSE	High	Master Protein	A0A412NDU7	Inosine-5'-monophosphate dehydrogenase OS=Mediterraneibacter gnavus OX=33038 GN=guaB PE=3 SV=1	0	64.611	45	23	26	23	484	51.8	6.74	24.03	23	1
	Checked	Confidence	Sequence	Modifications	Qvality PEP	Qvality q-value	# Protein Groups	# Proteins	# PSMs	Master Protein Accessions	# Missed Cleavages	Theo. MH+ [Da]	Confidence (by Search Engine): Sequest HT	DeltaM [ppm] (by Search Engine): Sequest HT	Percolator q-Value (by Search Engine): Sequest HT	Percolator PEP (by Search Engine): Sequest HT	XCorr (by Search Engine): Sequest HT
	FALSE	High	AGMGYCGTANIEALK	1xCarbamidomethyl [C6]; 1xOxidation [M3]	0.00179308	0.000684825	1	3	1	A0A412NDU7	0	1571.72	High	-2.18	0.0007663	0.001592	0.79
	FALSE	High	ALIEAGVDAVK		0.116007	0.00853173	1	3	1	A0A412NDU7	0	1085.62	High	2.61	0.008018	0.1088	1.03
	FALSE	High	DLKFEEDFSK		0.000747807	0.000684825	1	3	1	A0A412NDU7	1	1257.6	High	0.54	0.0007663	0.0006574	1.71
	FALSE	High	DLKFEEDFSKK		1.99087e-05	0.000684825	1	3	1	A0A412NDU7	2	1385.69	High	-1.89	0.0007663	1.675e-05	2.25
	FALSE	High	EKYPNLPVIAGNVATGEATR		0.0817238	0.00580593	1	3	1	A0A412NDU7	1	2100.11	High	1.94	0.005476	0.07609	0.97
	FALSE	High	EYGIPVIADGGIK		0.0006551	0.000684825	1	3	1	A0A412NDU7	0	1331.72	High	4.71	0.0007663	0.0005754	2
	FALSE	High	GLITIKDIEK		0.000192273	0.000684825	1	3	1	A0A412NDU7	1	1129.68	High	2.32	0.0007663	0.000166	1.61
	FALSE	High	GMGSIAAMENGSK	2xOxidation [M2; M8]	0.00111872	0.000684825	1	3	1	A0A412NDU7	0	1284.56	High	-4.39	0.0007663	0.0009865	1.17
	FALSE	High	KLVGIITNR		0.0120211	0.00132606	1	3	1	A0A412NDU7	1	1013.65	High	1.37	0.00131	0.01089	1.93
	FALSE	High	KLVPEGVEGR		0.0088651	0.00132606	1	3	1	A0A412NDU7	1	1083.62	High	-1.2	0.00131	0.008005	2.45
	FALSE	High	IKESMTSEGLITAPEGITLEDAK	1xOxidation [M5]	0.000726597	0.000684825	1	3	2	A0A412NDU7	1	2449.24	High	0.12	0.0007663	0.0006375	1.11
	FALSE	High	IKESMTSEGLITAPEGITLEDAKK	1xOxidation [M5]	0.0375886	0.00164783	1	3	1	A0A412NDU7	2	2577.33	High	-1.87	0.001604	0.03453	1.19
	FALSE	High	LPIVDKDGNLK		1.87951e-05	0.000684825	1	3	1	A0A412NDU7	1	1211.7	High	0.94	0.0007663	1.585e-05	1.59
	FALSE	High	ISGVPITEGK		0.000259357	0.000684825	1	3	1	A0A412NDU7	0	1000.57	High	-0.04	0.0007663	0.0002246	2.05
	FALSE	High	ISGVPITEGKK		0.0062436	0.00132606	1	3	2	A0A412NDU7	1	1128.66	High	0.04	0.00131	0.005607	1.88
	FALSE	High	LVGIITNR		0.0190304	0.00132606	1	3	1	A0A412NDU7	0	885.552	High	1.35	0.00131	0.01732	1.44
	FALSE	High	NMTIEQQAEEVDK	1xOxidation [M2]	5.23731e-06	0.000684825	1	3	2	A0A412NDU7	0	1550.7	High	-2.18	0.0007663	4.335e-06	2.07
	FALSE	High	NMTIEQQAEEVDKVK	1xOxidation [M2]	0.000532515	0.000684825	1	3	1	A0A412NDU7	1	1777.86	High	-3.7	0.0007663	0.000465	3.12
	FALSE	High	QGGIGIIHK		0.0173608	0.00132606	1	3	1	A0A412NDU7	0	922.547	High	0.73	0.00131	0.01581	1.76
	FALSE	High	RSENGVITDPFSLSPDHTLADANDLMAK	1xOxidation [M26]	0.00576091	0.00132606	1	3	1	A0A412NDU7	1	3030.45	High	3.84	0.00131	0.005177	1.59
	FALSE	High	SENGVITDPFSLSPDHTLADANDLMAK	1xOxidation [M25]	5.05953e-06	0.000684825	1	3	1	A0A412NDU7	0	2874.35	High	-1.29	0.0007663	4.193e-06	3.08
	FALSE	High	YFQADAK		0.0808234	0.00580593	1	3	1	A0A412NDU7	0	842.404	High	-0.89	0.005476	0.07521	0.73
	FALSE	High	YPNLPVIAGNVATGEATR		0.0562012	0.00414858	1	3	1	A0A412NDU7	0	1842.97	High	0	0.003933	0.05194	0.65
FALSE	High	Master Protein	A7B5N0	Phosphate acetyltransferase OS=Mediterraneibacter gnavus (strain ATCC 29149 / DSM 114966 / JCM 6515 / VPI C7-9) OX=411470 GN=pta PE=3 SV=1	0	59.937	59	13	17	13	331	35	4.97	25.35	13	1
	Checked	Confidence	Sequence	Modifications	Qvality PEP	Qvality q-value	# Protein Groups	# Proteins	# PSMs	Master Protein Accessions	# Missed Cleavages	Theo. MH+ [Da]	Confidence (by Search Engine): Sequest HT	DeltaM [ppm] (by Search Engine): Sequest HT	Percolator q-Value (by Search Engine): Sequest HT	Percolator PEP (by Search Engine): Sequest HT	XCorr (by Search Engine): Sequest HT
	FALSE	High	AEAYGPLTQGIAAPVNDLSR		0.000567316	0.000684825	1	3	3	A7B5N0	0	2043.05	High	1.49	0.0007663	0.0004969	2.13
	FALSE	High	APGSPVAGHANVLIFPDLDAGNIGYK		9.16285e-10	0.000684825	1	3	1	A7B5N0	0	2593.34	High	-1.08	0.0007663	6.901e-10	4.12
	FALSE	High	EGTADLILVGSK		6.11626e-05	0.000684825	1	2	2	A7B5N0	0	1202.66	High	0.3	0.0007663	5.233e-05	3.41
	FALSE	High	EGTADLILVGSKEEIEK		3.58201e-06	0.000684825	1	2	1	A7B5N0	1	1830.97	High	1.15	0.0007663	2.968e-06	4.29
	FALSE	High	EILLTNYLYYGVMMVK	2xOxidation [M13; M14]	3.88159e-05	0.000684825	1	3	1	A7B5N0	0	1982	High	-0.18	0.0007663	3.301e-05	1.4
	FALSE	High	EMAPELKLDGELQLDAAIVPAVGESK	1xOxidation [M2]	0.00759097	0.00132606	1	3	2	A7B5N0	1	2739.41	High	2.76	0.00131	0.006825	1.36
	FALSE	High	HADVDKVVEATR		6.08434e-07	0.000684825	1	3	1	A7B5N0	1	1339.7	High	2.26	0.0007663	4.935e-07	2.74
	FALSE	High	LANIALSSAESFR		4.18427e-06	0.000684825	1	3	1	A7B5N0	0	1378.73	High	0.15	0.0007663	3.473e-06	2.42
	FALSE	High	LDGELQLDAAIVPAVGESK		0.000590636	0.000684825	1	3	1	A7B5N0	0	1925.02	High	-0.61	0.0007663	0.0005182	1.56
	FALSE	High	NGAGFDLTGAVIVDPATSDKTEGYIAK		7.97445e-07	0.000684825	1	1	1	A7B5N0	1	2710.36	High	1.55	0.0007663	6.486e-07	2.1
	FALSE	High	TLTGKEPVVAMLSHSTK	1xOxidation [M11]	4.04223e-06	0.000684825	1	3	1	A7B5N0	1	1814.97	High	1.25	0.0007663	3.337e-06	2.13
	FALSE	High	TIVLPETEDVR		0.0020233	0.000684825	1	3	1	A7B5N0	0	1271.68	High	-0.59	0.0007663	0.001796	2.01
	FALSE	High	TYQAAEAVLR		0.0304371	0.00164783	1	3	1	A7B5N0	0	1121.59	High	-1.04	0.001604	0.02789	1.14
FALSE	High	Master Protein	A0A2N5PGV8	Cell division protein FtsZ OS=Mediterraneibacter gnavus OX=33038 GN=ftsZ PE=3 SV=1	0	59.068	43	17	17	17	391	40.9	5.19	26.65	17	1
	Checked	Confidence	Sequence	Modifications	Qvality PEP	Qvality q-value	# Protein Groups	# Proteins	# PSMs	Master Protein Accessions	# Missed Cleavages	Theo. MH+ [Da]	Confidence (by Search Engine): Sequest HT	DeltaM [ppm] (by Search Engine): Sequest HT	Percolator q-Value (by Search Engine): Sequest HT	Percolator PEP (by Search Engine): Sequest HT	XCorr (by Search Engine): Sequest HT
	FALSE	High	AAEESAEEISAALK		1.84734e-05	0.000684825	1	2	1	A0A2N5PGV8	0	1418.7	High	-1.59	0.0007663	1.554e-05	2.05
	FALSE	High	DKGIAHIGIGEGR		0.0912616	0.00674459	1	2	1	A0A2N5PGV8	1	1322.72	High	-0.55	0.006357	0.08497	0.93
	FALSE	High	ENVDTMIVIPNDKLLEVVDRR	1xOxidation [M6]	0.000946788	0.000684825	1	2	1	A0A2N5PGV8	2	2484.31	High	0.81	0.0007663	0.0008325	1.34
	FALSE	High	EQGALTVAVVTKPFR		8.8937e-06	0.000684825	1	2	1	A0A2N5PGV8	0	1615.92	High	-2.13	0.0007663	7.438e-06	3.29
	FALSE	High	GIAHIGIGEGR		7.18583e-05	0.000684825	1	2	1	A0A2N5PGV8	0	1079.6	High	0.66	0.0007663	6.149e-05	2.31
	FALSE	High	GIAHIGIGEGRGDDK		0.00151757	0.000684825	1	2	1	A0A2N5PGV8	1	1494.77	High	4.8	0.0007663	0.001341	2.09
	FALSE	High	GLGAGAQPEVGEK		7.43832e-05	0.000684825	1	2	1	A0A2N5PGV8	0	1212.62	High	-1.56	0.0007663	6.349e-05	2.59
	FALSE	High	IAKEQGALTVAVVTKPFRFESR		0.000294366	0.000684825	1	2	1	A0A2N5PGV8	2	2447.38	High	-3.49	0.0007663	0.0002561	1.61
	FALSE	High	LKENVDTMIVIPNDKLLEVVDR	1xOxidation [M8]	2.53531e-05	0.000684825	1	2	1	A0A2N5PGV8	2	2569.39	High	2.8	0.0007663	2.146e-05	2.46
	FALSE	High	LLEVVDR		0.0479827	0.00280393	1	2	1	A0A2N5PGV8	0	843.493	High	-3.26	0.002675	0.04416	1.07
	FALSE	High	IIVVGVGGGGNNAVNR		0.0143642	0.00132606	1	2	1	A0A2N5PGV8	0	1495.83	High	-1.16	0.00131	0.01304	1.54
	FALSE	High	MANALAGIDK	1xOxidation [M1]	9.63742e-05	0.000684825	1	2	1	A0A2N5PGV8	0	1019.52	High	-2.18	0.0007663	8.28e-05	1.84
	FALSE	High	MGSILPNADK	1xOxidation [M1]	0.000320908	0.000684825	1	2	1	A0A2N5PGV8	0	1061.53	High	-0.33	0.0007663	0.0002796	2.84
	FALSE	High	MGSILPNADKFAR	1xOxidation [M1]	0.115382	0.00853173	1	2	1	A0A2N5PGV8	1	1435.74	High	4.7	0.008018	0.1081	0.84
	FALSE	High	SDEATITVIATGLHNVGGSASK		1.86041e-10	0.000684825	1	2	1	A0A2N5PGV8	0	2128.09	High	0.69	0.0007663	1.373e-10	4.35
	FALSE	High	TPAAEYGAGR		0.00566243	0.00132606	1	2	1	A0A2N5PGV8	0	992.48	High	-2.21	0.00131	0.005083	2.81
	FALSE	High	VPSSTVK		0.0393394	0.00164783	1	2	1	A0A2N5PGV8	0	717.414	High	-3.08	0.001604	0.03617	1.3
FALSE	High	Master Protein	A7B6J3	Rubredoxin OS=Mediterraneibacter gnavus (strain ATCC 29149 / DSM 114966 / JCM 6515 / VPI C7-9) OX=411470 GN=RUMGNA_03206 PE=4 SV=1	0	58.396	64	11	20	11	180	19.8	5.44	17.79	11	1
	Checked	Confidence	Sequence	Modifications	Qvality PEP	Qvality q-value	# Protein Groups	# Proteins	# PSMs	Master Protein Accessions	# Missed Cleavages	Theo. MH+ [Da]	Confidence (by Search Engine): Sequest HT	DeltaM [ppm] (by Search Engine): Sequest HT	Percolator q-Value (by Search Engine): Sequest HT	Percolator PEP (by Search Engine): Sequest HT	XCorr (by Search Engine): Sequest HT
	FALSE	High	AANLDAIHDTVHEMAR		6.94735e-08	0.000684825	1	2	1	A7B6J3	0	1763.85	High	-0.82	0.0007663	5.483e-08	3.2
	FALSE	High	AANLDAIHDTVHEMAR	1xOxidation [M14]	1.74447e-06	0.000684825	1	2	3	A7B6J3	0	1779.84	High	1.85	0.0007663	1.428e-06	1.97
	FALSE	High	AANLDAIHDTVHEMARDEAR	1xOxidation [M14]	9.47991e-08	0.000684825	1	2	1	A7B6J3	1	2251.05	High	0.11	0.0007663	7.521e-08	2.5
	FALSE	High	AAWEEAEHASK		0.0242114	0.00132606	1	2	1	A7B6J3	0	1228.56	High	-0.61	0.00131	0.02211	1.25
	FALSE	High	AFEGLLKR		0.0104727	0.00132606	1	2	1	A7B6J3	1	933.552	High	-1.36	0.00131	0.00947	1.49
	FALSE	High	ANFEGECTEVGMYLAMAR	1xCarbamidomethyl [C7]; 1xOxidation [M16]	0.0826336	0.00616108	1	2	1	A7B6J3	0	2064.88	High	-0.83	0.005804	0.07665	0.91
	FALSE	High	ANFEGECTEVGMYLAMAR	1xCarbamidomethyl [C7]; 2xOxidation [M12; M16]	1.057e-05	0.000684825	1	2	2	A7B6J3	0	2080.88	High	-0.08	0.0007663	8.835e-06	3.64
	FALSE	High	FAELLGEVVTDSTK		0.0314982	0.00164783	1	1	1	A7B6J3	0	1508.78	High	-0.25	0.001604	0.02897	0.76
	FALSE	High	FAELLGEVVTDSTKK		7.48714e-08	0.000684825	1	1	3	A7B6J3	1	1636.88	High	-0.94	0.0007663	5.921e-08	2.35
	FALSE	High	NLEMRVDAENGATAGKFDLAK	1xOxidation [M4]	1.93489e-06	0.000684825	1	2	1	A7B6J3	2	2266.11	High	-0.85	0.0007663	1.587e-06	0.98
	FALSE	High	SWAAEHVVGVAQGVSEDILADLR		1.28548e-05	0.000684825	1	2	1	A7B6J3	0	2422.24	High	0.44	0.0007663	1.076e-05	2.23
	FALSE	High	VDAENGATAGK		0.00355462	0.00132606	1	2	3	A7B6J3	0	1032.5	High	4.34	0.00131	0.003171	1.07
	FALSE	High	VDAENGATAGKFDLAK		2.42121e-05	0.000684825	1	2	1	A7B6J3	1	1606.81	High	2.67	0.0007663	2.044e-05	2.04
FALSE	High	Master Protein	A0A2N5P396	Chaperone protein ClpB OS=Mediterraneibacter gnavus OX=33038 GN=clpB PE=3 SV=1	0	56.705	31	19	19	19	865	97.5	5.22	8.78	19	1
	Checked	Confidence	Sequence	Modifications	Qvality PEP	Qvality q-value	# Protein Groups	# Proteins	# PSMs	Master Protein Accessions	# Missed Cleavages	Theo. MH+ [Da]	Confidence (by Search Engine): Sequest HT	DeltaM [ppm] (by Search Engine): Sequest HT	Percolator q-Value (by Search Engine): Sequest HT	Percolator PEP (by Search Engine): Sequest HT	XCorr (by Search Engine): Sequest HT
	FALSE	High	AGIKDPTKPIGSFLFLGPTGVGK		0.00032276	0.000684825	1	16	1	A0A2N5P396	1	2300.3	High	3.26	0.0007663	0.0002802	1.91
	FALSE	High	AHFRPEFLNR		0.00353425	0.00132606	1	16	1	A0A2N5P396	0	1286.68	High	-0.89	0.00131	0.00315	1.59
	FALSE	High	AHPDVFNVLLQVLDDGR		6.62951e-05	0.000684825	1	16	1	A0A2N5P396	0	1908	High	4.3	0.0007663	5.665e-05	2.25
	FALSE	High	DQKLDPVIGRDEEIR		0.0152133	0.00132606	1	16	1	A0A2N5P396	2	1782.93	High	-1.47	0.00131	0.0138	1.32
	FALSE	High	EGFLHALSTVR		0.00158905	0.000684825	1	12	1	A0A2N5P396	0	1229.66	High	0.27	0.0007663	0.001407	1.47
	FALSE	High	ERLEHLQEELAGLKEEYAGK		0.000829419	0.000684825	1	15	1	A0A2N5P396	2	2342.2	High	-7.31	0.0007663	0.00073	2.13
	FALSE	High	GDRIEIDVVDGK		0.0196968	0.00132606	1	16	1	A0A2N5P396	1	1315.69	High	2.11	0.00131	0.01794	1.74
	FALSE	High	KPYSVVLFDEIEK		0.0011123	0.000684825	1	16	1	A0A2N5P396	0	1566.84	High	1.24	0.0007663	0.0009812	0.96
	FALSE	High	IILFIDELHTIVGAGK		3.77147e-05	0.000684825	1	16	1	A0A2N5P396	0	1739.01	High	0.37	0.0007663	3.196e-05	2.34
	FALSE	High	LPQLQK		0.102389	0.00767008	1	16	1	A0A2N5P396	0	726.451	High	0.12	0.007213	0.09561	1.09
	FALSE	High	RVIGQDEGVELVTEAIIR		0.0011647	0.000684825	1	16	1	A0A2N5P396	1	1997.1	High	0.44	0.0007663	0.001026	1.41
	FALSE	High	SNIHAIIDLLVK		1.76466e-06	0.000684825	1	16	1	A0A2N5P396	0	1335.8	High	1.65	0.0007663	1.444e-06	2.44
	FALSE	High	TELDSMPTELDELRR	1xOxidation [M6]	0.0654027	0.00414858	1	16	1	A0A2N5P396	1	1820.87	High	-2.6	0.003933	0.06072	0.99
	FALSE	High	TIFALDMGALVAGAK	1xOxidation [M7]	0.0125865	0.00132606	1	16	1	A0A2N5P396	0	1493.8	High	-2.9	0.00131	0.01139	0.85
	FALSE	High	TLHLGDELHR		0.0059974	0.00132606	1	15	1	A0A2N5P396	0	1190.63	High	-0.53	0.00131	0.005397	1.37
	FALSE	High	VMQLEIEEEALKKEEDR	1xOxidation [M2]	3.06644e-06	0.000684825	1	16	1	A0A2N5P396	2	2105.04	High	3.35	0.0007663	2.536e-06	1.52
	FALSE	High	VQGGQVFVGQDLNNALIHAEDEAK		1.94556e-05	0.000684825	1	16	1	A0A2N5P396	0	2552.27	High	5.6	0.0007663	1.638e-05	1.85
	FALSE	High	VREEIEQVNK		0.012659	0.00132606	1	16	1	A0A2N5P396	1	1243.66	High	-0.04	0.00131	0.01145	1.18
	FALSE	High	YGQDLVER		0.0215896	0.00132606	1	16	1	A0A2N5P396	0	979.484	High	-1.98	0.00131	0.01969	1.26
FALSE	High	Master Protein	A7B4R3	Basic membrane protein OS=Mediterraneibacter gnavus (strain ATCC 29149 / DSM 114966 / JCM 6515 / VPI C7-9) OX=411470 GN=RUMGNA_02547 PE=3 SV=1	0	55.725	40	10	13	10	371	39.7	4.73	19.32	10	1
	Checked	Confidence	Sequence	Modifications	Qvality PEP	Qvality q-value	# Protein Groups	# Proteins	# PSMs	Master Protein Accessions	# Missed Cleavages	Theo. MH+ [Da]	Confidence (by Search Engine): Sequest HT	DeltaM [ppm] (by Search Engine): Sequest HT	Percolator q-Value (by Search Engine): Sequest HT	Percolator PEP (by Search Engine): Sequest HT	XCorr (by Search Engine): Sequest HT
	FALSE	High	DGDKGGKGGYELALITDVGTIDDK		0.0969417	0.00737854	1	5	1	A7B4R3	2	2437.21	High	1.68	0.006938	0.09058	0.68
	FALSE	High	NLGFMGGIAVPAVIR		4.20842e-06	0.000684825	1	7	1	A7B4R3	0	1514.85	High	-0.37	0.0007663	3.488e-06	2.73
	FALSE	High	NLGFMGGIAVPAVIR	1xOxidation [M5]	2.8798e-08	0.000684825	1	7	2	A7B4R3	0	1530.85	High	3.89	0.0007663	2.25e-08	2.56
	FALSE	High	SDEACMNAIDLAVK	1xCarbamidomethyl [C5]	0.0118838	0.00132606	1	4	1	A7B4R3	0	1536.7	High	-3.15	0.00131	0.01075	1.01
	FALSE	High	SFNQGTWEGLEK		0.00040398	0.000684825	1	6	1	A7B4R3	0	1395.65	High	0.39	0.0007663	0.0003529	1.98
	FALSE	High	TVTLDASQDGVK		8.34582e-05	0.000684825	1	7	1	A7B4R3	0	1233.63	High	1.35	0.0007663	7.125e-05	1.54
	FALSE	High	VFTQEKYDELYAQLK		3.40029e-05	0.000684825	1	6	1	A7B4R3	1	1874.95	High	-0.86	0.0007663	2.882e-05	2.09
	FALSE	High	VGNDQTAEDATGVPTEVVKVELIK		2.64228e-09	0.000684825	1	5	1	A7B4R3	1	2512.31	High	4.1	0.0007663	2.018e-09	2.2
	FALSE	High	VIATPGFLFEYPIMEAQTK		0.00432194	0.00132606	1	7	1	A7B4R3	0	2155.11	High	0.84	0.00131	0.003858	1.21
	FALSE	High	VIATPGFLFEYPIMEAQTK	1xOxidation [M14]	4.61559e-07	0.000684825	1	7	1	A7B4R3	0	2171.11	High	4.19	0.0007663	3.736e-07	3.53
	FALSE	High	YDELYAQLK		0.00160744	0.000684825	1	6	1	A7B4R3	0	1142.57	High	2.35	0.0007663	0.001424	2.3
	FALSE	High	YGYGFIQGADAAAK		1.03348e-07	0.000684825	1	7	1	A7B4R3	0	1431.69	High	-2.51	0.0007663	8.208e-08	1.95
FALSE	High	Master Protein	A7B1Z1	DNA-directed RNA polymerase subunit beta' OS=Mediterraneibacter gnavus (strain ATCC 29149 / DSM 114966 / JCM 6515 / VPI C7-9) OX=411470 GN=rpoC PE=3 SV=1	0	54.907	19	21	21	21	1221	136.1	5.68	16.18	21	1
	Checked	Confidence	Sequence	Modifications	Qvality PEP	Qvality q-value	# Protein Groups	# Proteins	# PSMs	Master Protein Accessions	# Missed Cleavages	Theo. MH+ [Da]	Confidence (by Search Engine): Sequest HT	DeltaM [ppm] (by Search Engine): Sequest HT	Percolator q-Value (by Search Engine): Sequest HT	Percolator PEP (by Search Engine): Sequest HT	XCorr (by Search Engine): Sequest HT
	FALSE	High	ATDDKLTEALLSGLDKYNNIFMMADSGAR	2xOxidation [M22; M23]	6.37106e-07	0.000684825	1	9	1	A7B1Z1	2	3192.52	High	1.3	0.0007663	5.149e-07	3.22
	FALSE	High	AVQDYMIQEVQR	1xOxidation [M6]	5.84256e-06	0.000684825	1	9	1	A7B1Z1	0	1495.72	High	1.83	0.0007663	4.848e-06	1.05
	FALSE	High	AYLIPYGSR		0.124417	0.00906599	1	9	1	A7B1Z1	0	1039.56	High	2.7	0.008509	0.1166	1.14
	FALSE	High	FATSDLNDLYR		0.00132949	0.000684825	1	9	1	A7B1Z1	0	1314.63	High	-0.2	0.0007663	0.001176	1.27
	FALSE	High	FSCEDLKDKDGNIIVK	1xCarbamidomethyl [C3]	1.80529e-05	0.000684825	1	9	1	A7B1Z1	2	1880.94	High	-1.87	0.0007663	1.517e-05	1.96
	FALSE	High	GKVDHLIGLK		0.0006551	0.000684825	1	9	1	A7B1Z1	1	1079.66	High	-0.88	0.0007663	0.0005753	1.82
	FALSE	High	GKVDHLIGLKENVIIGK		0.00174225	0.000684825	1	9	1	A7B1Z1	2	1833.1	High	-1.85	0.0007663	0.001543	1.35
	FALSE	High	GLITEEER		0.0333484	0.00164783	1	9	1	A7B1Z1	0	946.484	High	1.13	0.001604	0.03053	1.34
	FALSE	High	GLMADTAGR	1xOxidation [M3]	0.020154	0.00132606	1	9	1	A7B1Z1	0	907.43	High	-3.51	0.00131	0.01841	1.01
	FALSE	High	HIEVIVR		0.0868471	0.00674459	1	9	1	A7B1Z1	0	865.525	High	2.27	0.006357	0.08085	1.67
	FALSE	High	LLELEAPDIIVR		0.000974423	0.000684825	1	1	1	A7B1Z1	0	1380.81	High	1.09	0.0007663	0.0008574	2.23
	FALSE	High	LQGVEINDKHIEVIVR		0.062887	0.00414858	1	9	1	A7B1Z1	1	1862.05	High	1.78	0.003933	0.05834	0.7
	FALSE	High	MGLILDISPR	1xOxidation [M1]	0.0474425	0.00280393	1	9	1	A7B1Z1	0	1130.62	High	5.65	0.002675	0.04376	0.93
	FALSE	High	RLVDVSQELIIHDSDCAAEGK	1xCarbamidomethyl [C16]	7.48327e-06	0.000684825	1	9	1	A7B1Z1	1	2355.16	High	3.06	0.0007663	6.245e-06	1.48
	FALSE	High	SVIVVGPELK		0.0540273	0.00395516	1	9	1	A7B1Z1	0	1040.64	High	4.31	0.003752	0.04986	1.49
	FALSE	High	TADSGYLTR		0.00164485	0.000684825	1	9	1	A7B1Z1	0	983.479	High	0.47	0.0007663	0.001457	1.83
	FALSE	High	TFHTGGVAGDDITQGLPR		0.00442247	0.00132606	1	9	1	A7B1Z1	0	1841.91	High	-3.14	0.00131	0.00395	1.59
	FALSE	High	TGTIDGTLGR		0.0285824	0.00164783	1	9	1	A7B1Z1	0	990.521	High	2.16	0.001604	0.02614	1.68
	FALSE	High	VDHLIGLK		0.0302637	0.00164783	1	9	1	A7B1Z1	0	894.541	High	4.19	0.001604	0.02768	1.62
	FALSE	High	VEELFEAR		0.0200387	0.00132606	1	9	1	A7B1Z1	0	992.505	High	1.16	0.00131	0.01825	2.23
	FALSE	High	VLTEAAIK		0.0125865	0.00132606	1	9	1	A7B1Z1	0	844.514	High	-1.58	0.00131	0.01141	1.71
FALSE	High	Master Protein	A7B2H9	Phosphoglycerate kinase OS=Mediterraneibacter gnavus (strain ATCC 29149 / DSM 114966 / JCM 6515 / VPI C7-9) OX=411470 GN=pgk PE=3 SV=1	0	53.562	48	13	17	13	397	42	5.05	30.07	13	1
	Checked	Confidence	Sequence	Modifications	Qvality PEP	Qvality q-value	# Protein Groups	# Proteins	# PSMs	Master Protein Accessions	# Missed Cleavages	Theo. MH+ [Da]	Confidence (by Search Engine): Sequest HT	DeltaM [ppm] (by Search Engine): Sequest HT	Percolator q-Value (by Search Engine): Sequest HT	Percolator PEP (by Search Engine): Sequest HT	XCorr (by Search Engine): Sequest HT
	FALSE	High	AAVAAMNDGDIVLLENTR	1xOxidation [M6]	0.000150985	0.000684825	1	2	1	A7B2H9	0	1888.94	High	-0.05	0.0007663	0.0001301	1.74
	FALSE	High	AHCSNVGVTQFVDTAVVGYLMQK	1xCarbamidomethyl [C3]; 1xOxidation [M21]	1.2572e-08	0.000684825	1	3	1	A7B2H9	0	2540.23	High	-3.46	0.0007663	9.741e-09	4.46
	FALSE	High	CDFNVPLIDGK	1xCarbamidomethyl [C1]	0.00211857	0.000684825	1	4	1	A7B2H9	0	1277.62	High	-2.36	0.0007663	0.001879	3.15
	FALSE	High	ELPGVAAANDK		0.00135263	0.000684825	1	4	2	A7B2H9	0	1084.56	High	0.75	0.0007663	0.001193	2.46
	FALSE	High	FAADAEVVGENAK		0.000499849	0.000684825	1	4	1	A7B2H9	0	1320.64	High	-1.29	0.0007663	0.000437	1.69
	FALSE	High	GEPKPELSLAPVAVR		1.99087e-05	0.000684825	1	4	2	A7B2H9	0	1562.89	High	1.31	0.0007663	1.681e-05	0.58
	FALSE	High	LLLPVDAVAADEFSNDANIK		5.77868e-08	0.000684825	1	4	1	A7B2H9	0	2115.1	High	0.31	0.0007663	4.56e-08	3.55
	FALSE	High	LSELLGQEVK		0.00410403	0.00132606	1	4	1	A7B2H9	0	1115.63	High	-0.66	0.00131	0.003671	2.68
	FALSE	High	ISVINNLLEK		0.0133307	0.00132606	1	4	1	A7B2H9	0	1142.68	High	-2.05	0.00131	0.01212	1.63
	FALSE	High	LVAALPTIK		0.00606674	0.00132606	1	4	1	A7B2H9	0	925.608	High	-1.34	0.00131	0.00546	1.7
	FALSE	High	SLLEEDYLQYALDMIEK	1xOxidation [M14]	0.000674223	0.000684825	1	4	1	A7B2H9	0	2089	High	-2.06	0.0007663	0.0005922	2.49
	FALSE	High	VILCSHLGKPK	1xCarbamidomethyl [C4]	1.36164e-05	0.000684825	1	4	3	A7B2H9	0	1251.72	High	-0.77	0.0007663	1.14e-05	1.58
	FALSE	High	VVPQNEIPEGWMGLDIGPETAK	1xOxidation [M12]	5.97705e-05	0.000684825	1	4	1	A7B2H9	0	2396.18	High	2.5	0.0007663	5.091e-05	2.29
FALSE	High	Master Protein	A0AAW6D622	Alpha-1,4 glucan phosphorylase OS=Mediterraneibacter gnavus OX=33038 GN=PNW85_00870 PE=3 SV=1	0	53.34	18	13	14	13	753	86.7	5.41	18.45	13	1
	Checked	Confidence	Sequence	Modifications	Qvality PEP	Qvality q-value	# Protein Groups	# Proteins	# PSMs	Master Protein Accessions	# Missed Cleavages	Theo. MH+ [Da]	Confidence (by Search Engine): Sequest HT	DeltaM [ppm] (by Search Engine): Sequest HT	Percolator q-Value (by Search Engine): Sequest HT	Percolator PEP (by Search Engine): Sequest HT	XCorr (by Search Engine): Sequest HT
	FALSE	High	AGFFSSDR		0.0543328	0.00414858	1	7	1	A0AAW6D622	0	886.405	High	-0.4	0.003752	0.0501	1.34
	FALSE	High	HGHDLTEIEEVELEPSLGNGGLGR		8.65034e-10	0.000684825	1	7	1	A0AAW6D622	0	2558.25	High	1.99	0.0007663	6.513e-10	4.42
	FALSE	High	KHGHDLTEIEEVELEPSLGNGGLGR		2.45115e-08	0.000684825	1	7	1	A0AAW6D622	1	2686.34	High	0.05	0.0007663	1.912e-08	1.38
	FALSE	High	KLYYISAEFLVGK		0.0254919	0.00132606	1	7	1	A0AAW6D622	1	1530.86	High	4	0.00131	0.02326	0.95
	FALSE	High	IGDPVNLGR		0.00871358	0.00132606	1	6	1	A0AAW6D622	0	940.521	High	-0.75	0.00131	0.007882	1.42
	FALSE	High	LHLFDLDSVDESIIGNGIQFDK		6.94556e-07	0.000684825	1	6	1	A0AAW6D622	0	2475.24	High	0.12	0.0007663	5.625e-07	3.64
	FALSE	High	LHLFDLDSVDESIIGNGIQFDKQEIHK		4.02527e-12	0.000684825	1	4	1	A0AAW6D622	1	3110.58	High	3.44	0.0007663	2.857e-12	5.31
	FALSE	High	LLSNNLINLGVFEEVR		0.000144191	0.000684825	1	7	2	A0AAW6D622	0	1830.01	High	-4.01	0.0007663	0.0001242	2.9
	FALSE	High	IYQQYFMVSNAAQLILK	1xOxidation [M7]	0.00339484	0.00132606	1	7	1	A0AAW6D622	0	2046.07	High	4.66	0.00131	0.003022	1.42
	FALSE	High	LYYISAEFLVGK		0.0102347	0.00132606	1	7	1	A0AAW6D622	0	1402.76	High	1.29	0.00131	0.009242	1.04
	FALSE	High	MLVNIAK	1xOxidation [M1]	0.0331587	0.00164783	1	7	1	A0AAW6D622	0	804.465	High	-1.44	0.001604	0.03037	1.08
	FALSE	High	TDVSFEVPFK		0.00234963	0.00132606	1	7	1	A0AAW6D622	0	1168.59	High	-0.94	0.00131	0.002092	2.17
	FALSE	High	TNGITFR		0.120469	0.00906599	1	7	1	A0AAW6D622	0	808.431	High	-0.74	0.008509	0.1129	1.24
FALSE	High	Master Protein	A0AB35IZZ1	DNA-directed RNA polymerase subunit alpha OS=Mediterraneibacter gnavus OX=33038 GN=rpoA PE=3 SV=1	0	53.031	56	15	16	15	319	35.5	4.69	23.88	15	1
	Checked	Confidence	Sequence	Modifications	Qvality PEP	Qvality q-value	# Protein Groups	# Proteins	# PSMs	Master Protein Accessions	# Missed Cleavages	Theo. MH+ [Da]	Confidence (by Search Engine): Sequest HT	DeltaM [ppm] (by Search Engine): Sequest HT	Percolator q-Value (by Search Engine): Sequest HT	Percolator PEP (by Search Engine): Sequest HT	XCorr (by Search Engine): Sequest HT
	FALSE	High	AGINTVEELTNK		0.00118498	0.000684825	1	2	1	A0AB35IZZ1	0	1288.67	High	2.53	0.0007663	0.001047	1.64
	FALSE	High	ELNLELNQGEE		0.0120211	0.00132606	1	2	1	A0AB35IZZ1	0	1287.61	High	-0.07	0.00131	0.01088	1.99
	FALSE	High	FVVEPLER		0.0980092	0.00737854	1	2	1	A0AB35IZZ1	0	988.546	High	-3	0.006938	0.09165	0.96
	FALSE	High	GYGITLGNSLR		0.00304353	0.00132606	1	2	1	A0AB35IZZ1	0	1150.62	High	-1.56	0.00131	0.002715	2.56
	FALSE	High	KSLEEVLAK		0.000330277	0.000684825	1	2	1	A0AB35IZZ1	1	1016.6	High	-1.13	0.0007663	0.0002877	2.99
	FALSE	High	IDGVLHEFSSIPGVKEDVTEIIMNLK	1xOxidation [M23]	1.10102e-07	0.000684825	1	2	1	A0AB35IZZ1	1	2899.51	High	-2.67	0.0007663	8.771e-08	2.27
	FALSE	High	LFIDLSEVAQSAEVMIEKEDDEKEK	1xOxidation [M15]	7.49488e-12	0.000684825	1	2	1	A0AB35IZZ1	2	2911.41	High	-0.39	0.0007663	5.36e-12	5.31
	FALSE	High	LYMELTITK	1xOxidation [M3]	0.00396489	0.00132606	1	2	1	A0AB35IZZ1	0	1127.6	High	4.68	0.00131	0.003536	2.08
	FALSE	High	MFDFNKPNIEITEISEDKK	1xOxidation [M1]	9.53463e-08	0.000684825	1	2	1	A0AB35IZZ1	1	2314.13	High	0.91	0.0007663	7.576e-08	2.82
	FALSE	High	NTSESDEVK		0.0407047	0.0024838	1	2	1	A0AB35IZZ1	0	1008.45	High	-0.01	0.002384	0.03737	1.07
	FALSE	High	RIMLSSLPGAAISSVK	1xOxidation [M3]	0.00114477	0.000684825	1	2	1	A0AB35IZZ1	1	1645.93	High	2.1	0.0007663	0.001009	2.61
	FALSE	High	SLEEVLAK		0.0190304	0.00132606	1	2	1	A0AB35IZZ1	0	888.504	High	-1.31	0.00131	0.01732	0.91
	FALSE	High	SYNCLK	1xCarbamidomethyl [C4]	0.0695515	0.00444109	1	2	1	A0AB35IZZ1	0	784.366	High	3.87	0.004206	0.06442	0.64
	FALSE	High	VGQVTDYDK		0.0433288	0.00280393	1	2	1	A0AB35IZZ1	0	1024.49	High	-1.82	0.002675	0.03983	1.34
	FALSE	High	VNMTVQNTR		0.026534	0.00132606	1	2	1	A0AB35IZZ1	0	1062.54	High	3.26	0.00131	0.02433	1
	FALSE	High	VNMTVQNTR	1xOxidation [M3]	0.00250306	0.00132606	1	2	1	A0AB35IZZ1	0	1078.53	High	-0.72	0.00131	0.002225	1.88
FALSE	High	Master Protein	A0A2N5NSX9	Small ribosomal subunit protein uS19 OS=Mediterraneibacter gnavus OX=33038 GN=rpsS PE=3 SV=1	0	50.555	69	10	12	10	93	10.3	10.24	25.71	10	1
	Checked	Confidence	Sequence	Modifications	Qvality PEP	Qvality q-value	# Protein Groups	# Proteins	# PSMs	Master Protein Accessions	# Missed Cleavages	Theo. MH+ [Da]	Confidence (by Search Engine): Sequest HT	DeltaM [ppm] (by Search Engine): Sequest HT	Percolator q-Value (by Search Engine): Sequest HT	Percolator PEP (by Search Engine): Sequest HT	XCorr (by Search Engine): Sequest HT
	FALSE	High	GPFADASLLK		0.00374338	0.00132606	1	1	1	A0A2N5NSX9	0	1018.56	High	-1.28	0.00131	0.003349	2.09
	FALSE	High	GPFADASLLKK		0.00101447	0.000684825	1	1	1	A0A2N5NSX9	1	1146.65	High	-0.53	0.0007663	0.000893	1.52
	FALSE	High	HVPVYVTEDMVGHK	1xOxidation [M10]	1.38535e-05	0.000684825	1	1	1	A0A2N5NSX9	0	1626.79	High	0.41	0.0007663	1.163e-05	3.31
	FALSE	High	KGPFADASLLK		2.06083e-05	0.000684825	1	1	1	A0A2N5NSX9	1	1146.65	High	0.41	0.0007663	1.735e-05	2.79
	FALSE	High	KGPFADASLLKK		7.18775e-06	0.000684825	1	1	1	A0A2N5NSX9	2	1274.75	High	0.11	0.0007663	5.998e-06	2.83
	FALSE	High	LGEFVATR		0.0157466	0.00132606	1	1	1	A0A2N5NSX9	0	892.489	High	-1.44	0.00131	0.01427	1.94
	FALSE	High	RSTIFPSFVGHTIAVHDGR		1.52175e-12	0.000684825	1	1	1	A0A2N5NSX9	1	2097.1	High	-1.89	0.0007663	1.063e-12	5.25
	FALSE	High	RSTIFPSFVGHTIAVHDGRK		3.01551e-08	0.000684825	1	1	2	A0A2N5NSX9	2	2225.19	High	0.26	0.0007663	2.357e-08	2.72
	FALSE	High	STIFPSFVGHTIAVHDGRK		0.000685964	0.000684825	1	1	1	A0A2N5NSX9	1	2069.09	High	9.18	0.0007663	0.0006017	1.79
	FALSE	High	VDAMNAAGDK		0.0022056	0.000684825	1	1	1	A0A2N5NSX9	0	991.451	High	-6.07	0.0007663	0.001956	1.74
	FALSE	High	VDAMNAAGDK	1xOxidation [M4]	0.00205851	0.000684825	1	1	1	A0A2N5NSX9	0	1007.45	High	3.86	0.0007663	0.001831	3.04
FALSE	High	Master Protein	A0A9Q6AJI5	Oxaloacetate decarboxylase subunit alpha OS=Mediterraneibacter gnavus OX=33038 GN=OZZ17_10950 PE=4 SV=1	0	50.084	27	13	13	13	471	52.6	5.03	21.86	13	1
	Checked	Confidence	Sequence	Modifications	Qvality PEP	Qvality q-value	# Protein Groups	# Proteins	# PSMs	Master Protein Accessions	# Missed Cleavages	Theo. MH+ [Da]	Confidence (by Search Engine): Sequest HT	DeltaM [ppm] (by Search Engine): Sequest HT	Percolator q-Value (by Search Engine): Sequest HT	Percolator PEP (by Search Engine): Sequest HT	XCorr (by Search Engine): Sequest HT
	FALSE	High	DAHQSLIATR		0.00280813	0.00132606	1	6	1	A0A9Q6AJI5	0	1111.59	High	-1.06	0.00131	0.002501	1.48
	FALSE	High	EQGAEDKFYEVLEEVPR		0.0212214	0.00132606	1	6	1	A0A9Q6AJI5	1	2037.98	High	1.83	0.00131	0.01933	0.72
	FALSE	High	FLHEDPWER		0.0307868	0.00164783	1	6	1	A0A9Q6AJI5	0	1228.57	High	-1.21	0.001604	0.02829	1.26
	FALSE	High	FYEVLEEVPR		0.000308236	0.000684825	1	6	1	A0A9Q6AJI5	0	1280.65	High	-2.06	0.0007663	0.0002673	2.08
	FALSE	High	GQNILGYRPYADDVVEYFVQK		3.66544e-06	0.000684825	1	6	1	A0A9Q6AJI5	0	2474.24	High	-0.42	0.0007663	3.022e-06	3.72
	FALSE	High	KVIGEDAEVITCRPADLIPNELDTLRK	1xCarbamidomethyl [C12]	2.40795e-06	0.000684825	1	3	1	A0A9Q6AJI5	2	3065.63	High	2.53	0.0007663	1.977e-06	3.59
	FALSE	High	IEDMGANSICVK	1xCarbamidomethyl [C10]; 1xOxidation [M4]	1.22763e-05	0.000684825	1	6	1	A0A9Q6AJI5	0	1352.62	High	0.32	0.0007663	1.028e-05	2.11
	FALSE	High	IFDCMNDMR	1xCarbamidomethyl [C4]; 2xOxidation [M5; M8]	0.0228632	0.00132606	1	6	1	A0A9Q6AJI5	0	1233.47	High	0.54	0.00131	0.02085	1.09
	FALSE	High	SAANGIDIIR		0.000756463	0.000684825	1	5	1	A0A9Q6AJI5	0	1029.57	High	-1.5	0.0007663	0.0006645	2.37
	FALSE	High	VIGEDAEVITCRPADLIPNELDTLR	1xCarbamidomethyl [C11]	1.21483e-09	0.000684825	1	6	1	A0A9Q6AJI5	0	2809.44	High	0.54	0.0007663	9.156e-10	2.93
	FALSE	High	VIGEDAEVITCRPADLIPNELDTLRK	1xCarbamidomethyl [C11]	1.86873e-05	0.000684825	1	3	1	A0A9Q6AJI5	1	2937.53	High	-1.57	0.0007663	1.569e-05	3.19
	FALSE	High	YGATAKPFNPEVQK		9.04616e-05	0.000684825	1	6	1	A0A9Q6AJI5	0	1549.8	High	1.28	0.0007663	7.756e-05	1.86
	FALSE	High	YGATAKPFNPEVQKK		0.0259335	0.00132606	1	6	1	A0A9Q6AJI5	1	1677.9	High	-0.59	0.00131	0.02378	1.57
FALSE	High	Master Protein	A7B340	Malate/L-lactate dehydrogenase OS=Mediterraneibacter gnavus (strain ATCC 29149 / DSM 114966 / JCM 6515 / VPI C7-9) OX=411470 GN=RUMGNA_01968 PE=4 SV=1	0	49.829	49	13	16	13	333	36.8	5.19	15.69	13	1
	Checked	Confidence	Sequence	Modifications	Qvality PEP	Qvality q-value	# Protein Groups	# Proteins	# PSMs	Master Protein Accessions	# Missed Cleavages	Theo. MH+ [Da]	Confidence (by Search Engine): Sequest HT	DeltaM [ppm] (by Search Engine): Sequest HT	Percolator q-Value (by Search Engine): Sequest HT	Percolator PEP (by Search Engine): Sequest HT	XCorr (by Search Engine): Sequest HT
	FALSE	High	ATCEMQMGAIER	1xCarbamidomethyl [C3]; 2xOxidation [M5; M7]	1.07541e-05	0.000684825	1	5	1	A7B340	0	1428.59	High	-1.06	0.0007663	9.02e-06	1.82
	FALSE	High	EGGEVYYPGELELK		0.00767872	0.00132606	1	7	1	A7B340	0	1582.76	High	-1.47	0.00131	0.006904	1.51
	FALSE	High	FNTVEETDAIVEEILADVK		1.74492e-07	0.000684825	1	6	1	A7B340	0	2135.08	High	4.32	0.0007663	1.394e-07	3.4
	FALSE	High	GFNHEDAENAAVIFAQNSLAGVFSHGLNRFPR		0.00113167	0.000684825	1	7	1	A7B340	1	3485.71	High	0.65	0.0007663	0.0009955	2.41
	FALSE	High	GVQLPVPGGYDTKGELTTDPTEIEK		0.00211857	0.000684825	1	3	1	A7B340	1	2644.34	High	1.49	0.0007663	0.001882	1.61
	FALSE	High	KIGNNPLIMAVPR	1xOxidation [M9]	0.00419949	0.00132606	1	7	1	A7B340	1	1438.82	High	0.06	0.00131	0.003761	2.18
	FALSE	High	IGNNPLIMAVPR	1xOxidation [M8]	0.0001646	0.000684825	1	7	2	A7B340	0	1310.72	High	-1.34	0.0007663	0.0001418	2.07
	FALSE	High	MRVQYDVMVQEFTR	2xOxidation [M1; M8]	0.0273041	0.00164783	1	7	1	A7B340	1	1833.86	High	-2.71	0.001604	0.02505	0.48
	FALSE	High	RGFNHEDAENAAVIFAQNSLAGVFSHGLNR		3.19417e-08	0.000684825	1	7	1	A7B340	1	3241.59	High	0.3	0.0007663	2.505e-08	1.82
	FALSE	High	SNGEHAMIDCAVSQFSYGK	1xCarbamidomethyl [C10]; 1xOxidation [M7]	0.000774078	0.000684825	1	7	2	A7B340	0	2116.91	High	1.92	0.0007663	0.0006805	1.55
	FALSE	High	VQYDVMVQEFTR		0.00403386	0.00132606	1	7	1	A7B340	0	1514.73	High	-1.02	0.00131	0.003615	1.11
	FALSE	High	VQYDVMVQEFTR	1xOxidation [M6]	2.71661e-05	0.000684825	1	7	1	A7B340	0	1530.73	High	0.92	0.0007663	2.291e-05	1.48
	FALSE	High	VVSYLEK		0.0306114	0.00164783	1	7	1	A7B340	0	837.472	High	2.83	0.001604	0.02805	1.62
	FALSE	High	VVSYLEKGEIDPNAK		0.00194345	0.000684825	1	7	1	A7B340	1	1661.87	High	0.52	0.0007663	0.001724	1.18
FALSE	High	Master Protein	A0A414P511	Glutamine synthetase III OS=Mediterraneibacter gnavus OX=33038 GN=O8D18_03855 PE=3 SV=1	0	49.154	29	17	18	17	704	78	5.21	18.56	17	1
	Checked	Confidence	Sequence	Modifications	Qvality PEP	Qvality q-value	# Protein Groups	# Proteins	# PSMs	Master Protein Accessions	# Missed Cleavages	Theo. MH+ [Da]	Confidence (by Search Engine): Sequest HT	DeltaM [ppm] (by Search Engine): Sequest HT	Percolator q-Value (by Search Engine): Sequest HT	Percolator PEP (by Search Engine): Sequest HT	XCorr (by Search Engine): Sequest HT
	FALSE	High	ADDFQLAVHDLIK		0.0148678	0.00132606	1	5	2	A0A414P511	0	1484.77	High	1.17	0.00131	0.01352	2.03
	FALSE	High	AEIQYESYAK		0.00746121	0.00132606	1	6	1	A0A414P511	0	1201.57	High	0.1	0.00131	0.006731	1.36
	FALSE	High	EEGPVQANFYHDEVCPAMENLR	1xCarbamidomethyl [C15]; 1xOxidation [M18]	0.00183482	0.000684825	1	5	1	A0A414P511	0	2621.14	High	0.9	0.0007663	0.001623	1.08
	FALSE	High	GEPDASSFPSGGLR		3.30383e-05	0.000684825	1	6	1	A0A414P511	0	1376.64	High	-0.17	0.0007663	2.795e-05	2.4
	FALSE	High	GQELDDHYFGTIR		0.00355462	0.00132606	1	6	1	A0A414P511	0	1550.72	High	-2.18	0.00131	0.003177	1.91
	FALSE	High	HDSFISAPLPSGK		3.40382e-09	0.000684825	1	6	1	A0A414P511	0	1355.7	High	-0.32	0.0007663	2.597e-09	2.93
	FALSE	High	KDLIYTGR		0.0565186	0.00414858	1	6	1	A0A414P511	1	965.541	High	0.17	0.003933	0.05239	1.18
	FALSE	High	KQFIPAVIK		0.00724987	0.00132606	1	6	1	A0A414P511	1	1043.66	High	-0.88	0.00131	0.006543	2.36
	FALSE	High	LEEVTAQAAAK		0.0493594	0.00320965	1	5	1	A0A414P511	0	1130.61	High	-0.43	0.002675	0.04545	1.51
	FALSE	High	LFGNTTSK		0.0157466	0.00132606	1	6	1	A0A414P511	0	867.457	High	-0.03	0.00131	0.01434	1.59
	FALSE	High	QDAAGATLCIPTAFCSYTGEALDQK	2xCarbamidomethyl [C9; C15]	0.000174351	0.000684825	1	6	1	A0A414P511	0	2688.23	High	-1.85	0.0007663	0.0001508	1.4
	FALSE	High	SMQALNVQALR	1xOxidation [M2]	0.000231156	0.000684825	1	6	1	A0A414P511	0	1246.66	High	0.42	0.0007663	0.0001998	2.84
	FALSE	High	SMVEAIPAMVTEK	2xOxidation [M2; M9]	0.000774078	0.000684825	1	6	1	A0A414P511	0	1437.7	High	2.61	0.0007663	0.00068	1.61
	FALSE	High	TLADTVLAVK		0.00396489	0.00132606	1	6	1	A0A414P511	0	1030.61	High	0.2	0.00131	0.003537	1.35
	FALSE	High	TLFGAMPPKGQELDDHYFGTIR	1xOxidation [M6]	2.46338e-05	0.000684825	1	6	1	A0A414P511	1	2509.22	High	1.38	0.0007663	2.086e-05	2.67
	FALSE	High	TLPELTK		0.0830921	0.00650069	1	6	1	A0A414P511	0	801.472	High	-1.24	0.006122	0.07743	1.38
	FALSE	High	TSPFAFTGNK		0.084482	0.00674459	1	6	1	A0A414P511	0	1069.53	High	-3.04	0.006357	0.0788	1.71
FALSE	High	Master Protein	A7B7A5	ABC transporter, substrate-binding protein, family 5 OS=Mediterraneibacter gnavus (strain ATCC 29149 / DSM 114966 / JCM 6515 / VPI C7-9) OX=411470 GN=RUMGNA_03471 PE=4 SV=1	0	48.82	26	11	11	11	577	63.7	4.67	17.04	11	1
	Checked	Confidence	Sequence	Modifications	Qvality PEP	Qvality q-value	# Protein Groups	# Proteins	# PSMs	Master Protein Accessions	# Missed Cleavages	Theo. MH+ [Da]	Confidence (by Search Engine): Sequest HT	DeltaM [ppm] (by Search Engine): Sequest HT	Percolator q-Value (by Search Engine): Sequest HT	Percolator PEP (by Search Engine): Sequest HT	XCorr (by Search Engine): Sequest HT
	FALSE	High	CDLICYNTR	2xCarbamidomethyl [C1; C5]	0.00021082	0.000684825	1	7	1	A7B7A5	0	1214.53	High	1.69	0.0007663	0.0001824	2.04
	FALSE	High	EKYNDGSDVK		0.0247724	0.00132606	1	7	1	A7B7A5	1	1154.53	High	-1.28	0.00131	0.0227	1.31
	FALSE	High	IQPTLGYGYVAVNHK		1.53658e-05	0.000684825	1	2	1	A7B7A5	0	1659.89	High	-0.52	0.0007663	1.289e-05	2.19
	FALSE	High	IQPTLGYGYVAVNHKNEIFQDAK		3.83916e-07	0.000684825	1	2	1	A7B7A5	1	2605.34	High	-1.71	0.0007663	3.095e-07	2.21
	FALSE	High	MLAEALASTSK	1xOxidation [M1]	0.00299148	0.00132606	1	2	1	A7B7A5	0	1137.58	High	1.26	0.00131	0.002672	1.22
	FALSE	High	NEIFQDAK		0.0232597	0.00132606	1	2	1	A7B7A5	0	964.473	High	1.48	0.00131	0.02126	1.26
	FALSE	High	NGSATEISGIK		0.00170262	0.000684825	1	7	1	A7B7A5	0	1076.56	High	1.79	0.0007663	0.001511	2.79
	FALSE	High	TESQDTNTSLEATNQLIEAEDPSALPETAAK		9.22289e-13	0.000684825	1	4	1	A7B7A5	0	3274.54	High	2.7	0.0007663	6.417e-13	2.97
	FALSE	High	VNVVGYEDYK		0.000662683	0.000684825	1	2	1	A7B7A5	0	1185.58	High	-1.54	0.0007663	0.0005805	2.11
	FALSE	High	VQNIEQSSYVK		0.000337968	0.000684825	1	7	1	A7B7A5	0	1294.66	High	0.56	0.0007663	0.0002933	2.32
	FALSE	High	VVDESTIQITLEAANTSAPYVLGSAVPISTAK		1.2e-06	0.000684825	1	2	1	A7B7A5	0	3245.72	High	2.79	0.0007663	9.772e-07	2.62
FALSE	High	Master Protein	A0A2N5PE01	Elongation factor G OS=Mediterraneibacter gnavus OX=33038 GN=fusA PE=3 SV=1	0	48.283	24	14	19	14	705	78.1	4.93	14.55	14	1
	Checked	Confidence	Sequence	Modifications	Qvality PEP	Qvality q-value	# Protein Groups	# Proteins	# PSMs	Master Protein Accessions	# Missed Cleavages	Theo. MH+ [Da]	Confidence (by Search Engine): Sequest HT	DeltaM [ppm] (by Search Engine): Sequest HT	Percolator q-Value (by Search Engine): Sequest HT	Percolator PEP (by Search Engine): Sequest HT	XCorr (by Search Engine): Sequest HT
	FALSE	High	GNYSMFFDSYEQVPK	1xOxidation [M5]	0.0051059	0.00132606	1	3	1	A0A2N5PE01	0	1827.79	High	0.09	0.00131	0.004578	0.51
	FALSE	High	GRIEGMDDLGGGK	1xOxidation [M6]	0.00243212	0.00132606	1	4	1	A0A2N5PE01	1	1320.62	High	0.13	0.00131	0.002168	1.73
	FALSE	High	HSSDDEPFSALVFK		1.20724e-07	0.000684825	1	4	1	A0A2N5PE01	0	1578.74	High	-1.65	0.0007663	9.589e-08	2.49
	FALSE	High	KATCTCDAIPVCCGTAYR	4xCarbamidomethyl [C4; C6; C12; C13]	0.00528505	0.00132606	1	4	1	A0A2N5PE01	1	2103.91	High	-2.74	0.00131	0.004746	1.18
	FALSE	High	LAEEDPTFR		0.01216	0.00132606	1	4	1	A0A2N5PE01	0	1077.52	High	-1.16	0.00131	0.01099	2.34
	FALSE	High	IEGMDDLGGGK		0.0214662	0.00132606	1	4	1	A0A2N5PE01	0	1091.5	High	-0.65	0.00131	0.01961	1.21
	FALSE	High	IEGMDDLGGGK	1xOxidation [M4]	0.000122025	0.000684825	1	4	1	A0A2N5PE01	0	1107.5	High	-1.47	0.0007663	0.0001052	2.14
	FALSE	High	LGESLAK		0.037163	0.00164783	1	4	1	A0A2N5PE01	0	717.414	High	-0.28	0.001604	0.03414	1.1
	FALSE	High	ILQMHANKR	1xOxidation [M4]	0.0101177	0.00132606	1	5	1	A0A2N5PE01	1	1126.61	High	-0.56	0.00131	0.009158	1.11
	FALSE	High	ILYYTGVNHK		0.0404739	0.0024838	1	4	1	A0A2N5PE01	0	1207.65	High	4.83	0.002384	0.03715	1.58
	FALSE	High	INIIDTPGHVDFTVEVER		1.2e-06	0.000684825	1	4	2	A0A2N5PE01	0	2054.06	High	-1.18	0.0007663	9.801e-07	2.5
	FALSE	High	NIGIMAHIDAGK		0.000119936	0.000684825	1	3	1	A0A2N5PE01	0	1239.65	High	2.7	0.0007663	0.0001033	1.28
	FALSE	High	NIGIMAHIDAGK	1xOxidation [M5]	0.0513514	0.00356054	1	3	1	A0A2N5PE01	0	1255.65	High	2.08	0.003386	0.0473	1.16
	FALSE	High	QADTYNVPR		0.00496125	0.00132606	1	4	1	A0A2N5PE01	0	1063.52	High	1.68	0.00131	0.004457	1.58
	FALSE	High	QASPVLLEPIMK		0.084482	0.00674459	1	4	1	A0A2N5PE01	0	1325.75	High	0.93	0.006357	0.07847	1.72
	FALSE	High	QASPVLLEPIMK	1xOxidation [M11]	0.024631	0.00132606	1	4	2	A0A2N5PE01	0	1341.74	High	-0.4	0.00131	0.02248	1.62
	FALSE	High	VEVTMPEEYMGDIIGDINSR	2xOxidation [M5; M10]	1.38535e-05	0.000684825	1	4	1	A0A2N5PE01	0	2300.04	High	0.99	0.0007663	1.164e-05	1.52
FALSE	High	Master Protein	A0A2N5PNK0	Phosphoribosylaminoimidazole-succinocarboxamide synthase OS=Mediterraneibacter gnavus OX=33038 GN=purC PE=3 SV=1	0	48.092	68	16	16	16	235	26.9	5.08	15.41	16	1
	Checked	Confidence	Sequence	Modifications	Qvality PEP	Qvality q-value	# Protein Groups	# Proteins	# PSMs	Master Protein Accessions	# Missed Cleavages	Theo. MH+ [Da]	Confidence (by Search Engine): Sequest HT	DeltaM [ppm] (by Search Engine): Sequest HT	Percolator q-Value (by Search Engine): Sequest HT	Percolator PEP (by Search Engine): Sequest HT	XCorr (by Search Engine): Sequest HT
	FALSE	High	DMGNVEDAYQEVFR	1xOxidation [M2]	1.01552e-06	0.000684825	1	2	1	A0A2N5PNK0	0	1688.72	High	5.43	0.0007663	8.276e-07	2.19
	FALSE	High	EEIDKITEYTFK		0.00193231	0.000684825	1	2	1	A0A2N5PNK0	1	1515.76	High	-1.93	0.0007663	0.001709	1.41
	FALSE	High	EGVPTHYVEELSDR		0.0020467	0.000684825	1	2	1	A0A2N5PNK0	0	1630.77	High	-0.39	0.0007663	0.001813	1.16
	FALSE	High	EGVPTHYVEELSDRETAVK		0.00306108	0.00132606	1	2	1	A0A2N5PNK0	1	2159.06	High	7.96	0.00131	0.002722	1.34
	FALSE	High	FHGEIILADEISPDTCR	1xCarbamidomethyl [C16]	0.116007	0.00853173	1	2	1	A0A2N5PNK0	0	1972.94	High	4.51	0.008018	0.1083	0.49
	FALSE	High	KFFDEAGIELIDFK		0.00113167	0.000684825	1	2	1	A0A2N5PNK0	1	1671.86	High	-1.25	0.0007663	0.000998	1.67
	FALSE	High	KLEQLYEGK		0.00661295	0.00132606	1	2	1	A0A2N5PNK0	1	1107.6	High	0.93	0.00131	0.005941	1.33
	FALSE	High	KLGIEEGTK		0.0703324	0.00444109	1	2	1	A0A2N5PNK0	1	974.552	High	0.88	0.004206	0.06508	1.34
	FALSE	High	KVEIVPLEVIVR		0.000304709	0.000684825	1	1	1	A0A2N5PNK0	1	1393.88	High	1.49	0.0007663	0.0002642	2.31
	FALSE	High	KVFATEDPDVVIVDYKDDATAFNGEK		0.000297774	0.000684825	1	2	1	A0A2N5PNK0	2	2886.4	High	3.71	0.0007663	0.000259	1.14
	FALSE	High	LEQLYEGK		0.0115472	0.00132606	1	2	1	A0A2N5PNK0	0	979.509	High	-5.42	0.00131	0.01045	2.23
	FALSE	High	LGIEEGTK		0.0347068	0.00164783	1	2	1	A0A2N5PNK0	0	846.457	High	2.28	0.001604	0.03192	0.94
	FALSE	High	LLAPTLEFSYK		3.7283e-05	0.000684825	1	2	1	A0A2N5PNK0	0	1281.71	High	0.93	0.0007663	3.166e-05	1.88
	FALSE	High	MTNYIFQVLEK		4.11156e-05	0.000684825	1	2	1	A0A2N5PNK0	0	1385.71	High	3.13	0.0007663	3.487e-05	2.49
	FALSE	High	VEIVPLEVIVR		1.13942e-06	0.000684825	1	1	1	A0A2N5PNK0	0	1265.78	High	0.29	0.0007663	9.276e-07	2.64
	FALSE	High	VNEVLRK		0.126435	0.00969234	1	2	1	A0A2N5PNK0	1	857.52	High	1.67	0.009105	0.1187	1.66
FALSE	High	Master Protein	A0A6N3F8I5	Orotidine 5'-phosphate decarboxylase OS=Mediterraneibacter gnavus OX=33038 GN=pyrF PE=3 SV=1	0	46.919	44	9	10	9	321	35	5.2	23.14	9	1
	Checked	Confidence	Sequence	Modifications	Qvality PEP	Qvality q-value	# Protein Groups	# Proteins	# PSMs	Master Protein Accessions	# Missed Cleavages	Theo. MH+ [Da]	Confidence (by Search Engine): Sequest HT	DeltaM [ppm] (by Search Engine): Sequest HT	Percolator q-Value (by Search Engine): Sequest HT	Percolator PEP (by Search Engine): Sequest HT	XCorr (by Search Engine): Sequest HT
	FALSE	High	APIVVGLDPMLNYIPEHVQK	1xOxidation [M10]	9.11261e-11	0.000684825	1	5	1	A0A6N3F8I5	0	2249.2	High	-0.05	0.0007663	6.669e-11	5.09
	FALSE	High	DLVHFFNEDGLGAIVNSSR		8.89831e-08	0.000684825	1	5	1	A0A6N3F8I5	0	2090.03	High	-0.93	0.0007663	7.058e-08	3.9
	FALSE	High	DLVVIGDIK		0.0247724	0.00132606	1	5	1	A0A6N3F8I5	0	971.577	High	-2.44	0.00131	0.02268	1.82
	FALSE	High	FGAENFGDASR		0.000169405	0.000684825	1	4	1	A0A6N3F8I5	0	1170.52	High	0.89	0.0007663	0.0001463	1.62
	FALSE	High	GLFILVK		0.0304371	0.00164783	1	5	1	A0A6N3F8I5	0	789.523	High	0.42	0.001604	0.02795	1.25
	FALSE	High	RGDIGSTSAAYAVGHLGSVK		1.31024e-12	0.000684825	1	5	1	A0A6N3F8I5	1	1946.01	High	-4.6	0.0007663	9.162e-13	4.03
	FALSE	High	SKDLVVIGDIKR		0.00117142	0.000684825	1	5	1	A0A6N3F8I5	2	1342.81	High	-1.57	0.0007663	0.001031	2.08
	FALSE	High	TSNPSSGEFQDQLIDGKPLYELVGEK		1.69498e-06	0.000684825	1	5	2	A0A6N3F8I5	0	2851.4	High	-4.16	0.0007663	1.393e-06	2.18
	FALSE	High	TYDLIPAVKPQIAMYEQFGVPGIEAFKK	1xOxidation [M14]	0.0229946	0.00132606	1	5	1	A0A6N3F8I5	1	3169.66	High	1.83	0.00131	0.02096	2.42
FALSE	High	Master Protein	A7B3J6	Small ribosomal subunit protein uS2 OS=Mediterraneibacter gnavus (strain ATCC 29149 / DSM 114966 / JCM 6515 / VPI C7-9) OX=411470 GN=rpsB PE=3 SV=1	0	45.794	62	14	16	14	244	27.4	4.94	17.51	14	1
	Checked	Confidence	Sequence	Modifications	Qvality PEP	Qvality q-value	# Protein Groups	# Proteins	# PSMs	Master Protein Accessions	# Missed Cleavages	Theo. MH+ [Da]	Confidence (by Search Engine): Sequest HT	DeltaM [ppm] (by Search Engine): Sequest HT	Percolator q-Value (by Search Engine): Sequest HT	Percolator PEP (by Search Engine): Sequest HT	XCorr (by Search Engine): Sequest HT
	FALSE	High	AVSDIAAEGGTILFVGTKK		0.0320424	0.00164783	1	3	1	A7B3J6	1	1877.04	High	0.32	0.001604	0.02942	1.33
	FALSE	High	CGMFYVNER	1xCarbamidomethyl [C1]	0.0196968	0.00132606	1	3	1	A7B3J6	0	1175.5	High	1.67	0.00131	0.01794	1.15
	FALSE	High	CGMFYVNER	1xCarbamidomethyl [C1]; 1xOxidation [M3]	0.00150021	0.000684825	1	3	1	A7B3J6	0	1191.49	High	0.64	0.0007663	0.00133	1.76
	FALSE	High	EVIELKK		0.0803768	0.00580593	1	3	1	A7B3J6	1	858.529	High	0.59	0.005162	0.0747	1.3
	FALSE	High	KEVIELK		0.00665106	0.00132606	1	3	1	A7B3J6	1	858.529	High	-1.08	0.00131	0.005982	2.26
	FALSE	High	KEVIELKK		0.00030296	0.000684825	1	3	1	A7B3J6	2	986.624	High	1.48	0.0007663	0.0002632	2.1
	FALSE	High	KIPDAIFIVDPK		0.0285824	0.00164783	1	3	1	A7B3J6	1	1355.79	High	-1.33	0.001604	0.02618	1.55
	FALSE	High	ICVQEAHTLGIPLIGICDTNCDPEELDYVIPGNDDAIR	3xCarbamidomethyl [C2; C17; C21]	2.8798e-08	0.000684825	1	3	1	A7B3J6	0	4296.03	High	5.77	0.0007663	2.251e-08	1.79
	FALSE	High	IPDAIFIVDPK		0.00173225	0.000684825	1	3	1	A7B3J6	0	1227.7	High	-2.8	0.0007663	0.001533	2.66
	FALSE	High	MAEDGTFDVLPK	1xOxidation [M1]	0.0184922	0.00132606	1	2	1	A7B3J6	0	1338.62	High	-3.24	0.00131	0.01682	0.84
	FALSE	High	MAPYIYTER	1xOxidation [M1]	0.00737594	0.00132606	1	3	1	A7B3J6	0	1159.55	High	-2.46	0.00131	0.006641	2.01
	FALSE	High	NGIYIIDLQK		0.000337968	0.000684825	1	3	1	A7B3J6	0	1176.66	High	-0.98	0.0007663	0.0002942	2.6
	FALSE	High	QLLEAGVHFGHQTR		3.64535e-07	0.000684825	1	3	1	A7B3J6	0	1592.83	High	0.59	0.0007663	2.933e-07	2.05
	FALSE	High	SVGMVDDAYK		0.0277767	0.00164783	1	3	1	A7B3J6	0	1084.5	High	2.41	0.001604	0.0255	1.3
	FALSE	High	SVGMVDDAYK	1xOxidation [M4]	0.00149161	0.000684825	1	3	1	A7B3J6	0	1100.49	High	0.47	0.0007663	0.001322	1.01
	FALSE	High	WLGGMLTNFK	1xOxidation [M5]	0.00737594	0.00132606	1	3	1	A7B3J6	0	1182.6	High	0.64	0.00131	0.006638	2.07
FALSE	High	Master Protein	A0A2N5NSQ0	Meso-diaminopimelate D-dehydrogenase OS=Mediterraneibacter gnavus OX=33038 GN=DW142_02830 PE=3 SV=1	0	41.945	52	11	12	11	328	36.1	5.57	25.51	11	1
	Checked	Confidence	Sequence	Modifications	Qvality PEP	Qvality q-value	# Protein Groups	# Proteins	# PSMs	Master Protein Accessions	# Missed Cleavages	Theo. MH+ [Da]	Confidence (by Search Engine): Sequest HT	DeltaM [ppm] (by Search Engine): Sequest HT	Percolator q-Value (by Search Engine): Sequest HT	Percolator PEP (by Search Engine): Sequest HT	XCorr (by Search Engine): Sequest HT
	FALSE	High	ANHSGIPHGGFVLR		8.8913e-05	0.000684825	1	5	1	A0A2N5NSQ0	0	1461.77	High	-0.57	0.0007663	7.605e-05	4.23
	FALSE	High	DKIDVMILCGGSATDLPVQTPEYAK	1xCarbamidomethyl [C9]; 1xOxidation [M6]	0.124417	0.00906599	1	5	1	A0A2N5NSQ0	1	2737.34	High	0	0.008509	0.1165	0.49
	FALSE	High	ECFVVLEEGADAAR	1xCarbamidomethyl [C2]	9.36656e-06	0.000684825	1	5	1	A0A2N5NSQ0	0	1565.73	High	-6.66	0.0007663	7.842e-06	2.67
	FALSE	High	KGGHIGIISVGWDPGMFSLNR	1xOxidation [M16]	3.62254e-05	0.000684825	1	1	1	A0A2N5NSQ0	1	2257.15	High	2.38	0.0007663	3.08e-05	2.02
	FALSE	High	IGILGYGNLGR		0.0135624	0.00132606	1	5	1	A0A2N5NSQ0	0	1132.65	High	0.36	0.00131	0.0123	1.66
	FALSE	High	IPEHFANVDAAAK		0.000289327	0.000684825	1	5	1	A0A2N5NSQ0	0	1382.71	High	0.45	0.0007663	0.0002516	2.08
	FALSE	High	MFNVVDSFDTHAK	1xOxidation [M1]	0.000140909	0.000684825	1	5	1	A0A2N5NSQ0	0	1526.69	High	0.78	0.0007663	0.0001211	2.43
	FALSE	High	NGENPELTTR		0.00292346	0.00132606	1	1	1	A0A2N5NSQ0	0	1130.54	High	0.82	0.00131	0.002605	2.73
	FALSE	High	QNPDMELVAVFTR		0.000336029	0.000684825	1	5	1	A0A2N5NSQ0	0	1519.76	High	8.27	0.0007663	0.0002914	1.83
	FALSE	High	QNPDMELVAVFTR	1xOxidation [M5]	0.000594045	0.000684825	1	5	1	A0A2N5NSQ0	0	1535.75	High	-0.23	0.0007663	0.000519	3.02
	FALSE	High	TMPNYFADYDTTVHFISEEELK	1xOxidation [M2]	5.84101e-05	0.000684825	1	5	1	A0A2N5NSQ0	0	2666.2	High	-0.37	0.0007663	4.979e-05	0.89
	FALSE	High	TVFDIAPAYLSPK		8.44244e-05	0.000684825	1	3	1	A0A2N5NSQ0	0	1421.77	High	2.32	0.0007663	7.215e-05	2.86
FALSE	High	Master Protein	A0A2N5NQ55	LacI family transcriptional regulator OS=Mediterraneibacter gnavus OX=33038 GN=CDL23_03335 PE=3 SV=1	0	41.688	35	11	14	11	371	38.6	4.55	23.84	11	1
	Checked	Confidence	Sequence	Modifications	Qvality PEP	Qvality q-value	# Protein Groups	# Proteins	# PSMs	Master Protein Accessions	# Missed Cleavages	Theo. MH+ [Da]	Confidence (by Search Engine): Sequest HT	DeltaM [ppm] (by Search Engine): Sequest HT	Percolator q-Value (by Search Engine): Sequest HT	Percolator PEP (by Search Engine): Sequest HT	XCorr (by Search Engine): Sequest HT
	FALSE	High	CNTTGPNAESDIADQVNMLNNAINK	1xCarbamidomethyl [C1]	0.0902628	0.00674459	1	4	1	A0A2N5NQ55	0	2704.23	High	1.09	0.006357	0.08401	1.08
	FALSE	High	CNTTGPNAESDIADQVNMLNNAINK	1xCarbamidomethyl [C1]; 1xOxidation [M18]	3.23365e-11	0.000684825	1	4	2	A0A2N5NQ55	0	2720.23	High	-0.66	0.0007663	2.347e-11	4.87
	FALSE	High	DGTLLGSVTQAPVDQGR		0.000157192	0.000684825	1	7	2	A0A2N5NQ55	0	1713.88	High	-0.77	0.0007663	0.0001355	2.77
	FALSE	High	FKELAEADGK		1.24184e-05	0.000684825	1	7	1	A0A2N5NQ55	1	1107.57	High	-0.26	0.0007663	1.039e-05	2.76
	FALSE	High	FKELAEADGKK		0.00372193	0.00132606	1	7	1	A0A2N5NQ55	2	1235.66	High	-0.35	0.00131	0.003334	1.61
	FALSE	High	GMGFINK		0.075615	0.00479626	1	7	1	A0A2N5NQ55	0	766.392	High	-1.22	0.004528	0.07021	1
	FALSE	High	IAIETLNDICEGK	1xCarbamidomethyl [C10]	0.000597474	0.000684825	1	5	1	A0A2N5NQ55	0	1475.74	High	-0.28	0.0007663	0.0005224	1.84
	FALSE	High	QGIDTAAK		0.0172615	0.00132606	1	4	1	A0A2N5NQ55	0	803.426	High	-2.69	0.00131	0.01569	1.04
	FALSE	High	SFQSTYWQAAK		0.000118563	0.000684825	1	7	1	A0A2N5NQ55	0	1316.63	High	2.65	0.0007663	0.0001017	1.53
	FALSE	High	SGGYNFEVVVK		0.000362135	0.000684825	1	5	1	A0A2N5NQ55	0	1198.61	High	0.61	0.0007663	0.0003157	1.97
	FALSE	High	SLQNALDK		0.0543328	0.00414858	1	1	1	A0A2N5NQ55	0	888.479	High	1.39	0.003933	0.05028	1.6
	FALSE	High	VAVVGNEYYVNLVENNAK		0.000274722	0.000684825	1	7	1	A0A2N5NQ55	0	1995.02	High	1.06	0.0007663	0.0002388	2.97
FALSE	High	Master Protein	A0A414SPD7	GGGtGRT protein OS=Mediterraneibacter gnavus OX=33038 GN=DW270_02755 PE=4 SV=1	0	38.316	45	15	15	2	336	35.7	6.79	12.9	15	1
	Checked	Confidence	Sequence	Modifications	Qvality PEP	Qvality q-value	# Protein Groups	# Proteins	# PSMs	Master Protein Accessions	# Missed Cleavages	Theo. MH+ [Da]	Confidence (by Search Engine): Sequest HT	DeltaM [ppm] (by Search Engine): Sequest HT	Percolator q-Value (by Search Engine): Sequest HT	Percolator PEP (by Search Engine): Sequest HT	XCorr (by Search Engine): Sequest HT
	FALSE	High	DAGLDVYNQVK		0.00841825	0.00132606	2	5	1	A0AAJ3KKD5; A0A414SPD7	0	1221.61	High	3.33	0.00131	0.007574	1.45
	FALSE	High	ECIEAGKK	1xCarbamidomethyl [C2]	0.0516423	0.00356054	2	5	1	A0AAJ3KKD5; A0A414SPD7	1	934.466	High	0.87	0.003386	0.04763	0.63
	FALSE	High	FQHPVAGTYK		0.036952	0.00164783	2	5	1	A0AAJ3KKD5; A0A414SPD7	0	1147.59	High	0.92	0.001604	0.03389	1.48
	FALSE	High	FQHPVAGTYKK		0.000250553	0.000684825	2	5	1	A0AAJ3KKD5; A0A414SPD7	1	1275.68	High	-0.07	0.0007663	0.0002169	2.16
	FALSE	High	KYFSVASGGGTGR		0.00817981	0.00132606	2	5	1	A0AAJ3KKD5; A0A414SPD7	1	1286.65	High	3.17	0.00131	0.007371	1.09
	FALSE	High	IDKINAVLNSYGIASIEEAEK		0.0691642	0.00444109	2	5	1	A0AAJ3KKD5; A0A414SPD7	1	2277.2	High	0.96	0.004206	0.06432	0.44
	FALSE	High	RAADAAAAIGEGLQAFCIPGSVADQR	1xCarbamidomethyl [C17]	0.00171244	0.000684825	1	3	1	A0A414SPD7	1	2615.3	High	9.89	0.0007663	0.00152	1.94
	FALSE	High	RAADAAAAIGEGLQAFCIPGSVADQRK	1xCarbamidomethyl [C17]	3.03213e-07	0.000684825	1	3	1	A0A414SPD7	2	2743.39	High	1.21	0.0007663	2.435e-07	2.66
	FALSE	High	SKVNCYGANDVR	1xCarbamidomethyl [C5]	5.32713e-05	0.000684825	2	5	1	A0AAJ3KKD5; A0A414SPD7	1	1382.65	High	1.01	0.0007663	4.539e-05	1.67
	FALSE	High	TAYSDGLR		0.108118	0.00825065	2	5	1	A0AAJ3KKD5; A0A414SPD7	0	882.432	High	-4.33	0.007752	0.1008	1.38
	FALSE	High	TLHPDNMAAGPASYGMTDTLGR	2xOxidation [M7; M16]	0.0141188	0.00132606	2	5	1	A0AAJ3KKD5; A0A414SPD7	0	2308.03	High	0.23	0.00131	0.01278	1.51
	FALSE	High	VGLGHGNLGK		0.00118498	0.000684825	2	5	1	A0AAJ3KKD5; A0A414SPD7	0	951.537	High	2.29	0.0007663	0.001047	1.86
	FALSE	High	VILNGLGK		0.0142002	0.00132606	2	5	1	A0AAJ3KKD5; A0A414SPD7	0	813.519	High	-0.42	0.00131	0.01291	1.35
	FALSE	High	VNCYGANDVR	1xCarbamidomethyl [C3]	0.000914657	0.000684825	2	5	1	A0AAJ3KKD5; A0A414SPD7	0	1167.52	High	0.37	0.0007663	0.0008039	2.08
	FALSE	High	YFSVASGGGTGR		0.0179691	0.00132606	2	5	1	A0AAJ3KKD5; A0A414SPD7	0	1158.55	High	-0.97	0.00131	0.01633	2.47
FALSE	High	Master Protein	A7AZH2	3beta-hydroxysteroid dehydrogenase OS=Mediterraneibacter gnavus (strain ATCC 29149 / DSM 114966 / JCM 6515 / VPI C7-9) OX=411470 GN=RUMGNA_00694 PE=1 SV=1	0	37.946	42	10	11	10	276	29	5.27	16.53	10	1
	Checked	Confidence	Sequence	Modifications	Qvality PEP	Qvality q-value	# Protein Groups	# Proteins	# PSMs	Master Protein Accessions	# Missed Cleavages	Theo. MH+ [Da]	Confidence (by Search Engine): Sequest HT	DeltaM [ppm] (by Search Engine): Sequest HT	Percolator q-Value (by Search Engine): Sequest HT	Percolator PEP (by Search Engine): Sequest HT	XCorr (by Search Engine): Sequest HT
	FALSE	High	ALFAEIQEK		0.124417	0.00906599	1	5	1	A7AZH2	0	1048.57	High	0.53	0.008509	0.1167	0.78
	FALSE	High	AVAVDYATK		0.0167731	0.00132606	1	6	1	A7AZH2	0	937.499	High	-1.66	0.00131	0.01529	1.15
	FALSE	High	CDVSNKDAVK	1xCarbamidomethyl [C1]	0.00188836	0.000684825	1	6	1	A7AZH2	1	1135.54	High	-1.02	0.0007663	0.001677	1.43
	FALSE	High	EGATVVAVGR		6.36771e-05	0.000684825	1	2	1	A7AZH2	0	958.532	High	-0.46	0.0007663	5.421e-05	2.05
	FALSE	High	GAAVVAAMEEAGGK		0.101832	0.00767008	1	6	1	A7AZH2	0	1260.63	High	-1.83	0.007213	0.09488	1.27
	FALSE	High	GAAVVAAMEEAGGK	1xOxidation [M8]	0.000262359	0.000684825	1	6	1	A7AZH2	0	1276.62	High	-1.22	0.0007663	0.0002279	2.45
	FALSE	High	GFPSAAAYVASK		4.63981e-05	0.000684825	1	5	1	A7AZH2	0	1168.6	High	-1.64	0.0007663	3.94e-05	2.03
	FALSE	High	KNATPEEQAATILYFASDEAR		1.79586e-07	0.000684825	1	6	1	A7AZH2	1	2325.14	High	-1.53	0.0007663	1.438e-07	2.37
	FALSE	High	IMLVTGATSGIGR	1xOxidation [M2]	3.41992e-05	0.000684825	1	6	1	A7AZH2	0	1291.7	High	0.6	0.0007663	2.904e-05	2.55
	FALSE	High	LMQPSGGAIVNVSSVAGMR	2xOxidation [M2; M18]	0.000383588	0.000684825	1	6	1	A7AZH2	0	1905.95	High	-2.46	0.0007663	0.0003339	2.79
	FALSE	High	NATPEEQAATILYFASDEAR		6.86245e-05	0.000684825	1	6	1	A7AZH2	0	2197.04	High	-3.71	0.0007663	5.874e-05	2.27
FALSE	High	Master Protein	A0A6N3G4P6	Triosephosphate isomerase OS=Mediterraneibacter gnavus OX=33038 GN=tpiA PE=3 SV=1	0	37.899	56	10	14	10	237	25.5	4.55	16.12	10	1
	Checked	Confidence	Sequence	Modifications	Qvality PEP	Qvality q-value	# Protein Groups	# Proteins	# PSMs	Master Protein Accessions	# Missed Cleavages	Theo. MH+ [Da]	Confidence (by Search Engine): Sequest HT	DeltaM [ppm] (by Search Engine): Sequest HT	Percolator q-Value (by Search Engine): Sequest HT	Percolator PEP (by Search Engine): Sequest HT	XCorr (by Search Engine): Sequest HT
	FALSE	High	ADFGQIVNYK		0.00171244	0.000684825	1	2	1	A0A6N3G4P6	0	1154.58	High	0.08	0.0007663	0.001517	2.35
	FALSE	High	AFEHGITPIMCCGETLEQR	2xCarbamidomethyl [C11; C12]	0.0116807	0.00132606	1	2	1	A0A6N3G4P6	0	2249.01	High	-2.66	0.00131	0.01056	0.81
	FALSE	High	AFEHGITPIMCCGETLEQR	2xCarbamidomethyl [C11; C12]; 1xOxidation [M10]	0.00516493	0.00132606	1	2	1	A0A6N3G4P6	0	2265.01	High	-2.59	0.00131	0.004643	2.47
	FALSE	High	DYFGETNEDVNK		1.15896e-05	0.000684825	1	2	1	A0A6N3G4P6	0	1430.61	High	0.76	0.0007663	9.686e-06	1.86
	FALSE	High	ECIAEVYDEATAEAIR	1xCarbamidomethyl [C2]	4.85845e-05	0.000684825	1	2	1	A0A6N3G4P6	0	1839.84	High	-1.25	0.0007663	4.131e-05	2.6
	FALSE	High	EQGVTMDFIR		0.0101761	0.00132606	1	2	1	A0A6N3G4P6	0	1195.58	High	-4.13	0.00131	0.00918	1.84
	FALSE	High	EQGVTMDFIR	1xOxidation [M6]	0.129171	0.00998808	1	2	1	A0A6N3G4P6	0	1211.57	High	-3.44	0.009378	0.1213	1.47
	FALSE	High	IQYGGSVNAATAPELFAQPDIDGGLVGGASLK		0.000146702	0.000684825	1	2	3	A0A6N3G4P6	0	3116.59	High	-0.5	0.0007663	0.0001265	1.73
	FALSE	High	RDYFGETNEDVNK		0.0873275	0.00674459	1	2	1	A0A6N3G4P6	1	1586.71	High	1.13	0.006357	0.08127	1.28
	FALSE	High	TATTEQAQEVCK	1xCarbamidomethyl [C11]	3.10114e-05	0.000684825	1	2	1	A0A6N3G4P6	0	1365.63	High	-0.84	0.0007663	2.62e-05	2.73
	FALSE	High	VGFQNVTADQAK		2.17096e-06	0.000684825	1	2	1	A0A6N3G4P6	0	1277.65	High	0.18	0.0007663	1.781e-06	2.27
	FALSE	High	YVVLGHSERR		0.0581315	0.00414858	1	2	1	A0A6N3G4P6	1	1215.66	High	-0.66	0.003933	0.05375	1.03
FALSE	High	Master Protein	A0A2N5PP28	Glutamate synthase large subunit OS=Mediterraneibacter gnavus OX=33038 GN=gltB PE=3 SV=1	0	36.914	13	16	16	16	1516	169.1	6.21	7.02	16	1
	Checked	Confidence	Sequence	Modifications	Qvality PEP	Qvality q-value	# Protein Groups	# Proteins	# PSMs	Master Protein Accessions	# Missed Cleavages	Theo. MH+ [Da]	Confidence (by Search Engine): Sequest HT	DeltaM [ppm] (by Search Engine): Sequest HT	Percolator q-Value (by Search Engine): Sequest HT	Percolator PEP (by Search Engine): Sequest HT	XCorr (by Search Engine): Sequest HT
	FALSE	High	EETMESGALKGELHK	1xOxidation [M4]	0.0458572	0.00280393	1	9	1	A0A2N5PP28	1	1674.8	High	2.32	0.002675	0.04226	1.27
	FALSE	High	EGLELLGFR		0.00620782	0.00132606	1	10	1	A0A2N5PP28	0	1033.57	High	-3.56	0.00131	0.005566	1.77
	FALSE	High	ELGISLGEER		0.00186676	0.000684825	1	10	1	A0A2N5PP28	0	1102.57	High	0.65	0.0007663	0.001655	1.36
	FALSE	High	EILADFDAYLQK		2.74806e-05	0.000684825	1	5	1	A0A2N5PP28	0	1425.73	High	0.06	0.0007663	2.321e-05	1.13
	FALSE	High	EVPVHPEVLGEK		0.0549488	0.00414858	1	10	1	A0A2N5PP28	0	1332.72	High	-1.92	0.003933	0.05088	1
	FALSE	High	EVTDKYFAGTVSR		0.00171244	0.000684825	1	10	1	A0A2N5PP28	1	1472.74	High	-2.32	0.0007663	0.001517	1.12
	FALSE	High	FVAQELR		0.0496393	0.00356054	1	11	1	A0A2N5PP28	0	862.478	High	-0.86	0.003051	0.04573	1.16
	FALSE	High	GMFLVGQLR	1xOxidation [M2]	0.026534	0.00132606	1	10	1	A0A2N5PP28	0	1036.56	High	1.24	0.00131	0.02426	0.96
	FALSE	High	KIDAEETGYLR		3.60175e-05	0.000684825	1	10	1	A0A2N5PP28	1	1294.66	High	4.31	0.0007663	3.062e-05	1.71
	FALSE	High	KMFEIIVEK	1xOxidation [M2]	0.125087	0.00906599	1	10	1	A0A2N5PP28	1	1152.63	High	-1.66	0.008509	0.1173	1.37
	FALSE	High	NFAAGMSGGIAYVLDENSHLYR	1xOxidation [M6]	8.34582e-05	0.000684825	1	10	1	A0A2N5PP28	0	2401.12	High	11.04	0.0007663	7.156e-05	1.61
	FALSE	High	SAGTILGAEITR		0.0537234	0.00356054	1	10	1	A0A2N5PP28	0	1188.66	High	6.79	0.003386	0.04972	1.82
	FALSE	High	SLMDFAYAEK	1xOxidation [M3]	0.00613688	0.00132606	1	10	1	A0A2N5PP28	0	1190.54	High	-2.59	0.00131	0.005516	1.45
	FALSE	High	SNSGEGGESDERLDSANTETDR		0.0306114	0.00164783	1	10	1	A0A2N5PP28	1	2325.97	High	-0.18	0.001604	0.02799	0.16
	FALSE	High	VAVVPITYYK		0.00803999	0.00132606	1	10	1	A0A2N5PP28	0	1152.67	High	-0.87	0.00131	0.007239	1.54
	FALSE	High	VFINGVAGER		0.01216	0.00132606	1	10	1	A0A2N5PP28	0	1061.57	High	-1.4	0.00131	0.01102	1.73
FALSE	High	Master Protein	A0A2N5NT10	Large ribosomal subunit protein uL5 OS=Mediterraneibacter gnavus OX=33038 GN=rplE PE=3 SV=1	0	36.823	49	10	12	10	179	20.3	9.04	13.04	10	1
	Checked	Confidence	Sequence	Modifications	Qvality PEP	Qvality q-value	# Protein Groups	# Proteins	# PSMs	Master Protein Accessions	# Missed Cleavages	Theo. MH+ [Da]	Confidence (by Search Engine): Sequest HT	DeltaM [ppm] (by Search Engine): Sequest HT	Percolator q-Value (by Search Engine): Sequest HT	Percolator PEP (by Search Engine): Sequest HT	XCorr (by Search Engine): Sequest HT
	FALSE	High	AKNSVANFK		0.0101761	0.00132606	1	2	1	A0A2N5NT10	1	978.537	High	-0.26	0.00131	0.009186	1.65
	FALSE	High	EQLIFPEIEYDKVDK		7.8359e-06	0.000684825	1	2	1	A0A2N5NT10	1	1865.95	High	-2.73	0.0007663	6.515e-06	3.17
	FALSE	High	GMDVIFVTTAK	1xOxidation [M2]	1.51028e-05	0.000684825	1	2	1	A0A2N5NT10	0	1197.62	High	0.34	0.0007663	1.269e-05	1.89
	FALSE	High	GNYALGIK		0.0643129	0.00414858	1	2	1	A0A2N5NT10	0	835.467	High	-0.81	0.003933	0.0595	1.79
	FALSE	High	IAGQKAVLTR		0.121119	0.00906599	1	2	1	A0A2N5NT10	1	1056.65	High	-0.26	0.008509	0.1134	0.88
	FALSE	High	LKEQYQNEIVDAMIK		0.0294112	0.00164783	1	2	1	A0A2N5NT10	1	1821.94	High	-1.52	0.001604	0.02697	1.16
	FALSE	High	LKEQYQNEIVDAMIKK		0.000136126	0.000684825	1	2	1	A0A2N5NT10	2	1950.04	High	0.72	0.0007663	0.000117	1.96
	FALSE	High	LKEQYQNEIVDAMIKK	1xOxidation [M13]	8.54471e-07	0.000684825	1	2	1	A0A2N5NT10	2	1966.03	High	-0.17	0.0007663	6.946e-07	2.89
	FALSE	High	MYEFVDR	1xOxidation [M1]	0.0196968	0.00132606	1	2	1	A0A2N5NT10	0	975.424	High	-2.18	0.00131	0.01791	0.67
	FALSE	High	NSVANFK		0.0213435	0.00132606	1	2	1	A0A2N5NT10	0	779.405	High	-0.11	0.00131	0.01952	1.49
	FALSE	High	VVINMGVGEAK		2.03724e-05	0.000684825	1	2	1	A0A2N5NT10	0	1116.61	High	0.42	0.0007663	1.717e-05	1.2
	FALSE	High	VVINMGVGEAK	1xOxidation [M5]	0.00250306	0.00132606	1	2	1	A0A2N5NT10	0	1132.6	High	-0.71	0.00131	0.002231	1.64
FALSE	High	Master Protein	A0A2N5P6A8	Carboxyl transferase OS=Mediterraneibacter gnavus OX=33038 GN=DW142_00415 PE=4 SV=1	0	36.33	39	13	13	13	478	51	4.73	8.49	13	1
	Checked	Confidence	Sequence	Modifications	Qvality PEP	Qvality q-value	# Protein Groups	# Proteins	# PSMs	Master Protein Accessions	# Missed Cleavages	Theo. MH+ [Da]	Confidence (by Search Engine): Sequest HT	DeltaM [ppm] (by Search Engine): Sequest HT	Percolator q-Value (by Search Engine): Sequest HT	Percolator PEP (by Search Engine): Sequest HT	XCorr (by Search Engine): Sequest HT
	FALSE	High	CDTASAEYQSK	1xCarbamidomethyl [C1]	0.0025175	0.00132606	1	4	1	A0A2N5P6A8	0	1259.52	High	-1.98	0.00131	0.002244	0.83
	FALSE	High	KYVIGAFEMLFTK	1xOxidation [M9]	0.083553	0.00650069	1	6	1	A0A2N5P6A8	1	1562.83	High	-0.87	0.006122	0.07759	0.82
	FALSE	High	IANIYDMAMK	2xOxidation [M7; M9]	6.82307e-05	0.000684825	1	6	1	A0A2N5P6A8	0	1201.56	High	1.47	0.0007663	5.835e-05	1.42
	FALSE	High	IATVLDEGSFVEIGGAVTAR		0.0066894	0.00132606	1	3	1	A0A2N5P6A8	0	2005.06	High	-0.26	0.00131	0.006009	1.11
	FALSE	High	IMYADANAETLK	1xOxidation [M2]	0.0345095	0.00164783	1	1	1	A0A2N5P6A8	0	1355.65	High	0.03	0.001604	0.03176	0.82
	FALSE	High	LNGMTVGAVANR	1xOxidation [M4]	0.000685964	0.000684825	1	6	1	A0A2N5P6A8	0	1218.63	High	6.32	0.0007663	0.0006025	2.6
	FALSE	High	LTYAFANASVPK		0.00741846	0.00132606	1	6	1	A0A2N5P6A8	0	1281.68	High	4.26	0.00131	0.006664	1.45
	FALSE	High	MGAPVIGLIDCAGLR	1xCarbamidomethyl [C11]; 1xOxidation [M1]	0.00284061	0.00132606	1	6	1	A0A2N5P6A8	0	1558.81	High	1.83	0.00131	0.00253	1.74
	FALSE	High	RGYVDAIIDAADTR		0.0247724	0.00132606	1	6	1	A0A2N5P6A8	1	1535.78	High	-5.14	0.00131	0.02267	0.87
	FALSE	High	RGYVDAIIDAADTRK		0.0116807	0.00132606	1	6	1	A0A2N5P6A8	2	1663.88	High	-1.63	0.00131	0.01057	0.92
	FALSE	High	SLICMLPANFEDDASYDECTDDLNR	2xCarbamidomethyl [C4; C19]; 1xOxidation [M5]	0.000115199	0.000684825	1	6	1	A0A2N5P6A8	0	2980.23	High	-0.36	0.0007663	9.905e-05	2.64
	FALSE	High	TAGLVDVTGTEEEILGQIR		4.53657e-07	0.000684825	1	4	1	A0A2N5P6A8	0	2001.05	High	-0.02	0.0007663	3.659e-07	3.25
	FALSE	High	VYDAEGNAESYEQVLTVDGCKK	1xCarbamidomethyl [C20]	0.00306108	0.00132606	1	3	1	A0A2N5P6A8	1	2475.13	High	-0.32	0.00131	0.002733	1.32
FALSE	High	Master Protein	A0A412NGH6	Iron-responsive protein-like OS=Mediterraneibacter gnavus OX=33038 GN=DWX36_09975 PE=4 SV=1	0	35.542	18	10	12	10	755	82	5.3	7.98	10	1
	Checked	Confidence	Sequence	Modifications	Qvality PEP	Qvality q-value	# Protein Groups	# Proteins	# PSMs	Master Protein Accessions	# Missed Cleavages	Theo. MH+ [Da]	Confidence (by Search Engine): Sequest HT	DeltaM [ppm] (by Search Engine): Sequest HT	Percolator q-Value (by Search Engine): Sequest HT	Percolator PEP (by Search Engine): Sequest HT	XCorr (by Search Engine): Sequest HT
	FALSE	High	FPQVGEGNVGVGSTIFAVKPGDGSAR		4.31424e-13	0.000684825	1	5	2	A0A412NGH6	0	2546.3	High	4.61	0.0007663	2.979e-13	3.33
	FALSE	High	GVADPSVEIK		0.0110285	0.00132606	1	5	1	A0A412NGH6	0	1014.55	High	0.85	0.00131	0.009999	1.83
	FALSE	High	KDPAYVGR		0.0537234	0.00356054	1	7	1	A0A412NGH6	1	905.484	High	-2.26	0.003386	0.04957	1.03
	FALSE	High	KPEVIGIYLDGEPAK		0.00540797	0.00132606	1	4	1	A0A412NGH6	0	1628.89	High	1.26	0.00131	0.004843	1.84
	FALSE	High	IQEFYEIHGR		0.00032276	0.000684825	1	7	2	A0A412NGH6	0	1291.64	High	-4.73	0.0007663	0.0002805	1.47
	FALSE	High	NIGADEFTFSVYPASTPIYMELVK	1xOxidation [M20]	0.11476	0.00853173	1	7	1	A0A412NGH6	0	2708.32	High	5.06	0.008018	0.1071	0.84
	FALSE	High	TDEKIQEFYEIHGR		0.0239356	0.00132606	1	7	1	A0A412NGH6	1	1764.86	High	0.41	0.00131	0.02191	0.67
	FALSE	High	VMEFVGPGVSK	1xOxidation [M2]	0.011748	0.00132606	1	7	1	A0A412NGH6	0	1165.59	High	2.72	0.00131	0.01065	0.73
	FALSE	High	VQEKFPQVGEGNVGVGSTIFAVKPGDGSAR		0.00260587	0.00132606	1	5	1	A0A412NGH6	1	3030.56	High	1.82	0.00131	0.002325	1.26
	FALSE	High	VVSEIHDPVTTTDELIPSGETSSYR		0.000159012	0.000684825	1	7	1	A0A412NGH6	0	2732.33	High	1.6	0.0007663	0.0001371	1.74
FALSE	High	Master Protein	A0A2N5Q1B6	Butanol dehydrogenase OS=Mediterraneibacter gnavus OX=33038 GN=CDL18_00245 PE=4 SV=1	0	35.202	31	13	14	13	393	42.8	5.24	11.23	13	1
	Checked	Confidence	Sequence	Modifications	Qvality PEP	Qvality q-value	# Protein Groups	# Proteins	# PSMs	Master Protein Accessions	# Missed Cleavages	Theo. MH+ [Da]	Confidence (by Search Engine): Sequest HT	DeltaM [ppm] (by Search Engine): Sequest HT	Percolator q-Value (by Search Engine): Sequest HT	Percolator PEP (by Search Engine): Sequest HT	XCorr (by Search Engine): Sequest HT
	FALSE	High	AIDPATMEK		0.0558855	0.00414858	1	2	1	A0A2N5Q1B6	0	975.482	High	-8.35	0.003933	0.05169	1.73
	FALSE	High	AIDPATMEK	1xOxidation [M7]	0.0188132	0.00132606	1	2	1	A0A2N5Q1B6	0	991.476	High	1.52	0.00131	0.01715	1.63
	FALSE	High	ALINSLVEK		0.0176624	0.00132606	1	3	1	A0A2N5Q1B6	0	986.588	High	-0.76	0.00131	0.01603	1.73
	FALSE	High	ALINSLVEKIDDFNVK		0.000319066	0.000684825	1	3	1	A0A2N5Q1B6	1	1818	High	-0.79	0.0007663	0.0002774	1.08
	FALSE	High	AILVVGGGSMKR	1xOxidation [M10]	0.115382	0.00853173	1	3	1	A0A2N5Q1B6	1	1203.69	High	-0.65	0.008018	0.1081	0.76
	FALSE	High	DFGIEENEFK		0.0235277	0.00132606	1	2	1	A0A2N5Q1B6	0	1227.55	High	0.57	0.00131	0.02154	1.4
	FALSE	High	EAGMEVQLFEGVEPDPSVETVMK	2xOxidation [M4; M22]	9.92664e-08	0.000684825	1	3	1	A0A2N5Q1B6	0	2553.17	High	2.34	0.0007663	7.898e-08	3.38
	FALSE	High	KAILVVGGGSMK	1xOxidation [M11]	0.00676673	0.00132606	1	3	1	A0A2N5Q1B6	1	1175.68	High	-0.49	0.00131	0.006104	1.22
	FALSE	High	KAILVVGGGSMKR	1xOxidation [M11]	0.0123006	0.00132606	1	3	1	A0A2N5Q1B6	2	1331.78	High	0.91	0.00131	0.01113	1.42
	FALSE	High	MGLPGASEK		0.05464	0.00414858	1	2	1	A0A2N5Q1B6	0	889.445	High	-1.31	0.003933	0.05042	0.62
	FALSE	High	TGAAFSTGHIPHGCANAIYLPYVIK	1xCarbamidomethyl [C14]	1.05093e-05	0.000684825	1	3	1	A0A2N5Q1B6	0	2658.35	High	0.86	0.0007663	8.772e-06	2.77
	FALSE	High	TLKDFGIEENEFK		0.0226027	0.00132606	1	2	1	A0A2N5Q1B6	1	1569.78	High	1.05	0.00131	0.02067	1.16
	FALSE	High	TLKDFGIEENEFKEK		0.000747807	0.000684825	1	2	1	A0A2N5Q1B6	2	1826.92	High	2.08	0.0007663	0.0006558	1.29
	FALSE	High	YNAKDPVAAK		0.0232597	0.00132606	1	3	1	A0A2N5Q1B6	1	1076.57	High	-2.18	0.00131	0.02125	1.44
FALSE	High	Master Protein	A0AAW6DBB7	Phosphoglucomutase OS=Mediterraneibacter gnavus OX=33038 GN=PNW85_04225 PE=3 SV=1	0	34.96	27	12	14	12	576	63.7	4.92	10.06	12	1
	Checked	Confidence	Sequence	Modifications	Qvality PEP	Qvality q-value	# Protein Groups	# Proteins	# PSMs	Master Protein Accessions	# Missed Cleavages	Theo. MH+ [Da]	Confidence (by Search Engine): Sequest HT	DeltaM [ppm] (by Search Engine): Sequest HT	Percolator q-Value (by Search Engine): Sequest HT	Percolator PEP (by Search Engine): Sequest HT	XCorr (by Search Engine): Sequest HT
	FALSE	High	ATQGLANYILK		0.0840163	0.00674459	1	10	1	A0AAW6DBB7	0	1191.67	High	3.09	0.006357	0.07832	1.5
	FALSE	High	AVTDYTTMK	1xOxidation [M8]	0.0365334	0.00164783	1	10	1	A0AAW6DBB7	0	1045.49	High	13.05	0.001604	0.03365	0.77
	FALSE	High	AYVFDSLRPTPELSYAVR		0.062887	0.00414858	1	10	1	A0AAW6DBB7	0	2084.08	High	2.43	0.003933	0.05828	1.17
	FALSE	High	ELGFENVYVVK		5.176e-05	0.000684825	1	14	1	A0AAW6DBB7	0	1296.68	High	-0.21	0.0007663	4.397e-05	1.18
	FALSE	High	EQELPDGEFPTVSYPNPEAAEAFELGLK		5.77868e-08	0.000684825	1	10	2	A0AAW6DBB7	0	3077.46	High	4.94	0.0007663	4.568e-08	2.36
	FALSE	High	EVLAMIDKIM	2xOxidation [M5; M10]	0.000496981	0.000684825	1	10	2	A0AAW6DBB7	1	1194.61	High	-0.59	0.0007663	0.0004341	2.03
	FALSE	High	GVAIAFDSR		0.0169668	0.00132606	1	10	1	A0AAW6DBB7	0	935.495	High	-0.04	0.00131	0.01539	1.96
	FALSE	High	IQEILETLRK		0.00139211	0.000684825	1	9	1	A0AAW6DBB7	1	1242.74	High	1.02	0.0007663	0.001227	1.94
	FALSE	High	IVYSPLHGTGNIPAR		5.51577e-06	0.000684825	1	10	1	A0AAW6DBB7	0	1594.87	High	1.55	0.0007663	4.58e-06	1.06
	FALSE	High	MNIYTVR	1xOxidation [M1]	0.111092	0.00825065	1	13	1	A0AAW6DBB7	0	912.461	High	-0.07	0.007752	0.104	0.91
	FALSE	High	QVIHQDAIDAVGK		0.0070445	0.00132606	1	10	1	A0AAW6DBB7	0	1393.74	High	3.57	0.00131	0.006323	1.47
	FALSE	High	YGYYKDDIQSITLK		0.00162604	0.000684825	1	10	1	A0AAW6DBB7	1	1706.86	High	0.41	0.0007663	0.001441	1.52
FALSE	High	Master Protein	A0AAJ3KL61	Large ribosomal subunit protein uL3 OS=Mediterraneibacter gnavus OX=33038 GN=rplC PE=3 SV=1	0	34.822	40	11	11	11	227	24.5	9.88	17.83	11	1
	Checked	Confidence	Sequence	Modifications	Qvality PEP	Qvality q-value	# Protein Groups	# Proteins	# PSMs	Master Protein Accessions	# Missed Cleavages	Theo. MH+ [Da]	Confidence (by Search Engine): Sequest HT	DeltaM [ppm] (by Search Engine): Sequest HT	Percolator q-Value (by Search Engine): Sequest HT	Percolator PEP (by Search Engine): Sequest HT	XCorr (by Search Engine): Sequest HT
	FALSE	High	ADIFAAGDK		0.00142451	0.000684825	1	3	1	A0AAJ3KL61	0	907.452	High	-0.9	0.0007663	0.001259	1.99
	FALSE	High	ADIFAAGDKVDATAISK		9.98652e-09	0.000684825	1	3	1	A0AAJ3KL61	1	1692.88	High	2.94	0.0007663	7.726e-09	2.33
	FALSE	High	AVQVGFVDK		0.009498	0.00132606	1	3	1	A0AAJ3KL61	0	962.531	High	0.24	0.00131	0.008569	1.09
	FALSE	High	EFRFENAEEYTLAQEIK		9.58211e-05	0.000684825	1	3	1	A0AAJ3KL61	1	2117.02	High	9.22	0.0007663	8.217e-05	2.74
	FALSE	High	GKGFQGAIK		0.00179308	0.000684825	1	3	1	A0AAJ3KL61	1	905.52	High	2.36	0.0007663	0.001591	2.41
	FALSE	High	GKGFQGAIKR		0.0574811	0.00414858	1	3	1	A0AAJ3KL61	2	1061.62	High	-0.96	0.003933	0.05321	0.9
	FALSE	High	GPMTHGSK	1xOxidation [M3]	0.0747784	0.00444109	1	3	1	A0AAJ3KL61	0	830.383	High	6.36	0.004206	0.06943	1.09
	FALSE	High	KITVQNLEVVR		0.0144469	0.00132606	1	3	1	A0AAJ3KL61	1	1298.78	High	0.62	0.00131	0.01311	2.2
	FALSE	High	KSLITIK		0.0799324	0.00547561	1	4	2	A0AAJ3KL61	1	802.54	High	0.12	0.005162	0.07415	1.72
	FALSE	High	ITVQNLEVVR		0.000292677	0.000684825	1	3	1	A0AAJ3KL61	0	1170.68	High	1.95	0.0007663	0.0002543	1.95
	FALSE	High	VDAENNLLLVK		1.84782e-06	0.000684825	1	3	1	A0AAJ3KL61	0	1227.69	High	3.49	0.0007663	1.513e-06	2.49
FALSE	High	Master Protein	A0A2N5NZ76	Glutamate dehydrogenase OS=Mediterraneibacter gnavus OX=33038 GN=gdhA PE=3 SV=1	0	33.529	30	11	11	11	444	48.2	5.47	11.1	11	1
	Checked	Confidence	Sequence	Modifications	Qvality PEP	Qvality q-value	# Protein Groups	# Proteins	# PSMs	Master Protein Accessions	# Missed Cleavages	Theo. MH+ [Da]	Confidence (by Search Engine): Sequest HT	DeltaM [ppm] (by Search Engine): Sequest HT	Percolator q-Value (by Search Engine): Sequest HT	Percolator PEP (by Search Engine): Sequest HT	XCorr (by Search Engine): Sequest HT
	FALSE	High	AANAGGVATSALEMSQNSER	1xOxidation [M14]	4.74787e-05	0.000684825	1	6	1	A0A2N5NZ76	0	1979.91	High	-2.1	0.0007663	4.047e-05	3.15
	FALSE	High	EIGYMFGQYK	1xOxidation [M5]	0.00246025	0.00132606	1	6	1	A0A2N5NZ76	0	1251.57	High	0.29	0.00131	0.002193	1.83
	FALSE	High	FLGFEQIFK		0.00129924	0.000684825	1	6	1	A0A2N5NZ76	0	1128.61	High	-2.6	0.0007663	0.001148	1.58
	FALSE	High	GLTYGGSLAR		0.0150396	0.00132606	1	6	1	A0A2N5NZ76	0	994.532	High	1.94	0.00131	0.01363	1.44
	FALSE	High	GNYVVGANIAGFEK		1.5914e-07	0.000684825	1	6	1	A0A2N5NZ76	0	1438.73	High	3.25	0.0007663	1.273e-07	1.93
	FALSE	High	GVFEGVLTGK		0.00479307	0.00132606	1	6	1	A0A2N5NZ76	0	1006.56	High	-0.82	0.00131	0.004296	1.99
	FALSE	High	KNPAEPEFHQAVK		0.00543914	0.00132606	1	6	1	A0A2N5NZ76	1	1494.77	High	-6.2	0.00131	0.004873	1.15
	FALSE	High	MSYVDEVIDLVVK	1xMet-loss [N-Term]	4.56038e-05	0.000684825	1	4	1	A0A2N5NZ76	0	1378.75	High	1.45	0.0007663	3.873e-05	1.59
	FALSE	High	NSLTGLPIGGGK		0.00803999	0.00132606	1	6	1	A0A2N5NZ76	0	1113.63	High	-1.86	0.00131	0.007235	2.2
	FALSE	High	NYRPNAEYHEGR		0.0438234	0.00280393	1	6	1	A0A2N5NZ76	0	1505.69	High	1.49	0.002675	0.04028	1.26
	FALSE	High	VQFNSAIGPYK		0.00785728	0.00132606	1	6	1	A0A2N5NZ76	0	1223.64	High	-2.42	0.00131	0.007089	1.37
FALSE	High	Master Protein	A0A9Q6AJS6	Pyrophosphate--fructose 6-phosphate 1-phosphotransferase OS=Mediterraneibacter gnavus OX=33038 GN=pfp PE=3 SV=1	0	33.304	31	9	10	9	407	44.8	4.98	9.55	9	1
	Checked	Confidence	Sequence	Modifications	Qvality PEP	Qvality q-value	# Protein Groups	# Proteins	# PSMs	Master Protein Accessions	# Missed Cleavages	Theo. MH+ [Da]	Confidence (by Search Engine): Sequest HT	DeltaM [ppm] (by Search Engine): Sequest HT	Percolator q-Value (by Search Engine): Sequest HT	Percolator PEP (by Search Engine): Sequest HT	XCorr (by Search Engine): Sequest HT
	FALSE	High	EAIASGAYGVK		0.000705988	0.000684825	1	8	1	A0A9Q6AJS6	0	1065.56	High	-0.4	0.0007663	0.0006201	1.45
	FALSE	High	HAGWLTAASALAR		0.00161671	0.000684825	1	8	1	A0A9Q6AJS6	0	1324.71	High	1.59	0.0007663	0.001432	1.85
	FALSE	High	KFEHDNPVLIYLPETDFDQDAFIEK		1.53014e-11	0.000684825	1	8	1	A0A9Q6AJS6	1	3023.47	High	5.46	0.0007663	1.103e-11	3.77
	FALSE	High	MVAFER	1xOxidation [M1]	0.105218	0.00796805	1	8	1	A0A9Q6AJS6	0	768.371	High	-1.12	0.007497	0.09828	1.02
	FALSE	High	SVELNVCQR	1xCarbamidomethyl [C7]	0.00763472	0.00132606	1	8	1	A0A9Q6AJS6	0	1104.55	High	-2.18	0.00131	0.006875	1.43
	FALSE	High	SVTIVEIMGR	1xOxidation [M8]	0.0176624	0.00132606	1	8	1	A0A9Q6AJS6	0	1120.6	High	0.05	0.00131	0.01603	1.61
	FALSE	High	TIDNDLVETDHTPGFGSAAK		8.39399e-05	0.000684825	1	8	1	A0A9Q6AJS6	0	2087.99	High	0.57	0.0007663	7.181e-05	1.46
	FALSE	High	TTPGSYLGSCR	1xCarbamidomethyl [C10]	0.00657505	0.00132606	1	8	2	A0A9Q6AJS6	0	1198.55	High	8.78	0.00131	0.005919	1.1
	FALSE	High	YARPLIQGEVTVPTEDGVPK		1.31542e-05	0.000684825	1	7	1	A0A9Q6AJS6	0	2169.16	High	1.91	0.0007663	1.102e-05	2.32
FALSE	High	Master Protein	A7B6Z1	Phenylalanine--tRNA ligase alpha subunit OS=Mediterraneibacter gnavus (strain ATCC 29149 / DSM 114966 / JCM 6515 / VPI C7-9) OX=411470 GN=pheS PE=3 SV=1	0	33.03	38	13	13	13	372	42.4	6.7	10.11	13	1
	Checked	Confidence	Sequence	Modifications	Qvality PEP	Qvality q-value	# Protein Groups	# Proteins	# PSMs	Master Protein Accessions	# Missed Cleavages	Theo. MH+ [Da]	Confidence (by Search Engine): Sequest HT	DeltaM [ppm] (by Search Engine): Sequest HT	Percolator q-Value (by Search Engine): Sequest HT	Percolator PEP (by Search Engine): Sequest HT	XCorr (by Search Engine): Sequest HT
	FALSE	High	AAIEELLEETK		9.64004e-06	0.000684825	1	4	1	A7B6Z1	0	1245.66	High	-2.47	0.0007663	8.033e-06	2.91
	FALSE	High	DVAPEERPK		0.0357102	0.00164783	1	4	1	A7B6Z1	0	1040.54	High	-1.16	0.001604	0.03271	1.09
	FALSE	High	FRPHHFPFTEPSAEVDVTCFK	1xCarbamidomethyl [C19]	1.21389e-06	0.000684825	1	4	1	A7B6Z1	0	2548.21	High	-2.29	0.0007663	9.899e-07	3.29
	FALSE	High	GTLEVFAK		0.0224735	0.00132606	1	4	1	A7B6Z1	0	864.483	High	6.43	0.00131	0.0205	0.81
	FALSE	High	HPNTIALEEVER		0.00103809	0.000684825	1	4	1	A7B6Z1	0	1407.72	High	8.49	0.0007663	0.0009161	1.49
	FALSE	High	LLYENDIR		0.0581315	0.00414858	1	4	1	A7B6Z1	0	1035.55	High	-0.16	0.003933	0.05382	1.21
	FALSE	High	MEAAIREEK	1xOxidation [M1]	0.0723212	0.00444109	1	3	1	A7B6Z1	1	1092.54	High	2.88	0.004206	0.06698	1.88
	FALSE	High	MKAEVIDVTLPSK	1xOxidation [M1]	0.014038	0.00132606	1	4	1	A7B6Z1	1	1446.79	High	-1.28	0.00131	0.01272	1.3
	FALSE	High	MKAEVIDVTLPSKK	1xOxidation [M1]	0.00192122	0.000684825	1	4	1	A7B6Z1	2	1574.88	High	-1.63	0.0007663	0.001707	1.86
	FALSE	High	NVSFADLK		0.109299	0.00825065	1	4	1	A7B6Z1	0	893.473	High	-2.04	0.007752	0.1019	1.41
	FALSE	High	SDEVDATHSPSFHQIEGLVIDK		0.00244615	0.00132606	1	4	1	A7B6Z1	0	2424.17	High	-1.89	0.00131	0.002176	1.37
	FALSE	High	VGQLVNETR		0.00069791	0.000684825	1	4	1	A7B6Z1	0	1015.55	High	1.32	0.0007663	0.0006129	1.59
	FALSE	High	VMEQGKLPIR	1xOxidation [M2]	0.0196968	0.00132606	1	4	1	A7B6Z1	1	1186.66	High	-0.17	0.00131	0.01794	2.04
FALSE	High	Master Protein	A0A414UUY8	N-(5'-phosphoribosyl)anthranilate isomerase OS=Mediterraneibacter gnavus OX=33038 GN=trpF PE=3 SV=1	0	32.985	65	9	9	9	233	25.5	4.81	11.14	9	1
	Checked	Confidence	Sequence	Modifications	Qvality PEP	Qvality q-value	# Protein Groups	# Proteins	# PSMs	Master Protein Accessions	# Missed Cleavages	Theo. MH+ [Da]	Confidence (by Search Engine): Sequest HT	DeltaM [ppm] (by Search Engine): Sequest HT	Percolator q-Value (by Search Engine): Sequest HT	Percolator PEP (by Search Engine): Sequest HT	XCorr (by Search Engine): Sequest HT
	FALSE	High	APMAGDIGATGLTHDR	1xOxidation [M3]	0.0235277	0.00132606	1	2	1	A0A414UUY8	0	1598.76	High	-0.15	0.00131	0.02148	1.09
	FALSE	High	APMAGDIGATGLTHDREIDR	1xOxidation [M3]	0.048255	0.00280393	1	2	1	A0A414UUY8	1	2112.01	High	-2.88	0.002675	0.04444	1.17
	FALSE	High	EVLPDVLHLSGDIEGISPLEVQELK		1.22826e-07	0.000684825	1	2	1	A0A414UUY8	0	2729.46	High	2.77	0.0007663	9.785e-08	3.08
	FALSE	High	IMQAIPVLSGVPLEEQK	1xOxidation [M2]	0.00244615	0.00132606	1	2	1	A0A414UUY8	0	1868.02	High	-1.88	0.00131	0.002176	1.52
	FALSE	High	MADVIIQIYGIR	1xMet-loss [N-Term]	0.000184681	0.000684825	1	1	1	A0A414UUY8	0	1260.73	High	2.72	0.0007663	0.0001595	2.7
	FALSE	High	MVVEQGAHHIGVSYGK	1xOxidation [M1]	0.0430836	0.00280393	1	2	1	A0A414UUY8	0	1727.85	High	-2	0.002675	0.03973	1.4
	FALSE	High	QIFEGVQPEAVK		5.51431e-05	0.000684825	1	2	1	A0A414UUY8	0	1344.72	High	1.27	0.0007663	4.711e-05	2.28
	FALSE	High	TPGQLTCEQAK	1xCarbamidomethyl [C7]	2.08523e-06	0.000684825	1	2	1	A0A414UUY8	0	1232.59	High	0.82	0.0007663	1.713e-06	1.57
	FALSE	High	VPCIIAGGLDADNVAEAIHVTHPYGVDSFSLTNYDDER	1xCarbamidomethyl [C3]	1.18596e-05	0.000684825	1	2	1	A0A414UUY8	0	4130.94	High	0.17	0.0007663	9.953e-06	3.08
FALSE	High	Master Protein	A0A2N5NLE3	GTPase Der OS=Mediterraneibacter gnavus OX=33038 GN=der PE=3 SV=1	0	32.115	27	9	9	9	442	49.7	5.8	12.15	9	1
	Checked	Confidence	Sequence	Modifications	Qvality PEP	Qvality q-value	# Protein Groups	# Proteins	# PSMs	Master Protein Accessions	# Missed Cleavages	Theo. MH+ [Da]	Confidence (by Search Engine): Sequest HT	DeltaM [ppm] (by Search Engine): Sequest HT	Percolator q-Value (by Search Engine): Sequest HT	Percolator PEP (by Search Engine): Sequest HT	XCorr (by Search Engine): Sequest HT
	FALSE	High	DAIDTAIKHEDR		0.0438234	0.00280393	1	5	1	A0A2N5NLE3	1	1383.69	High	-1.29	0.002675	0.04047	0.87
	FALSE	High	EYIFIDTAGLR		0.00285699	0.00132606	1	5	1	A0A2N5NLE3	0	1297.68	High	2.37	0.00131	0.00255	1.67
	FALSE	High	GKGVIIVVNK		0.00147454	0.000684825	1	5	1	A0A2N5NLE3	1	1026.67	High	0.76	0.0007663	0.001307	1.79
	FALSE	High	KPVVLVVNK		0.0164867	0.00132606	1	5	1	A0A2N5NLE3	0	995.661	High	-3.3	0.00131	0.01503	1.09
	FALSE	High	IAIVGKPNVGK		0.00579411	0.00132606	1	5	1	A0A2N5NLE3	0	1095.69	High	-0.21	0.00131	0.005196	1.16
	FALSE	High	LGIGDMLDEVVSHFPEGAGETEEDERPK	1xOxidation [M6]	1.12812e-12	0.000684825	1	4	1	A0A2N5NLE3	0	3072.41	High	2.26	0.0007663	7.867e-13	4.32
	FALSE	High	MSKPVVAIVGRPNVGK	1xMet-loss [N-Term]	0.000366327	0.000684825	1	4	1	A0A2N5NLE3	0	1520.93	High	-1.97	0.0007663	0.0003179	1.03
	FALSE	High	STLFNTLAGER		0.00405711	0.00132606	1	5	1	A0A2N5NLE3	0	1208.63	High	-0.47	0.00131	0.003628	2.38
	FALSE	High	VIVSDIAGTTR		0.000914657	0.000684825	1	5	1	A0A2N5NLE3	0	1131.64	High	-0.15	0.0007663	0.0008038	2
FALSE	High	Master Protein	A0A8B3C192	N-acetylglucosamine-6-phosphate deacetylase OS=Mediterraneibacter gnavus OX=33038 GN=nagA PE=3 SV=1	0	32.067	37	8	8	8	403	44.1	5.43	8.04	8	1
	Checked	Confidence	Sequence	Modifications	Qvality PEP	Qvality q-value	# Protein Groups	# Proteins	# PSMs	Master Protein Accessions	# Missed Cleavages	Theo. MH+ [Da]	Confidence (by Search Engine): Sequest HT	DeltaM [ppm] (by Search Engine): Sequest HT	Percolator q-Value (by Search Engine): Sequest HT	Percolator PEP (by Search Engine): Sequest HT	XCorr (by Search Engine): Sequest HT
	FALSE	High	AAAEKNPIIQGIHLEGPFISVNYK		8.79419e-07	0.000684825	1	7	1	A0A8B3C192	1	2609.41	High	5.2	0.0007663	7.149e-07	3.67
	FALSE	High	AEMICDGIHIKPK	1xCarbamidomethyl [C5]; 1xOxidation [M3]	0.000292677	0.000684825	1	14	1	A0A8B3C192	0	1527.77	High	2.03	0.0007663	0.0002544	0.68
	FALSE	High	DADFVILENSQDGNYELKK		0.00562998	0.00132606	1	6	1	A0A8B3C192	1	2198.06	High	3.17	0.00131	0.005061	1.74
	FALSE	High	EGITSYFCTTMTQTSENIESAMK	1xCarbamidomethyl [C8]; 2xOxidation [M11; M22]	0.112303	0.00853173	1	14	1	A0A8B3C192	0	2661.14	High	-1.58	0.007752	0.1049	0.9
	FALSE	High	GAQDASYIQKPDAAVLK		0.00215544	0.000684825	1	14	1	A0A8B3C192	0	1774.93	High	-0.98	0.0007663	0.001912	1.71
	FALSE	High	GLNHREPGVTGYGLLTDGVK		8.02877e-11	0.000684825	1	5	1	A0A8B3C192	1	2083.09	High	-1.71	0.0007663	5.898e-11	4.37
	FALSE	High	LEDGTIAGSVLTYIDAFR		0.00163542	0.000684825	1	14	1	A0A8B3C192	0	1941	High	-3.84	0.0007663	0.001448	1.28
	FALSE	High	TIAEVGSMQNFVSR	1xOxidation [M8]	0.000622034	0.000684825	1	12	1	A0A8B3C192	0	1554.76	High	1.99	0.0007663	0.0005433	1.38
FALSE	High	Master Protein	A7B5E3	S-adenosylmethionine synthase OS=Mediterraneibacter gnavus (strain ATCC 29149 / DSM 114966 / JCM 6515 / VPI C7-9) OX=411470 GN=metK PE=3 SV=1	0	31.941	29	9	9	9	395	43.4	5.31	7.03	9	1
	Checked	Confidence	Sequence	Modifications	Qvality PEP	Qvality q-value	# Protein Groups	# Proteins	# PSMs	Master Protein Accessions	# Missed Cleavages	Theo. MH+ [Da]	Confidence (by Search Engine): Sequest HT	DeltaM [ppm] (by Search Engine): Sequest HT	Percolator q-Value (by Search Engine): Sequest HT	Percolator PEP (by Search Engine): Sequest HT	XCorr (by Search Engine): Sequest HT
	FALSE	High	AYVDIPK		0.0112849	0.00132606	1	2	1	A7B5E3	0	805.445	High	0.38	0.00131	0.01024	0.98
	FALSE	High	ENFDLRPAGIIK		0.0182811	0.00132606	1	7	1	A7B5E3	0	1372.76	High	2.93	0.00131	0.01662	1.08
	FALSE	High	FVIGGPHGDSGLTGR		3.77246e-06	0.000684825	1	7	1	A7B5E3	0	1469.75	High	-1.23	0.0007663	3.123e-06	2.52
	FALSE	High	FVIGGPHGDSGLTGRK		0.0294112	0.00164783	1	7	1	A7B5E3	1	1597.84	High	0.72	0.001604	0.02701	1.03
	FALSE	High	GKFGFDADTCSVLTTIDEQSADIALGVDK	1xCarbamidomethyl [C10]	8.99668e-06	0.000684825	1	7	1	A7B5E3	1	3073.47	High	0.46	0.0007663	7.527e-06	1.93
	FALSE	High	LDKAEVLK		0.0123714	0.00132606	1	7	1	A7B5E3	1	915.551	High	-2.92	0.00131	0.01122	0.76
	FALSE	High	RLDAVVLSTQHDPDVTQEQIHADIK		0.000418174	0.000684825	1	6	1	A7B5E3	1	2828.45	High	-2.61	0.0007663	0.000364	2.32
	FALSE	High	RLDAVVLSTQHDPDVTQEQIHADIKK		6.15797e-09	0.000684825	1	6	1	A7B5E3	2	2956.55	High	1.49	0.0007663	4.742e-09	4.5
	FALSE	High	YVFDEIIPAEMVDEHTK	1xOxidation [M11]	0.00610171	0.00132606	1	7	1	A7B5E3	0	2051.96	High	-10.82	0.00131	0.005468	1.55
FALSE	High	Master Protein	A0A396GHS1	Adenylosuccinate synthetase OS=Mediterraneibacter gnavus OX=33038 GN=purA PE=3 SV=1	0	31.845	35	10	11	10	426	47.1	5.9	7.64	10	1
	Checked	Confidence	Sequence	Modifications	Qvality PEP	Qvality q-value	# Protein Groups	# Proteins	# PSMs	Master Protein Accessions	# Missed Cleavages	Theo. MH+ [Da]	Confidence (by Search Engine): Sequest HT	DeltaM [ppm] (by Search Engine): Sequest HT	Percolator q-Value (by Search Engine): Sequest HT	Percolator PEP (by Search Engine): Sequest HT	XCorr (by Search Engine): Sequest HT
	FALSE	High	AYSSAVGAGAFVSEIFGEEADELR		0.0643129	0.00414858	1	4	1	A0A396GHS1	0	2475.17	High	-0.38	0.003933	0.05949	0.82
	FALSE	High	EADIIVR		0.0496393	0.00356054	1	4	1	A0A396GHS1	0	815.462	High	-1.84	0.003051	0.04591	0.78
	FALSE	High	FALHTLPSGVFYDHTTSIIGNGVALDIPR		2.14778e-09	0.000684825	1	4	1	A0A396GHS1	0	3111.63	High	0.69	0.0007663	1.636e-09	3.24
	FALSE	High	IGFQVSELFDDELLKEK		4.2806e-05	0.000684825	1	4	2	A0A396GHS1	1	2010.04	High	-9.88	0.0007663	3.645e-05	1.41
	FALSE	High	ITDMLGK	1xOxidation [M4]	0.0445755	0.00280393	1	4	1	A0A396GHS1	0	793.412	High	0.86	0.002675	0.041	1.29
	FALSE	High	NFDAYEEER		0.00213079	0.000684825	1	4	1	A0A396GHS1	0	1172.49	High	1.93	0.0007663	0.001889	1.56
	FALSE	High	NVILEHLYHKPLINPDDLYK		1.39407e-07	0.000684825	1	4	1	A0A396GHS1	0	2434.31	High	2.68	0.0007663	1.109e-07	2.66
	FALSE	High	RGGDGGEFGATTGRPR		0.0367421	0.00164783	1	4	1	A0A396GHS1	1	1590.77	High	-1.24	0.001604	0.0337	0.54
	FALSE	High	SGIAPFYSDK		0.0445755	0.00280393	1	4	1	A0A396GHS1	0	1084.53	High	1.65	0.002675	0.04118	1.75
	FALSE	High	TYEELPENCR	1xCarbamidomethyl [C9]	0.00817981	0.00132606	1	4	1	A0A396GHS1	0	1310.57	High	1.84	0.00131	0.007362	1.52
FALSE	High	Master Protein	A7B7M8	Ribosome hibernation promoting factor OS=Mediterraneibacter gnavus (strain ATCC 29149 / DSM 114966 / JCM 6515 / VPI C7-9) OX=411470 GN=raiA PE=3 SV=1	0	31.83	35	7	7	7	185	21.1	5.15	14.89	7	1
	Checked	Confidence	Sequence	Modifications	Qvality PEP	Qvality q-value	# Protein Groups	# Proteins	# PSMs	Master Protein Accessions	# Missed Cleavages	Theo. MH+ [Da]	Confidence (by Search Engine): Sequest HT	DeltaM [ppm] (by Search Engine): Sequest HT	Percolator q-Value (by Search Engine): Sequest HT	Percolator PEP (by Search Engine): Sequest HT	XCorr (by Search Engine): Sequest HT
	FALSE	High	KEFFESEDDTSVDDEIR		5.61184e-06	0.000684825	1	3	1	A7B7M8	1	2060.89	High	-0.78	0.0007663	4.67e-06	2.81
	FALSE	High	MNFIISGK	1xOxidation [M1]	0.0510622	0.00356054	1	3	1	A7B7M8	0	925.481	High	0.43	0.003386	0.04709	0.74
	FALSE	High	NIDVTPGLK		0.0657698	0.00414858	1	3	1	A7B7M8	0	956.541	High	1.24	0.003933	0.06084	1.19
	FALSE	High	NIDVTPGLKDAIEQK		2.62576e-07	0.000684825	1	3	1	A7B7M8	1	1640.89	High	0.72	0.0007663	2.111e-07	3.61
	FALSE	High	QKIEVTIPVK		0.0375886	0.00164783	1	3	1	A7B7M8	1	1154.71	High	-1.1	0.001604	0.03447	0.8
	FALSE	High	SQGHPTASGSGNNFK		9.81809e-10	0.000684825	1	1	1	A7B7M8	0	1488.68	High	1.94	0.0007663	7.378e-10	4.03
	FALSE	High	SQGHPTASGSGNNFKK		2.56599e-07	0.000684825	1	1	1	A7B7M8	1	1616.78	High	11.07	0.0007663	2.059e-07	4.44
FALSE	High	Master Protein	A0A2N5NRB4	Zinc ribbon domain-containing protein OS=Mediterraneibacter gnavus OX=33038 GN=DW142_13200 PE=4 SV=1	0	31.645	33	8	8	8	230	26.5	4.89	14	8	1
	Checked	Confidence	Sequence	Modifications	Qvality PEP	Qvality q-value	# Protein Groups	# Proteins	# PSMs	Master Protein Accessions	# Missed Cleavages	Theo. MH+ [Da]	Confidence (by Search Engine): Sequest HT	DeltaM [ppm] (by Search Engine): Sequest HT	Percolator q-Value (by Search Engine): Sequest HT	Percolator PEP (by Search Engine): Sequest HT	XCorr (by Search Engine): Sequest HT
	FALSE	High	ADQAVEFVK		0.0384543	0.00164783	1	11	1	A0A2N5NRB4	0	1006.52	High	2.26	0.001604	0.03527	1.54
	FALSE	High	EKADQAVEFVK		0.000136912	0.000684825	1	11	1	A0A2N5NRB4	1	1263.66	High	1.66	0.0007663	0.0001178	2.2
	FALSE	High	GNEADMLEMGR	2xOxidation [M6; M9]	0.00150021	0.000684825	1	12	1	A0A2N5NRB4	0	1254.51	High	-1.01	0.0007663	0.001323	1.96
	FALSE	High	KIGETTETVTSK		1.52816e-06	0.000684825	1	15	1	A0A2N5NRB4	1	1293.69	High	3.4	0.0007663	1.251e-06	2.01
	FALSE	High	IGETTETVTSK		8.39625e-06	0.000684825	1	15	1	A0A2N5NRB4	0	1165.59	High	2.23	0.0007663	7.019e-06	2.32
	FALSE	High	SFFEDLGK		0.0691642	0.00444109	1	15	1	A0A2N5NRB4	0	942.457	High	-1.9	0.004206	0.06408	1.23
	FALSE	High	SFFEDLGKK		0.009498	0.00132606	1	15	1	A0A2N5NRB4	1	1070.55	High	-0.4	0.00131	0.008564	1.9
	FALSE	High	TTQAMDTVAEKTEDAAEVVVEKTEDAAEAACEHVK	1xCarbamidomethyl [C31]; 1xOxidation [M5]	1.13376e-09	0.000684825	1	5	1	A0A2N5NRB4	2	3792.74	High	-3.22	0.0007663	8.546e-10	3.61
FALSE	High	Master Protein	A7B7G4	dTDP-glucose 4,6-dehydratase OS=Mediterraneibacter gnavus (strain ATCC 29149 / DSM 114966 / JCM 6515 / VPI C7-9) OX=411470 GN=rfbB PE=3 SV=1	0	31.619	35	12	12	12	358	41.6	5.1	9	12	1
	Checked	Confidence	Sequence	Modifications	Qvality PEP	Qvality q-value	# Protein Groups	# Proteins	# PSMs	Master Protein Accessions	# Missed Cleavages	Theo. MH+ [Da]	Confidence (by Search Engine): Sequest HT	DeltaM [ppm] (by Search Engine): Sequest HT	Percolator q-Value (by Search Engine): Sequest HT	Percolator PEP (by Search Engine): Sequest HT	XCorr (by Search Engine): Sequest HT
	FALSE	High	AAWELPDGTFK		0.0453403	0.00280393	1	5	1	A7B7G4	0	1234.61	High	-0.63	0.002675	0.0419	1.39
	FALSE	High	ADICDADAINKIFEENEIDR	1xCarbamidomethyl [C4]	0.0643129	0.00414858	1	4	1	A7B7G4	1	2351.08	High	3.91	0.003933	0.05971	0.78
	FALSE	High	DIEDRENYTFVK		0.0051947	0.00132606	1	5	1	A7B7G4	1	1528.73	High	0.91	0.00131	0.004666	1.57
	FALSE	High	IFEENEIDR		0.00148305	0.000684825	1	4	1	A7B7G4	0	1164.55	High	-2.1	0.0007663	0.001315	1.3
	FALSE	High	LFETYNIGGHNEK		0.0639536	0.00414858	1	5	1	A7B7G4	0	1521.73	High	-0.42	0.003933	0.05938	1.17
	FALSE	High	IINVDKLTYAGNLENLK		3.72928e-06	0.000684825	1	5	1	A7B7G4	1	1918.06	High	1.16	0.0007663	3.076e-06	3.12
	FALSE	High	LITYVEDR		0.00412769	0.00132606	1	5	1	A7B7G4	0	1008.54	High	-0.69	0.00131	0.003687	1.75
	FALSE	High	LTYAGNLENLK		0.00210642	0.000684825	1	5	1	A7B7G4	0	1235.66	High	3.9	0.0007663	0.001865	1.62
	FALSE	High	NLPVYGDGK		0.045598	0.00280393	1	3	1	A7B7G4	0	962.494	High	-2.31	0.002675	0.04208	1.17
	FALSE	High	NVTSGDYQK		0.0969417	0.00737854	1	5	1	A7B7G4	0	1011.47	High	-4.83	0.006938	0.09022	1.45
	FALSE	High	TNVLGTLVMLNAAK	1xOxidation [M9]	0.00201169	0.000684825	1	5	1	A7B7G4	0	1460.81	High	2.91	0.0007663	0.001784	1.6
	FALSE	High	VVHFAAESHVDR		2.30018e-07	0.000684825	1	5	1	A7B7G4	0	1366.69	High	-5.76	0.0007663	1.841e-07	2.51
FALSE	High	Master Protein	A0A2N5NK05	Cell division ATP-binding protein FtsE OS=Mediterraneibacter gnavus OX=33038 GN=ftsE PE=3 SV=1	0	31.586	42	9	12	9	228	25.4	8.75	15.5	9	1
	Checked	Confidence	Sequence	Modifications	Qvality PEP	Qvality q-value	# Protein Groups	# Proteins	# PSMs	Master Protein Accessions	# Missed Cleavages	Theo. MH+ [Da]	Confidence (by Search Engine): Sequest HT	DeltaM [ppm] (by Search Engine): Sequest HT	Percolator q-Value (by Search Engine): Sequest HT	Percolator PEP (by Search Engine): Sequest HT	XCorr (by Search Engine): Sequest HT
	FALSE	High	DRNIYENIAFALR		0.0163923	0.00132606	1	2	1	A0A2N5NK05	1	1594.83	High	2.24	0.00131	0.01487	1.14
	FALSE	High	ELEPTEGTIIVNGQNLKR		3.92756e-06	0.000684825	1	2	1	A0A2N5NK05	1	2011.08	High	1.16	0.0007663	3.244e-06	2.85
	FALSE	High	ELSGGEQQR		0.0176624	0.00132606	1	2	1	A0A2N5NK05	0	1003.48	High	-0.82	0.00131	0.01607	2.14
	FALSE	High	GIGVVFQDFR		0.00455142	0.00132606	1	2	1	A0A2N5NK05	0	1137.61	High	3.15	0.00131	0.004066	2.04
	FALSE	High	GNAALNGVSVK		0.00152633	0.000684825	1	2	2	A0A2N5NK05	0	1029.57	High	-1.04	0.0007663	0.001346	1.92
	FALSE	High	GTTVLVVTHNQEIVNEMNER		0.0120904	0.00132606	1	2	1	A0A2N5NK05	0	2283.14	High	3.02	0.00131	0.01095	0.83
	FALSE	High	GTTVLVVTHNQEIVNEMNER	1xOxidation [M17]	0.0531207	0.00356054	1	2	1	A0A2N5NK05	0	2299.13	High	5.31	0.003386	0.04916	1.09
	FALSE	High	KVPAALSLVGLAQK		7.10359e-05	0.000684825	1	2	1	A0A2N5NK05	1	1394.87	High	0.21	0.0007663	6.087e-05	2.39
	FALSE	High	NIYENIAFALR		4.9147e-05	0.000684825	1	2	2	A0A2N5NK05	0	1323.71	High	0.78	0.0007663	4.193e-05	2.11
	FALSE	High	VPAALSLVGLAQK		5.35929e-06	0.000684825	1	2	1	A0A2N5NK05	0	1266.78	High	-0.03	0.0007663	4.452e-06	2.06
FALSE	High	Master Protein	A0A2N5PA11	GMP synthase [glutamine-hydrolyzing] OS=Mediterraneibacter gnavus OX=33038 GN=guaA PE=3 SV=1	0	31.338	23	14	15	14	515	57.1	5.08	5.12	14	1
	Checked	Confidence	Sequence	Modifications	Qvality PEP	Qvality q-value	# Protein Groups	# Proteins	# PSMs	Master Protein Accessions	# Missed Cleavages	Theo. MH+ [Da]	Confidence (by Search Engine): Sequest HT	DeltaM [ppm] (by Search Engine): Sequest HT	Percolator q-Value (by Search Engine): Sequest HT	Percolator PEP (by Search Engine): Sequest HT	XCorr (by Search Engine): Sequest HT
	FALSE	High	AGLELGLPER		0.0114153	0.00132606	1	3	1	A0A2N5PA11	0	1054.59	High	-0.91	0.00131	0.01035	1.75
	FALSE	High	AIGNQLTCVFVDHGLLR	1xCarbamidomethyl [C8]	1.64689e-06	0.000684825	1	3	1	A0A2N5PA11	0	1913.01	High	-0.93	0.0007663	1.35e-06	1.66
	FALSE	High	DLFKDEVR		0.0289111	0.00164783	1	3	1	A0A2N5PA11	1	1021.53	High	0.51	0.001604	0.02642	1.14
	FALSE	High	ECNVYCEIYSYK	2xCarbamidomethyl [C2; C6]	0.00822695	0.00132606	1	2	2	A0A2N5PA11	0	1627.68	High	5.7	0.00131	0.007398	1.21
	FALSE	High	EIIEPLRDLFK		0.00225692	0.00132606	1	3	1	A0A2N5PA11	1	1372.78	High	-0.28	0.00131	0.002003	1.51
	FALSE	High	EMLSNFVR	1xOxidation [M2]	0.0817238	0.00580593	1	3	1	A0A2N5PA11	0	1011.49	High	-2.41	0.005476	0.07602	1.48
	FALSE	High	KAGLELGLPER		0.00322364	0.00132606	1	3	1	A0A2N5PA11	1	1182.68	High	2.34	0.00131	0.002884	1.18
	FALSE	High	KIIGEEFIR		0.0152133	0.00132606	1	3	1	A0A2N5PA11	1	1104.64	High	-0.5	0.00131	0.01379	1.71
	FALSE	High	IVNEVNHVNR		0.03186	0.00164783	1	3	1	A0A2N5PA11	0	1193.64	High	2.57	0.001604	0.02921	0.87
	FALSE	High	MDEFVENSIK	1xOxidation [M1]	0.00230944	0.00132606	1	3	1	A0A2N5PA11	0	1227.56	High	-1.4	0.00131	0.002053	1.65
	FALSE	High	QPFPGPGLGIR		0.00211857	0.000684825	1	3	1	A0A2N5PA11	0	1138.64	High	0.25	0.0007663	0.001885	1.19
	FALSE	High	SVGVMGDER	1xOxidation [M5]	0.0974741	0.00737854	1	3	1	A0A2N5PA11	0	965.436	High	-3.32	0.006938	0.09103	1.09
	FALSE	High	VFEEEAK		0.0116807	0.00132606	1	3	1	A0A2N5PA11	0	851.415	High	0.9	0.00131	0.01058	1.29
	FALSE	High	VFEEEAKK		0.027936	0.00164783	1	3	1	A0A2N5PA11	1	979.509	High	0.59	0.001604	0.02552	1.48
FALSE	High	Master Protein	A0A396G8V2	Rubrerythrin family protein OS=Mediterraneibacter gnavus OX=33038 GN=DW142_02205 PE=4 SV=1	0	31.183	44	8	10	8	180	20.4	5.3	18.44	8	1
	Checked	Confidence	Sequence	Modifications	Qvality PEP	Qvality q-value	# Protein Groups	# Proteins	# PSMs	Master Protein Accessions	# Missed Cleavages	Theo. MH+ [Da]	Confidence (by Search Engine): Sequest HT	DeltaM [ppm] (by Search Engine): Sequest HT	Percolator q-Value (by Search Engine): Sequest HT	Percolator PEP (by Search Engine): Sequest HT	XCorr (by Search Engine): Sequest HT
	FALSE	High	EGYEQIADLFLK		0.00144931	0.000684825	1	2	1	A0A396G8V2	0	1425.73	High	1.08	0.0007663	0.001281	2.75
	FALSE	High	KEGYEQIADLFLK		1.24966e-07	0.000684825	1	2	1	A0A396G8V2	1	1553.82	High	-5.44	0.0007663	9.962e-08	2.89
	FALSE	High	NCGHIVVGTK	1xCarbamidomethyl [C2]	1.70432e-05	0.000684825	1	2	1	A0A396G8V2	0	1084.56	High	-0.24	0.0007663	1.431e-05	3.38
	FALSE	High	NKYTYFASVAK		0.00150887	0.000684825	1	2	1	A0A396G8V2	1	1291.67	High	0.44	0.0007663	0.001338	2.56
	FALSE	High	NLEAAFAGESQAR		0.000339919	0.000684825	1	2	1	A0A396G8V2	0	1363.66	High	-3.62	0.0007663	0.0002959	2.05
	FALSE	High	NVETAEVFAK		0.00473828	0.00132606	1	2	2	A0A396G8V2	0	1107.57	High	-2.27	0.00131	0.004256	0.9
	FALSE	High	TAEEEGFPELAAR		8.0184e-06	0.000684825	1	2	2	A0A396G8V2	0	1419.68	High	-0.39	0.0007663	6.702e-06	2.81
	FALSE	High	TANNEKEHAK		0.00357512	0.00132606	1	2	1	A0A396G8V2	1	1141.56	High	-0.16	0.00131	0.003185	2
FALSE	High	Master Protein	A0A2N5Q3T0	NIF system FeS cluster assembly NifU N-terminal domain-containing protein OS=Mediterraneibacter gnavus OX=33038 GN=CDL18_03325 PE=4 SV=1	0	30.551	67	8	9	8	230	24.8	4.93	18.16	8	1
	Checked	Confidence	Sequence	Modifications	Qvality PEP	Qvality q-value	# Protein Groups	# Proteins	# PSMs	Master Protein Accessions	# Missed Cleavages	Theo. MH+ [Da]	Confidence (by Search Engine): Sequest HT	DeltaM [ppm] (by Search Engine): Sequest HT	Percolator q-Value (by Search Engine): Sequest HT	Percolator PEP (by Search Engine): Sequest HT	XCorr (by Search Engine): Sequest HT
	FALSE	High	EGIIQEALVETIGCSGMTHSAAMASEILPGK	1xCarbamidomethyl [C14]; 2xOxidation [M17; M23]	3.83916e-07	0.000684825	1	1	1	A0A2N5Q3T0	0	3232.55	High	-3.43	0.0007663	3.102e-07	4.94
	FALSE	High	ELFLQIVYGR		0.0175613	0.00132606	1	1	1	A0A2N5Q3T0	0	1237.69	High	2.13	0.00131	0.01598	2.47
	FALSE	High	FTDFIK		0.123088	0.00906599	1	1	1	A0A2N5Q3T0	0	770.408	High	-2.26	0.008509	0.1151	1.73
	FALSE	High	MIYSHEVEMMCPVAQGANHGPAPIPEEAK	1xCarbamidomethyl [C11]; 3xOxidation [M1; M9; M10]	1.66596e-06	0.000684825	1	1	1	A0A2N5Q3T0	0	3241.44	High	-3.72	0.0007663	1.364e-06	2.9
	FALSE	High	SQVGTMYGTLAK	1xOxidation [M6]	0.0218386	0.00132606	1	1	1	A0A2N5Q3T0	0	1271.63	High	-2.5	0.00131	0.01988	1.11
	FALSE	High	TILEALNTDLVCDAINTAMR	1xCarbamidomethyl [C12]	8.39625e-06	0.000684825	1	1	1	A0A2N5Q3T0	0	2234.12	High	-1.75	0.0007663	6.994e-06	2.32
	FALSE	High	TILEALNTDLVCDAINTAMR	1xCarbamidomethyl [C12]; 1xOxidation [M19]	3.72928e-06	0.000684825	1	1	1	A0A2N5Q3T0	0	2250.11	High	-1.74	0.0007663	3.083e-06	3.8
	FALSE	High	TQSAFSEDGLPIGAGLEDLGK		0.0516423	0.00356054	1	1	1	A0A2N5Q3T0	0	2105.04	High	1.14	0.003386	0.04781	0.89
	FALSE	High	YLEMAEGYVTGIALDENNEIIGYK	1xOxidation [M4]	0.0193607	0.00132606	1	1	1	A0A2N5Q3T0	0	2721.3	High	0.04	0.00131	0.01764	0.94
FALSE	High	Master Protein	A0A2N5NYF8	Theronine dehydrogenase OS=Mediterraneibacter gnavus OX=33038 GN=DW142_13900 PE=3 SV=1	0	30.322	44	11	12	11	406	44	5.44	6.69	11	1
	Checked	Confidence	Sequence	Modifications	Qvality PEP	Qvality q-value	# Protein Groups	# Proteins	# PSMs	Master Protein Accessions	# Missed Cleavages	Theo. MH+ [Da]	Confidence (by Search Engine): Sequest HT	DeltaM [ppm] (by Search Engine): Sequest HT	Percolator q-Value (by Search Engine): Sequest HT	Percolator PEP (by Search Engine): Sequest HT	XCorr (by Search Engine): Sequest HT
	FALSE	High	DAFGGYAADFAFQCTGSPVAHANIYK	1xCarbamidomethyl [C14]	2.77988e-05	0.000684825	1	4	1	A0A2N5NYF8	0	2778.26	High	-1.27	0.0007663	2.347e-05	2.01
	FALSE	High	DPFGLIPVALGHEGTGEIVK		5.84256e-06	0.000684825	1	5	2	A0A2N5NYF8	0	2049.1	High	0.45	0.0007663	4.849e-06	2.67
	FALSE	High	DYATTFDFLK		0.000930584	0.000684825	1	7	1	A0A2N5NYF8	0	1220.58	High	-1.56	0.0007663	0.0008175	2.01
	FALSE	High	GIGLPMDELITHEFPLEEINEAHR		0.00933566	0.00132606	1	4	1	A0A2N5NYF8	0	2760.37	High	-2.12	0.00131	0.008414	1.64
	FALSE	High	ILIEPCAVLVHAVER	1xCarbamidomethyl [C6]	9.47244e-05	0.000684825	1	3	1	A0A2N5NYF8	0	1718.96	High	0.02	0.0007663	8.135e-05	1.38
	FALSE	High	MEMNSASVEAVVK	2xOxidation [M1; M3]	0.0324103	0.00164783	1	7	1	A0A2N5NYF8	0	1426.66	High	-2.7	0.001604	0.0297	0.39
	FALSE	High	QVLESMLEGKPAVK	1xOxidation [M6]	0.0174608	0.00132606	1	3	1	A0A2N5NYF8	0	1544.84	High	0.12	0.00131	0.0159	0.97
	FALSE	High	TMGIENIVAVDGEQKR	1xOxidation [M2]	0.00130674	0.000684825	1	7	1	A0A2N5NYF8	1	1775.9	High	-0.23	0.0007663	0.001152	1.47
	FALSE	High	TNLAMEGLK	1xOxidation [M5]	0.0639536	0.00414858	1	7	1	A0A2N5NYF8	0	992.508	High	3.01	0.003933	0.05927	1.52
	FALSE	High	VDSAGKPLK		0.0131784	0.00132606	1	5	1	A0A2N5NYF8	0	914.531	High	-4.25	0.00131	0.01193	1.35
	FALSE	High	VVTCMIFKDDPDIEMFDLNKK	1xCarbamidomethyl [C4]; 2xOxidation [M5; M15]	0.0213435	0.00132606	1	3	1	A0A2N5NYF8	2	2590.22	High	-1.48	0.00131	0.01946	1.77
FALSE	High	Master Protein	A0AAJ3KKD5	GGGtGRT protein OS=Mediterraneibacter gnavus OX=33038 GN=G4993_00250 PE=4 SV=1	0	30.154	44	14	14	1	336	35.7	6.79	10.24	14	1
	Checked	Confidence	Sequence	Modifications	Qvality PEP	Qvality q-value	# Protein Groups	# Proteins	# PSMs	Master Protein Accessions	# Missed Cleavages	Theo. MH+ [Da]	Confidence (by Search Engine): Sequest HT	DeltaM [ppm] (by Search Engine): Sequest HT	Percolator q-Value (by Search Engine): Sequest HT	Percolator PEP (by Search Engine): Sequest HT	XCorr (by Search Engine): Sequest HT
	FALSE	High	DAGLDVYNQVK		0.00841825	0.00132606	2	5	1	A0AAJ3KKD5; A0A414SPD7	0	1221.61	High	3.33	0.00131	0.007574	1.45
	FALSE	High	ECIEAGKK	1xCarbamidomethyl [C2]	0.0516423	0.00356054	2	5	1	A0AAJ3KKD5; A0A414SPD7	1	934.466	High	0.87	0.003386	0.04763	0.63
	FALSE	High	FQHPVAGTYK		0.036952	0.00164783	2	5	1	A0AAJ3KKD5; A0A414SPD7	0	1147.59	High	0.92	0.001604	0.03389	1.48
	FALSE	High	FQHPVAGTYKK		0.000250553	0.000684825	2	5	1	A0AAJ3KKD5; A0A414SPD7	1	1275.68	High	-0.07	0.0007663	0.0002169	2.16
	FALSE	High	KAADAAAAIGEGLQAFCIPGSVADQR	1xCarbamidomethyl [C17]	0.0581315	0.00414858	1	2	1	A0AAJ3KKD5	1	2587.29	High	-8.94	0.003933	0.05383	1.37
	FALSE	High	KYFSVASGGGTGR		0.00817981	0.00132606	2	5	1	A0AAJ3KKD5; A0A414SPD7	1	1286.65	High	3.17	0.00131	0.007371	1.09
	FALSE	High	IDKINAVLNSYGIASIEEAEK		0.0691642	0.00444109	2	5	1	A0AAJ3KKD5; A0A414SPD7	1	2277.2	High	0.96	0.004206	0.06432	0.44
	FALSE	High	SKVNCYGANDVR	1xCarbamidomethyl [C5]	5.32713e-05	0.000684825	2	5	1	A0AAJ3KKD5; A0A414SPD7	1	1382.65	High	1.01	0.0007663	4.539e-05	1.67
	FALSE	High	TAYSDGLR		0.108118	0.00825065	2	5	1	A0AAJ3KKD5; A0A414SPD7	0	882.432	High	-4.33	0.007752	0.1008	1.38
	FALSE	High	TLHPDNMAAGPASYGMTDTLGR	2xOxidation [M7; M16]	0.0141188	0.00132606	2	5	1	A0AAJ3KKD5; A0A414SPD7	0	2308.03	High	0.23	0.00131	0.01278	1.51
	FALSE	High	VGLGHGNLGK		0.00118498	0.000684825	2	5	1	A0AAJ3KKD5; A0A414SPD7	0	951.537	High	2.29	0.0007663	0.001047	1.86
	FALSE	High	VILNGLGK		0.0142002	0.00132606	2	5	1	A0AAJ3KKD5; A0A414SPD7	0	813.519	High	-0.42	0.00131	0.01291	1.35
	FALSE	High	VNCYGANDVR	1xCarbamidomethyl [C3]	0.000914657	0.000684825	2	5	1	A0AAJ3KKD5; A0A414SPD7	0	1167.52	High	0.37	0.0007663	0.0008039	2.08
	FALSE	High	YFSVASGGGTGR		0.0179691	0.00132606	2	5	1	A0AAJ3KKD5; A0A414SPD7	0	1158.55	High	-0.97	0.00131	0.01633	2.47
FALSE	High	Master Protein	A7B7R3	Ribosome-recycling factor OS=Mediterraneibacter gnavus (strain ATCC 29149 / DSM 114966 / JCM 6515 / VPI C7-9) OX=411470 GN=frr PE=3 SV=1	0	29.943	53	7	9	7	183	20.6	7.24	11.91	7	1
	Checked	Confidence	Sequence	Modifications	Qvality PEP	Qvality q-value	# Protein Groups	# Proteins	# PSMs	Master Protein Accessions	# Missed Cleavages	Theo. MH+ [Da]	Confidence (by Search Engine): Sequest HT	DeltaM [ppm] (by Search Engine): Sequest HT	Percolator q-Value (by Search Engine): Sequest HT	Percolator PEP (by Search Engine): Sequest HT	XCorr (by Search Engine): Sequest HT
	FALSE	High	AILMSDIGINPTNDGTVVR	1xOxidation [M4]	0.0395638	0.00164783	1	5	1	A7B7R3	0	2002.03	High	-0.14	0.001604	0.03643	1.22
	FALSE	High	GTEISEDGIKDLEDSLQK		2.10882e-05	0.000684825	1	3	1	A7B7R3	1	1976.97	High	0.35	0.0007663	1.781e-05	2.12
	FALSE	High	LKGTEISEDGIKDLEDSLQK		2.81571e-10	0.000684825	1	3	2	A7B7R3	2	2218.14	High	-0.89	0.0007663	2.097e-10	3.82
	FALSE	High	LMFPELTEER		0.0817238	0.00580593	1	4	1	A7B7R3	0	1264.62	High	0.22	0.005476	0.07581	1.05
	FALSE	High	LMFPELTEER	1xOxidation [M2]	0.014038	0.00132606	1	4	1	A7B7R3	0	1280.62	High	-6.88	0.00131	0.01276	1.8
	FALSE	High	LTDKYIAEVDK		6.08115e-05	0.000684825	1	5	1	A7B7R3	1	1294.69	High	0.16	0.0007663	5.177e-05	1.68
	FALSE	High	LTVDYYGVPTPIQQAANISVPEAR		0.0290768	0.00164783	1	2	1	A7B7R3	0	2602.35	High	1.02	0.001604	0.0266	1.51
	FALSE	High	TINNLGSELAAIR		7.56991e-06	0.000684825	1	4	1	A7B7R3	0	1371.76	High	-0.28	0.0007663	6.293e-06	2.47
FALSE	High	Master Protein	A0A2N5PU63	Pyridoxal 5'-phosphate synthase subunit PdxS OS=Mediterraneibacter gnavus OX=33038 GN=pdxS PE=3 SV=1	0	29.714	36	10	11	10	291	32.1	5.15	8.79	10	1
	Checked	Confidence	Sequence	Modifications	Qvality PEP	Qvality q-value	# Protein Groups	# Proteins	# PSMs	Master Protein Accessions	# Missed Cleavages	Theo. MH+ [Da]	Confidence (by Search Engine): Sequest HT	DeltaM [ppm] (by Search Engine): Sequest HT	Percolator q-Value (by Search Engine): Sequest HT	Percolator PEP (by Search Engine): Sequest HT	XCorr (by Search Engine): Sequest HT
	FALSE	High	ALNVPYELVEYVHHNGR		2.08469e-05	0.000684825	1	2	1	A0A2N5PU63	0	2010.02	High	-1.46	0.0007663	1.758e-05	3.31
	FALSE	High	AVTNFEDYR		0.00297433	0.00132606	1	3	1	A0A2N5PU63	0	1114.52	High	-1.57	0.00131	0.002646	1.61
	FALSE	High	EDELFEEAK		0.00378667	0.00132606	1	3	1	A0A2N5PU63	0	1109.5	High	-1.5	0.00131	0.003381	1.14
	FALSE	High	EIQEAVSIPVMAK		0.0365334	0.00164783	1	3	1	A0A2N5PU63	0	1414.76	High	2.56	0.001604	0.03353	1.08
	FALSE	High	GEPGTGDVIQAVR		1.81571e-05	0.000684825	1	3	2	A0A2N5PU63	0	1298.67	High	0.13	0.0007663	1.53e-05	1.91
	FALSE	High	INEGASMIR	1xOxidation [M7]	0.00349384	0.00132606	1	3	1	A0A2N5PU63	0	1006.5	High	2.02	0.00131	0.003123	1.96
	FALSE	High	LVSMREDELFEEAK	1xOxidation [M4]	0.0198101	0.00132606	1	3	1	A0A2N5PU63	1	1711.82	High	-1.85	0.00131	0.0181	1.37
	FALSE	High	MLAELSEDLGEAMVGINEQEIELLMAER	3xOxidation [M1; M13; M25]	0.00105011	0.000684825	1	3	1	A0A2N5PU63	0	3181.49	High	-2.27	0.0007663	0.0009225	1.95
	FALSE	High	RINEGASMIR	1xOxidation [M8]	0.0727253	0.00444109	1	3	1	A0A2N5PU63	1	1162.6	High	4.57	0.004206	0.06765	1.07
	FALSE	High	TKGEPGTGDVIQAVR		8.15806e-06	0.000684825	1	3	1	A0A2N5PU63	1	1527.81	High	3.58	0.0007663	6.789e-06	1.59
FALSE	High	Master Protein	A0A2N5PU29	nicotinate-nucleotide diphosphorylase (carboxylating) OS=Mediterraneibacter gnavus OX=33038 GN=nadC PE=3 SV=1	0	29.609	44	10	10	10	284	31.1	5.26	8.26	10	1
	Checked	Confidence	Sequence	Modifications	Qvality PEP	Qvality q-value	# Protein Groups	# Proteins	# PSMs	Master Protein Accessions	# Missed Cleavages	Theo. MH+ [Da]	Confidence (by Search Engine): Sequest HT	DeltaM [ppm] (by Search Engine): Sequest HT	Percolator q-Value (by Search Engine): Sequest HT	Percolator PEP (by Search Engine): Sequest HT	XCorr (by Search Engine): Sequest HT
	FALSE	High	EAVAGEVDLICK	1xCarbamidomethyl [C11]	5.54614e-05	0.000684825	1	7	1	A0A2N5PU29	0	1303.66	High	-2.3	0.0007663	4.721e-05	1.66
	FALSE	High	EAVEAGADIIMLDNMSPEDMKK	3xOxidation [M11; M15; M20]	0.000385802	0.000684825	1	7	1	A0A2N5PU29	1	2455.1	High	0.55	0.0007663	0.0003367	1.5
	FALSE	High	EYAPFVR		0.0488042	0.00280393	1	7	1	A0A2N5PU29	0	881.452	High	0.56	0.002675	0.04494	0.96
	FALSE	High	KIEVEVENLDMVK	1xOxidation [M11]	0.000432866	0.000684825	1	7	1	A0A2N5PU29	1	1561.81	High	0.79	0.0007663	0.0003766	2.48
	FALSE	High	LQADHLILEALKEDISSEDVTTNSVMK	1xOxidation [M26]	2.42185e-06	0.000684825	1	7	1	A0A2N5PU29	1	3015.52	High	1.58	0.0007663	1.997e-06	1.33
	FALSE	High	MNQITMK	2xOxidation [M1; M6]	0.0443234	0.00280393	1	7	1	A0A2N5PU29	0	897.417	High	0.13	0.002675	0.04075	0.94
	FALSE	High	MSGIATYTNSVAK	1xOxidation [M1]	2.84537e-06	0.000684825	1	7	1	A0A2N5PU29	0	1358.66	High	0.23	0.0007663	2.348e-06	2.42
	FALSE	High	VALNYLQR		0.0149534	0.00132606	1	7	1	A0A2N5PU29	0	976.557	High	0.81	0.00131	0.0136	1.36
	FALSE	High	VFTLLDPDTK		0.0325959	0.00164783	1	4	1	A0A2N5PU29	0	1148.62	High	3.92	0.001604	0.02985	1.7
	FALSE	High	VLLSGER		0.125759	0.00969234	1	7	1	A0A2N5PU29	0	773.452	High	-0.3	0.008509	0.1179	1.33
FALSE	High	Master Protein	A0A2N5NZL4	Large ribosomal subunit protein bL17 OS=Mediterraneibacter gnavus OX=33038 GN=rplQ PE=3 SV=1	0	29.384	42	10	10	10	176	20.1	10.07	8.73	10	1
	Checked	Confidence	Sequence	Modifications	Qvality PEP	Qvality q-value	# Protein Groups	# Proteins	# PSMs	Master Protein Accessions	# Missed Cleavages	Theo. MH+ [Da]	Confidence (by Search Engine): Sequest HT	DeltaM [ppm] (by Search Engine): Sequest HT	Percolator q-Value (by Search Engine): Sequest HT	Percolator PEP (by Search Engine): Sequest HT	XCorr (by Search Engine): Sequest HT
	FALSE	High	DNFEEVTVK		0.00383046	0.00132606	1	1	1	A0A2N5NZL4	0	1080.52	High	-1.2	0.00131	0.003425	1.8
	FALSE	High	KVDLVDK		0.0418776	0.00280393	1	1	1	A0A2N5NZL4	1	816.483	High	-1.01	0.002675	0.03847	1.44
	FALSE	High	KVDLVDKLFTEIAPK		4.13852e-08	0.000684825	1	1	1	A0A2N5NZL4	2	1715.99	High	0.05	0.0007663	3.243e-08	2.87
	FALSE	High	LFTEIAPK		0.0207402	0.00132606	1	1	1	A0A2N5NZL4	0	918.529	High	-1.57	0.00131	0.01896	0.99
	FALSE	High	LIALAVK		0.008614	0.00132606	1	1	1	A0A2N5NZL4	0	727.508	High	-0.58	0.00131	0.007758	1.08
	FALSE	High	NQVTALLNNGK		0.00452533	0.00132606	1	1	1	A0A2N5NZL4	0	1171.64	High	-0.16	0.00131	0.004053	2.25
	FALSE	High	RQMLKVLYTATEAPK	1xOxidation [M3]	0.026534	0.00132606	1	1	1	A0A2N5NZL4	2	1764.97	High	-1.37	0.00131	0.02425	0.68
	FALSE	High	VDLVDKLFTEIAPK		3.54102e-06	0.000684825	1	1	1	A0A2N5NZL4	1	1587.9	High	-0.34	0.0007663	2.933e-06	1.94
	FALSE	High	VKEVVDGK		0.0122301	0.00132606	1	1	1	A0A2N5NZL4	1	873.504	High	-2.48	0.00131	0.0111	1.17
	FALSE	High	VTVYEEVEK		0.00230944	0.00132606	1	1	1	A0A2N5NZL4	0	1095.56	High	3.29	0.00131	0.002054	1.81
FALSE	High	Master Protein	A0A414CXI8	GTPase Era OS=Mediterraneibacter gnavus OX=33038 GN=era PE=3 SV=1	0	29.268	40	10	10	10	299	34.3	7.17	4.35	10	1
	Checked	Confidence	Sequence	Modifications	Qvality PEP	Qvality q-value	# Protein Groups	# Proteins	# PSMs	Master Protein Accessions	# Missed Cleavages	Theo. MH+ [Da]	Confidence (by Search Engine): Sequest HT	DeltaM [ppm] (by Search Engine): Sequest HT	Percolator q-Value (by Search Engine): Sequest HT	Percolator PEP (by Search Engine): Sequest HT	XCorr (by Search Engine): Sequest HT
	FALSE	High	ALHCLQEEIPHGIAVAIDR	1xCarbamidomethyl [C4]	2.74806e-05	0.000684825	1	5	1	A0A414CXI8	0	2142.11	High	2.69	0.0007663	2.326e-05	1.92
	FALSE	High	EYDFAEIVPVSAR		0.00540797	0.00132606	1	4	1	A0A414CXI8	0	1495.74	High	-0.51	0.00131	0.004853	1.04
	FALSE	High	IAITSNKPQTTR		0.00311433	0.00132606	1	5	1	A0A414CXI8	0	1329.75	High	-0.59	0.00131	0.00278	0.94
	FALSE	High	LGEYMVNVAER	1xOxidation [M5]	0.00146609	0.000684825	1	5	1	A0A414CXI8	0	1296.63	High	-1.82	0.0007663	0.001297	2.22
	FALSE	High	IQTVLTTEEGQIVFVDTPGIHK		0.000131505	0.000684825	1	5	1	A0A414CXI8	0	2425.3	High	-0.21	0.0007663	0.000113	1.37
	FALSE	High	NGDNTDELVNVILK		6.55538e-06	0.000684825	1	2	1	A0A414CXI8	0	1543.8	High	-0.79	0.0007663	5.439e-06	2.13
	FALSE	High	QIVAELIR		0.0156564	0.00132606	1	5	1	A0A414CXI8	0	941.578	High	-1	0.00131	0.01419	1.07
	FALSE	High	STLMNQLIGQK	1xOxidation [M4]	0.108118	0.00825065	1	5	1	A0A414CXI8	0	1248.66	High	-0.84	0.007752	0.1011	1.5
	FALSE	High	TPVILVINK		0.00901926	0.00132606	1	5	1	A0A414CXI8	0	996.645	High	-2.33	0.00131	0.008136	1.2
	FALSE	High	VKTPVILVINK		0.00208233	0.000684825	1	5	1	A0A414CXI8	1	1223.81	High	-0.02	0.0007663	0.001848	1.45
FALSE	High	Master Protein	A7B528	Small ribosomal subunit protein uS5 OS=Mediterraneibacter gnavus (strain ATCC 29149 / DSM 114966 / JCM 6515 / VPI C7-9) OX=411470 GN=rpsE PE=3 SV=1	0	29.262	40	9	11	9	169	17.8	9.82	15.39	9	1
	Checked	Confidence	Sequence	Modifications	Qvality PEP	Qvality q-value	# Protein Groups	# Proteins	# PSMs	Master Protein Accessions	# Missed Cleavages	Theo. MH+ [Da]	Confidence (by Search Engine): Sequest HT	DeltaM [ppm] (by Search Engine): Sequest HT	Percolator q-Value (by Search Engine): Sequest HT	Percolator PEP (by Search Engine): Sequest HT	XCorr (by Search Engine): Sequest HT
	FALSE	High	APEGTGVIAGGPAR		0.00200015	0.000684825	1	3	1	A7B528	0	1252.66	High	2.74	0.0007663	0.001772	1.01
	FALSE	High	AVIEMAGIK		0.00419949	0.00132606	1	3	1	A7B528	0	931.528	High	1.15	0.00131	0.003761	1.63
	FALSE	High	DVKTPEEVAK		0.0187056	0.00132606	1	2	1	A7B528	1	1115.59	High	-0.6	0.00131	0.017	1.19
	FALSE	High	FTALVVVGDGK		2.81207e-05	0.000684825	1	3	3	A7B528	0	1105.63	High	0.7	0.0007663	2.381e-05	2.67
	FALSE	High	KAPEGTGVIAGGPAR		0.000420588	0.000684825	1	3	1	A7B528	1	1380.76	High	4.41	0.0007663	0.0003667	1.86
	FALSE	High	IDASNLELTEK		9.25935e-06	0.000684825	1	3	1	A7B528	0	1232.64	High	3.12	0.0007663	7.732e-06	2.16
	FALSE	High	QNVVLATIAGLK		0.00398775	0.00132606	1	3	1	A7B528	0	1226.75	High	5.12	0.00131	0.003571	1.01
	FALSE	High	QNVVLATIAGLKDVK		7.52646e-06	0.000684825	1	2	1	A7B528	1	1568.94	High	0.47	0.0007663	6.274e-06	3.34
	FALSE	High	TPEEVAK		0.0347068	0.00164783	1	3	1	A7B528	0	773.404	High	3.34	0.001604	0.03194	1.76
FALSE	High	Master Protein	A7AZ88	RNA polymerase sigma factor SigA OS=Mediterraneibacter gnavus (strain ATCC 29149 / DSM 114966 / JCM 6515 / VPI C7-9) OX=411470 GN=rpoD PE=3 SV=1	0	29.155	16	6	7	6	371	42.9	4.83	6.9	6	1
	Checked	Confidence	Sequence	Modifications	Qvality PEP	Qvality q-value	# Protein Groups	# Proteins	# PSMs	Master Protein Accessions	# Missed Cleavages	Theo. MH+ [Da]	Confidence (by Search Engine): Sequest HT	DeltaM [ppm] (by Search Engine): Sequest HT	Percolator q-Value (by Search Engine): Sequest HT	Percolator PEP (by Search Engine): Sequest HT	XCorr (by Search Engine): Sequest HT
	FALSE	High	EIGKVPLLSADR		0.0314982	0.00164783	1	1	1	A7AZ88	1	1297.75	High	1.57	0.001604	0.02894	1.1
	FALSE	High	IPVHMVETINK		0.000848732	0.000684825	1	1	1	A7AZ88	0	1280.7	High	2.04	0.0007663	0.0007479	1.45
	FALSE	High	IPVHMVETINK	1xOxidation [M5]	1.0631e-05	0.000684825	1	1	1	A7AZ88	0	1296.7	High	3.47	0.0007663	8.902e-06	2.24
	FALSE	High	QLLQELGR		0.00214308	0.000684825	1	1	1	A7AZ88	0	956.552	High	-0.13	0.0007663	0.001907	1.2
	FALSE	High	QLLQELGREPLPEEIAK		0.00103809	0.000684825	1	1	1	A7AZ88	1	1963.09	High	-0.39	0.0007663	0.0009159	1.46
	FALSE	High	TLEEVGKEFDVTR		4.09009e-07	0.000684825	1	1	1	A7AZ88	1	1522.77	High	0.02	0.0007663	3.306e-07	2.59
	FALSE	High	VPLLSADREIELAQR		7.93073e-08	0.000684825	1	1	1	A7AZ88	1	1709.95	High	-1.24	0.0007663	6.295e-08	2.07
FALSE	High	Master Protein	A0A2N5PN57	4-hydroxy-tetrahydrodipicolinate synthase OS=Mediterraneibacter gnavus OX=33038 GN=dapA PE=3 SV=1	0	29	43	8	9	8	296	31.3	5.34	9.36	8	1
	Checked	Confidence	Sequence	Modifications	Qvality PEP	Qvality q-value	# Protein Groups	# Proteins	# PSMs	Master Protein Accessions	# Missed Cleavages	Theo. MH+ [Da]	Confidence (by Search Engine): Sequest HT	DeltaM [ppm] (by Search Engine): Sequest HT	Percolator q-Value (by Search Engine): Sequest HT	Percolator PEP (by Search Engine): Sequest HT	XCorr (by Search Engine): Sequest HT
	FALSE	High	ALPLIEALFCEVNPIPVKK	1xCarbamidomethyl [C10]	3.74983e-05	0.000684825	1	4	1	A0A2N5PN57	1	2151.22	High	1.15	0.0007663	3.184e-05	1.33
	FALSE	High	APIILYSVASR		0.038019	0.00164783	1	4	1	A0A2N5PN57	0	1189.69	High	-0.27	0.001604	0.03493	1.61
	FALSE	High	AVNLMGMEVGGLR	2xOxidation [M5; M7]	0.00817981	0.00132606	1	4	1	A0A2N5PN57	0	1378.68	High	1.34	0.00131	0.007395	1.54
	FALSE	High	EASGNISQVAK		0.000622034	0.000684825	1	4	1	A0A2N5PN57	0	1103.57	High	0.39	0.0007663	0.0005441	1.47
	FALSE	High	ETHDICASFFAGDIAGSR	1xCarbamidomethyl [C6]	0.0269934	0.00164783	1	4	2	A0A2N5PN57	0	1953.88	High	-0.22	0.001604	0.0247	0.86
	FALSE	High	ILQLTDGKVDVYSGNDDQIVPILSLGGK		3.4631e-09	0.000684825	1	4	1	A0A2N5PN57	1	2957.58	High	2.41	0.0007663	2.646e-09	3.75
	FALSE	High	IPVIAGTGSNCTR	1xCarbamidomethyl [C11]	0.00082466	0.000684825	1	4	1	A0A2N5PN57	0	1345.69	High	0.74	0.0007663	0.0007247	1.66
	FALSE	High	TGVNIEPSTVATLAK		5.54614e-05	0.000684825	1	4	1	A0A2N5PN57	0	1500.83	High	-2.04	0.0007663	4.723e-05	2.34
FALSE	High	Master Protein	A0A2N5NTK4	Sulfide/dihydroorotate dehydrogenase-like FAD/NAD-binding protein OS=Mediterraneibacter gnavus OX=33038 GN=DW142_05765 PE=4 SV=1	0	28.799	40	8	8	8	296	32.5	5.15	9.97	8	1
	Checked	Confidence	Sequence	Modifications	Qvality PEP	Qvality q-value	# Protein Groups	# Proteins	# PSMs	Master Protein Accessions	# Missed Cleavages	Theo. MH+ [Da]	Confidence (by Search Engine): Sequest HT	DeltaM [ppm] (by Search Engine): Sequest HT	Percolator q-Value (by Search Engine): Sequest HT	Percolator PEP (by Search Engine): Sequest HT	XCorr (by Search Engine): Sequest HT
	FALSE	High	DFVGPLGCASEFVEEDIEELKK	1xCarbamidomethyl [C8]	1.08814e-06	0.000684825	1	4	1	A0A2N5NTK4	1	2511.2	High	-3.24	0.0007663	8.847e-07	2.96
	FALSE	High	ELNLPTIVSMNPVMVDGTGMCGACR	2xCarbamidomethyl [C21; C24]; 3xOxidation [M10; M14; M20]	0.000437877	0.000684825	1	4	1	A0A2N5NTK4	0	2770.23	High	2.56	0.0007663	0.000381	2.21
	FALSE	High	FACVDGPEFDGHLVDFDQAMK	1xCarbamidomethyl [C3]; 1xOxidation [M20]	0.0011123	0.000684825	1	4	1	A0A2N5NTK4	0	2414.04	High	2.3	0.0007663	0.0009792	1.55
	FALSE	High	FACVDGPEFDGHLVDFDQAMKR	1xCarbamidomethyl [C3]; 1xOxidation [M20]	0.00617225	0.00132606	1	4	1	A0A2N5NTK4	1	2570.14	High	-3.68	0.00131	0.005534	0.82
	FALSE	High	GIDADVIIGAK		0.00790256	0.00132606	1	1	1	A0A2N5NTK4	0	1071.6	High	-3.54	0.00131	0.00713	2.07
	FALSE	High	IPLTICDYDR	1xCarbamidomethyl [C6]	0.00138412	0.000684825	1	4	1	A0A2N5NTK4	0	1265.62	High	-0.68	0.0007663	0.001222	1.5
	FALSE	High	LSENIFLMDVHAPR	1xOxidation [M8]	1.99139e-06	0.000684825	1	4	1	A0A2N5NTK4	0	1657.84	High	1.56	0.0007663	1.639e-06	2.72
	FALSE	High	VASHCEPGQFVIVK	1xCarbamidomethyl [C5]	0.000693905	0.000684825	1	4	1	A0A2N5NTK4	0	1570.8	High	1.41	0.0007663	0.0006089	1.54
FALSE	High	Master Protein	A7B272	3-oxoacyl-[acyl-carrier-protein] reductase OS=Mediterraneibacter gnavus (strain ATCC 29149 / DSM 114966 / JCM 6515 / VPI C7-9) OX=411470 GN=RUMGNA_01650 PE=3 SV=1	0	28.728	36	7	8	1	246	26.2	5.73	13.69	7	1
	Checked	Confidence	Sequence	Modifications	Qvality PEP	Qvality q-value	# Protein Groups	# Proteins	# PSMs	Master Protein Accessions	# Missed Cleavages	Theo. MH+ [Da]	Confidence (by Search Engine): Sequest HT	DeltaM [ppm] (by Search Engine): Sequest HT	Percolator q-Value (by Search Engine): Sequest HT	Percolator PEP (by Search Engine): Sequest HT	XCorr (by Search Engine): Sequest HT
	FALSE	High	AGVIGLTR		0.00129924	0.000684825	1	1	1	A7B272	0	786.483	High	-2.09	0.0007663	0.001144	2.05
	FALSE	High	DVIETYGR		0.0594537	0.00414858	2	4	1	A7B272; A0A2N5PUQ0	0	952.473	High	-1.66	0.003933	0.05487	1.41
	FALSE	High	GITVNAVAPGFIK		8.54471e-07	0.000684825	2	4	1	A7B272; A0A2N5PUQ0	0	1286.75	High	-0.26	0.0007663	6.95e-07	2
	FALSE	High	LDILVNNAGITR		1.10709e-06	0.000684825	2	4	1	A7B272; A0A2N5PUQ0	0	1298.74	High	4.71	0.0007663	9.031e-07	2.81
	FALSE	High	IINISSVSGILGNAGQANYSASK		4.80535e-07	0.000684825	2	4	1	A7B272; A0A2N5PUQ0	0	2264.19	High	3.01	0.0007663	3.875e-07	2.95
	FALSE	High	TEMTEVLSEQVQNHAK		0.0840163	0.00674459	2	3	1	A7B272; A0A2N5PUQ0	0	1843.89	High	-1.17	0.006122	0.07804	1.32
	FALSE	High	TEMTEVLSEQVQNHAK	1xOxidation [M3]	0.000317235	0.000684825	2	3	1	A7B272; A0A2N5PUQ0	0	1859.88	High	1.56	0.0007663	0.000275	2.19
	FALSE	High	VAVVTGASR		0.0618375	0.00414858	2	4	1	A7B272; A0A2N5PUQ0	0	859.5	High	-1.51	0.003933	0.05716	1.68
FALSE	High	Master Protein	A0AAW6K200	Transketolase family protein OS=Mediterraneibacter gnavus OX=33038 GN=O4N78_12085 PE=4 SV=1	0	28.666	39	9	9	9	312	32.9	5.55	4.32	9	1
	Checked	Confidence	Sequence	Modifications	Qvality PEP	Qvality q-value	# Protein Groups	# Proteins	# PSMs	Master Protein Accessions	# Missed Cleavages	Theo. MH+ [Da]	Confidence (by Search Engine): Sequest HT	DeltaM [ppm] (by Search Engine): Sequest HT	Percolator q-Value (by Search Engine): Sequest HT	Percolator PEP (by Search Engine): Sequest HT	XCorr (by Search Engine): Sequest HT
	FALSE	High	AAYEHVGPVYMR	1xOxidation [M11]	0.0038085	0.00132606	1	5	1	A0AAW6K200	0	1408.67	High	0.75	0.00131	0.00341	1.35
	FALSE	High	APTQVMK	1xOxidation [M6]	0.0435754	0.00280393	1	2	1	A0AAW6K200	0	790.413	High	1.82	0.002675	0.04023	1.55
	FALSE	High	EDYKFELGK		0.00566243	0.00132606	1	5	1	A0AAW6K200	1	1128.56	High	0.02	0.00131	0.005098	0.97
	FALSE	High	EGKDLTIVATGLPVSNCLEAAEK	1xCarbamidomethyl [C17]	7.66152e-08	0.000684825	1	4	1	A0AAW6K200	1	2415.24	High	-0.76	0.0007663	6.076e-08	2.24
	FALSE	High	LAVPVINDR		0.0537234	0.00356054	1	5	1	A0AAW6K200	0	996.584	High	1.45	0.003386	0.04976	0.97
	FALSE	High	LAVPVINDREDYKFELGK		0.00166389	0.000684825	1	5	1	A0AAW6K200	2	2106.12	High	-2.04	0.0007663	0.001469	1.4
	FALSE	High	IGATHAGISVGEDGATHQCNEDIALMR	1xCarbamidomethyl [C19]; 1xOxidation [M26]	0.000207211	0.000684825	1	5	1	A0AAW6K200	0	2839.31	High	1.35	0.0007663	0.0001792	1.49
	FALSE	High	VINIHTIKPLDEELIVEAAK		0.0477119	0.00280393	1	5	1	A0AAW6K200	0	2245.28	High	-0.68	0.002675	0.04411	0.94
	FALSE	High	VPFASSFAMFAAGR	1xOxidation [M9]	1.07569e-06	0.000684825	1	5	1	A0AAW6K200	0	1474.71	High	-1.65	0.0007663	8.792e-07	2.08
FALSE	High	Master Protein	A0AAJ1EUU3	AAA family ATPase OS=Mediterraneibacter gnavus OX=33038 GN=LIQ08_06200 PE=4 SV=1	0	28.557	13	11	11	11	924	106	4.44	8.03	11	1
	Checked	Confidence	Sequence	Modifications	Qvality PEP	Qvality q-value	# Protein Groups	# Proteins	# PSMs	Master Protein Accessions	# Missed Cleavages	Theo. MH+ [Da]	Confidence (by Search Engine): Sequest HT	DeltaM [ppm] (by Search Engine): Sequest HT	Percolator q-Value (by Search Engine): Sequest HT	Percolator PEP (by Search Engine): Sequest HT	XCorr (by Search Engine): Sequest HT
	FALSE	High	AMEKDTGEMLIVLEEQR	2xOxidation [M2; M9]	0.00522465	0.00132606	1	23	1	A0AAJ1EUU3	1	2023.97	High	-1.62	0.00131	0.004697	1.89
	FALSE	High	DTGEMLIVLEEQR	1xOxidation [M5]	2.14555e-05	0.000684825	1	23	1	A0AAJ1EUU3	0	1548.76	High	0.73	0.0007663	1.804e-05	1.86
	FALSE	High	GTSNTGNLLIVGNK		3.88159e-05	0.000684825	1	22	1	A0AAJ1EUU3	0	1387.75	High	-5.09	0.0007663	3.297e-05	0.99
	FALSE	High	KLFSYFVPVR		0.00279203	0.00132606	1	23	1	A0AAJ1EUU3	1	1255.72	High	-0.26	0.00131	0.002493	1.59
	FALSE	High	IDEMGILALYSR	1xOxidation [M4]	0.000239278	0.000684825	1	23	1	A0AAJ1EUU3	0	1396.71	High	0.85	0.0007663	0.0002068	2.39
	FALSE	High	LFSYFVPVR		0.00676673	0.00132606	1	23	1	A0AAJ1EUU3	0	1127.62	High	-1.02	0.00131	0.006096	1.68
	FALSE	High	IILTEKDFNI		0.0463798	0.00280393	1	23	1	A0AAJ1EUU3	1	1205.68	High	-0.21	0.002675	0.04268	1.09
	FALSE	High	LYGGALIIEK		0.00455142	0.00132606	1	23	1	A0AAJ1EUU3	0	1076.64	High	3.87	0.00131	0.004064	1.34
	FALSE	High	MIDEIEGVIPEEESEEIPVHTSTPVEPLENK	1xOxidation [M1]	0.0558855	0.00414858	1	16	1	A0AAJ1EUU3	0	3505.68	High	-0.58	0.003933	0.05178	0.91
	FALSE	High	SPILSPDIQR		0.0141188	0.00132606	1	23	1	A0AAJ1EUU3	0	1125.63	High	-2.07	0.00131	0.01279	2.11
	FALSE	High	TVLAVDVVK		0.0299198	0.00164783	1	23	1	A0AAJ1EUU3	0	943.582	High	-0.63	0.001604	0.02748	0.88
FALSE	High	Master Protein	A0A2N5NRZ3	Protein translocase subunit SecA OS=Mediterraneibacter gnavus OX=33038 GN=secA PE=3 SV=1	0	28.421	16	10	11	10	856	97.8	5.34	7.85	10	1
	Checked	Confidence	Sequence	Modifications	Qvality PEP	Qvality q-value	# Protein Groups	# Proteins	# PSMs	Master Protein Accessions	# Missed Cleavages	Theo. MH+ [Da]	Confidence (by Search Engine): Sequest HT	DeltaM [ppm] (by Search Engine): Sequest HT	Percolator q-Value (by Search Engine): Sequest HT	Percolator PEP (by Search Engine): Sequest HT	XCorr (by Search Engine): Sequest HT
	FALSE	High	GLNFAVIDEVDSVLIDEAR		0.0657698	0.00414858	1	6	1	A0A2N5NRZ3	0	2075.07	High	3.27	0.003933	0.06109	0.49
	FALSE	High	GTDIKLDDAAR		0.00716701	0.00132606	1	6	1	A0A2N5NRZ3	1	1174.61	High	2.58	0.00131	0.00647	1.55
	FALSE	High	GVHIVTVNDYLAK		0.0537234	0.00356054	1	6	1	A0A2N5NRZ3	0	1428.78	High	-7.28	0.003386	0.04954	1.59
	FALSE	High	LKEGETLDDILPEAYAVVR		0.000445503	0.000684825	1	6	2	A0A2N5NRZ3	1	2131.13	High	1.97	0.0007663	0.0003889	2.3
	FALSE	High	LMSVFNTLGVEDGEQIEHK	1xOxidation [M2]	1.63786e-07	0.000684825	1	6	1	A0A2N5NRZ3	0	2162.04	High	-0.35	0.0007663	1.308e-07	3.29
	FALSE	High	LYEACDILAR	1xCarbamidomethyl [C5]	0.0012266	0.000684825	1	6	1	A0A2N5NRZ3	0	1223.61	High	0.26	0.0007663	0.001081	1.14
	FALSE	High	QGIGLQAYGQR		0.000372707	0.000684825	1	6	1	A0A2N5NRZ3	0	1190.63	High	-0.35	0.0007663	0.0003247	2.26
	FALSE	High	TLFHIR		0.108118	0.00825065	1	6	1	A0A2N5NRZ3	0	786.462	High	0.41	0.007752	0.1013	0.96
	FALSE	High	TLVSTLPAYLNALEEK		0.000705988	0.000684825	1	2	1	A0A2N5NRZ3	0	1761.96	High	-1.14	0.0007663	0.0006192	1.89
	FALSE	High	VQLIGGIILHQGR		0.00195466	0.000684825	1	6	1	A0A2N5NRZ3	0	1403.85	High	-1.22	0.0007663	0.001731	1.76
FALSE	High	Master Protein	A0A6N3G971	Molybdopterin adenylyltransferase OS=Mediterraneibacter gnavus OX=33038 GN=mog_1 PE=4 SV=1	0	28.01	56	10	10	10	154	16.6	8.27	6.81	10	1
	Checked	Confidence	Sequence	Modifications	Qvality PEP	Qvality q-value	# Protein Groups	# Proteins	# PSMs	Master Protein Accessions	# Missed Cleavages	Theo. MH+ [Da]	Confidence (by Search Engine): Sequest HT	DeltaM [ppm] (by Search Engine): Sequest HT	Percolator q-Value (by Search Engine): Sequest HT	Percolator PEP (by Search Engine): Sequest HT	XCorr (by Search Engine): Sequest HT
	FALSE	High	AAIFTLDTESYK		3.88159e-05	0.000684825	1	4	1	A0A6N3G971	0	1358.68	High	2.53	0.0007663	3.3e-05	1.17
	FALSE	High	DSLQAVLDCSAAGVCKK	2xCarbamidomethyl [C9; C15]	0.00221832	0.000684825	1	2	1	A0A6N3G971	1	1821.88	High	2.28	0.0007663	0.001974	1.04
	FALSE	High	EALEFILPELK		0.000760829	0.000684825	1	4	1	A0A6N3G971	0	1301.74	High	0.91	0.0007663	0.0006667	2.52
	FALSE	High	EALEFILPELKR		0.010533	0.00132606	1	4	1	A0A6N3G971	1	1457.84	High	-1.05	0.00131	0.009526	1.68
	FALSE	High	KLLEQSGFETAAVR		0.00282433	0.00132606	1	4	1	A0A6N3G971	1	1548.84	High	-1.11	0.00131	0.002512	1.31
	FALSE	High	LLEQSGFETAAVR		9.26415e-08	0.000684825	1	4	1	A0A6N3G971	0	1420.74	High	1.23	0.0007663	7.346e-08	2.66
	FALSE	High	LLPGIPETLR		0.0171627	0.00132606	1	4	1	A0A6N3G971	0	1108.67	High	1.67	0.00131	0.01559	1.06
	FALSE	High	NRDSLQAVLDCSAAGVCK	2xCarbamidomethyl [C11; C17]	0.0416404	0.00280393	1	2	1	A0A6N3G971	1	1963.93	High	-5.08	0.002675	0.03827	1.48
	FALSE	High	TLMVNLPGDAK	1xOxidation [M3]	0.0461178	0.00280393	1	4	1	A0A6N3G971	0	1174.61	High	0.56	0.002675	0.04259	1.63
	FALSE	High	VAASVLKR		0.0543328	0.00414858	1	4	1	A0A6N3G971	1	843.541	High	1.33	0.003933	0.05034	1.31
FALSE	High	Master Protein	A0A2N5P418	Elongation factor Ts OS=Mediterraneibacter gnavus OX=33038 GN=tsf PE=3 SV=1	0	27.442	33	10	10	10	306	33.6	4.96	7.17	10	1
	Checked	Confidence	Sequence	Modifications	Qvality PEP	Qvality q-value	# Protein Groups	# Proteins	# PSMs	Master Protein Accessions	# Missed Cleavages	Theo. MH+ [Da]	Confidence (by Search Engine): Sequest HT	DeltaM [ppm] (by Search Engine): Sequest HT	Percolator q-Value (by Search Engine): Sequest HT	Percolator PEP (by Search Engine): Sequest HT	XCorr (by Search Engine): Sequest HT
	FALSE	High	AEVSQEYMDHEKEILLAAAK	1xOxidation [M8]	2.20934e-07	0.000684825	1	5	1	A0A2N5P418	1	2291.12	High	3.91	0.0007663	1.768e-07	3.03
	FALSE	High	ALNETNGDMDAAIEFLR	1xOxidation [M9]	0.00592886	0.00132606	1	5	1	A0A2N5P418	0	1895.88	High	-0.9	0.00131	0.005331	1.93
	FALSE	High	ALNETNGDMDAAIEFLRK	1xOxidation [M9]	0.000266929	0.000684825	1	5	1	A0A2N5P418	1	2023.98	High	3.38	0.0007663	0.0002316	1.96
	FALSE	High	EILLAAAK		0.0253464	0.00132606	1	5	1	A0A2N5P418	0	828.519	High	0.38	0.00131	0.02319	1.26
	FALSE	High	EMTGAGMMDCKK	1xCarbamidomethyl [C10]; 3xOxidation [M2; M7; M8]	0.102949	0.00767008	1	5	1	A0A2N5P418	1	1406.54	High	8.91	0.007213	0.09632	0.73
	FALSE	High	ENNANVTVK		0.0469082	0.00280393	1	5	1	A0A2N5P418	0	988.506	High	-2.65	0.002675	0.04317	2.5
	FALSE	High	ENNANVTVKR		0.0715193	0.00444109	1	5	1	A0A2N5P418	1	1144.61	High	-6.45	0.004206	0.06638	1.64
	FALSE	High	IAAEGIVK		0.0115472	0.00132606	1	5	1	A0A2N5P418	0	800.488	High	-1.96	0.00131	0.01048	0.89
	FALSE	High	IGVLIEAEADVVNDEIKK		0.000201333	0.000684825	1	5	1	A0A2N5P418	1	1955.07	High	0.63	0.0007663	0.0001741	1.07
	FALSE	High	IVTDGCVVDYIHGGGR	1xCarbamidomethyl [C6]	0.0001646	0.000684825	1	5	1	A0A2N5P418	0	1717.83	High	3.07	0.0007663	0.0001419	1.36
FALSE	High	Master Protein	A0A2N5PDZ5	Large ribosomal subunit protein bL12 OS=Mediterraneibacter gnavus OX=33038 GN=rplL PE=3 SV=1	0	27.019	56	9	10	9	125	12.9	4.61	11.89	9	1
	Checked	Confidence	Sequence	Modifications	Qvality PEP	Qvality q-value	# Protein Groups	# Proteins	# PSMs	Master Protein Accessions	# Missed Cleavages	Theo. MH+ [Da]	Confidence (by Search Engine): Sequest HT	DeltaM [ppm] (by Search Engine): Sequest HT	Percolator q-Value (by Search Engine): Sequest HT	Percolator PEP (by Search Engine): Sequest HT	XCorr (by Search Engine): Sequest HT
	FALSE	High	AEAEEIK		0.0715193	0.00444109	1	3	1	A0A2N5PDZ5	0	789.399	High	-2.76	0.004206	0.06645	1.42
	FALSE	High	AEAEEIKAK		0.00635219	0.00132606	1	2	1	A0A2N5PDZ5	1	988.531	High	1.65	0.00131	0.005709	2.15
	FALSE	High	EGVSKAEAEEIK		0.000194499	0.000684825	1	3	1	A0A2N5PDZ5	1	1289.66	High	-2.57	0.0007663	0.0001679	1.7
	FALSE	High	EGVSKAEAEEIKAK		0.000778545	0.000684825	1	2	1	A0A2N5PDZ5	2	1488.79	High	0.86	0.0007663	0.0006819	1.31
	FALSE	High	ELSVLELNELVK		0.00200015	0.000684825	1	3	1	A0A2N5PDZ5	0	1385.79	High	4.56	0.0007663	0.001773	1.76
	FALSE	High	EITGLGLKEAKEVVDGAPK		0.0102347	0.00132606	1	3	1	A0A2N5PDZ5	2	1954.09	High	0.56	0.00131	0.009236	1.09
	FALSE	High	LEAEGAEVNLK		8.30015e-06	0.000684825	1	3	1	A0A2N5PDZ5	0	1172.62	High	0.67	0.0007663	6.917e-06	1.78
	FALSE	High	LTTAEMIEAIK		0.00226994	0.00132606	1	3	1	A0A2N5PDZ5	0	1219.66	High	-0.97	0.00131	0.002014	2.03
	FALSE	High	LTTAEMIEAIK	1xOxidation [M6]	0.01216	0.00132606	1	3	1	A0A2N5PDZ5	0	1235.66	High	1.65	0.00131	0.01104	2.48
	FALSE	High	MAKLTTAEMIEAIK	1xMet-loss [N-Term]	0.00966316	0.00132606	1	2	1	A0A2N5PDZ5	1	1418.79	High	-1.02	0.00131	0.008745	1.34
FALSE	High	Master Protein	A0A2N5PUQ0	3-oxoacyl-[acyl-carrier-protein] reductase OS=Mediterraneibacter gnavus OX=33038 GN=fabG PE=3 SV=1	0	26.772	36	7	8	1	246	26.2	5.73	11.64	7	1
	Checked	Confidence	Sequence	Modifications	Qvality PEP	Qvality q-value	# Protein Groups	# Proteins	# PSMs	Master Protein Accessions	# Missed Cleavages	Theo. MH+ [Da]	Confidence (by Search Engine): Sequest HT	DeltaM [ppm] (by Search Engine): Sequest HT	Percolator q-Value (by Search Engine): Sequest HT	Percolator PEP (by Search Engine): Sequest HT	XCorr (by Search Engine): Sequest HT
	FALSE	High	AGVIGLTK		0.110492	0.00825065	1	3	1	A0A2N5PUQ0	0	758.477	High	0.22	0.007752	0.1032	1.16
	FALSE	High	DVIETYGR		0.0594537	0.00414858	2	4	1	A7B272; A0A2N5PUQ0	0	952.473	High	-1.66	0.003933	0.05487	1.41
	FALSE	High	GITVNAVAPGFIK		8.54471e-07	0.000684825	2	4	1	A7B272; A0A2N5PUQ0	0	1286.75	High	-0.26	0.0007663	6.95e-07	2
	FALSE	High	LDILVNNAGITR		1.10709e-06	0.000684825	2	4	1	A7B272; A0A2N5PUQ0	0	1298.74	High	4.71	0.0007663	9.031e-07	2.81
	FALSE	High	IINISSVSGILGNAGQANYSASK		4.80535e-07	0.000684825	2	4	1	A7B272; A0A2N5PUQ0	0	2264.19	High	3.01	0.0007663	3.875e-07	2.95
	FALSE	High	TEMTEVLSEQVQNHAK		0.0840163	0.00674459	2	3	1	A7B272; A0A2N5PUQ0	0	1843.89	High	-1.17	0.006122	0.07804	1.32
	FALSE	High	TEMTEVLSEQVQNHAK	1xOxidation [M3]	0.000317235	0.000684825	2	3	1	A7B272; A0A2N5PUQ0	0	1859.88	High	1.56	0.0007663	0.000275	2.19
	FALSE	High	VAVVTGASR		0.0618375	0.00414858	2	4	1	A7B272; A0A2N5PUQ0	0	859.5	High	-1.51	0.003933	0.05716	1.68
FALSE	High	Master Protein	A0A2N5NLF1	YicC family protein OS=Mediterraneibacter gnavus OX=33038 GN=CDL18_03295 PE=3 SV=1	0	26.318	34	10	11	10	292	33.7	5.19	9.73	10	1
	Checked	Confidence	Sequence	Modifications	Qvality PEP	Qvality q-value	# Protein Groups	# Proteins	# PSMs	Master Protein Accessions	# Missed Cleavages	Theo. MH+ [Da]	Confidence (by Search Engine): Sequest HT	DeltaM [ppm] (by Search Engine): Sequest HT	Percolator q-Value (by Search Engine): Sequest HT	Percolator PEP (by Search Engine): Sequest HT	XCorr (by Search Engine): Sequest HT
	FALSE	High	EALEGAFGQFVETR		0.0135624	0.00132606	1	3	1	A0A2N5NLF1	0	1553.76	High	-0.51	0.00131	0.0123	0.71
	FALSE	High	EANTILSK		0.0113499	0.00132606	1	3	1	A0A2N5NLF1	0	875.483	High	0.08	0.00131	0.0103	1.51
	FALSE	High	ELLADAQVEESR		0.000162716	0.000684825	1	3	1	A0A2N5NLF1	0	1359.68	High	-1.61	0.0007663	0.0001404	1.72
	FALSE	High	KLNFFETAIR		0.0359143	0.00164783	1	3	1	A0A2N5NLF1	1	1238.69	High	-1.1	0.001604	0.03304	1.27
	FALSE	High	IAAEVILFADK		0.000150119	0.000684825	1	3	1	A0A2N5NLF1	0	1189.68	High	9.87	0.0007663	0.0001297	2.46
	FALSE	High	ICTDEEVVR	1xCarbamidomethyl [C2]	0.00582751	0.00132606	1	3	1	A0A2N5NLF1	0	1120.53	High	0.6	0.00131	0.005218	1.64
	FALSE	High	SPQIVAEYR		0.00250306	0.00132606	1	3	1	A0A2N5NLF1	0	1062.56	High	2.23	0.00131	0.002225	2.02
	FALSE	High	VKELLADAQVEESR		0.00412769	0.00132606	1	3	1	A0A2N5NLF1	1	1586.84	High	-2.19	0.00131	0.003686	1.56
	FALSE	High	VLEGSHLKEDILQK		0.000494129	0.000684825	1	3	2	A0A2N5NLF1	1	1608.9	High	0.96	0.0007663	0.0004313	1.67
	FALSE	High	YNAALAAEYMR	1xOxidation [M10]	0.00383046	0.00132606	1	3	1	A0A2N5NLF1	0	1288.6	High	-3.33	0.00131	0.00342	1.89
FALSE	High	Master Protein	A0A2N5PPS7	Large ribosomal subunit protein uL6 OS=Mediterraneibacter gnavus OX=33038 GN=rplF PE=3 SV=1	0	25.888	51	8	11	8	180	19.6	9.64	15.54	8	1
	Checked	Confidence	Sequence	Modifications	Qvality PEP	Qvality q-value	# Protein Groups	# Proteins	# PSMs	Master Protein Accessions	# Missed Cleavages	Theo. MH+ [Da]	Confidence (by Search Engine): Sequest HT	DeltaM [ppm] (by Search Engine): Sequest HT	Percolator q-Value (by Search Engine): Sequest HT	Percolator PEP (by Search Engine): Sequest HT	XCorr (by Search Engine): Sequest HT
	FALSE	High	ELPVEMEIKVEGEEVVVTRPSDLK	1xOxidation [M6]	0.119822	0.00906599	1	1	1	A0A2N5PPS7	1	2741.43	High	1.81	0.008509	0.1124	1.88
	FALSE	High	ELPVEMEIKVEGEEVVVTRPSDLKK	1xOxidation [M6]	0.0110285	0.00132606	1	1	2	A0A2N5PPS7	2	2869.52	High	-1.17	0.00131	0.009988	1.32
	FALSE	High	LPVAIPAGVTVEVAANNVVTVTGPK		4.72797e-11	0.000684825	1	1	3	A0A2N5PPS7	0	2416.38	High	-1.54	0.0007663	3.452e-11	4.26
	FALSE	High	TLINNMVVGVTNGYEK	1xOxidation [M6]	0.000455878	0.000684825	1	1	1	A0A2N5PPS7	0	1767.89	High	-0.06	0.0007663	0.0003986	2.96
	FALSE	High	VEGEEVVVTRPSDLK		0.00073079	0.000684825	1	1	1	A0A2N5PPS7	0	1656.88	High	0.88	0.0007663	0.0006423	1.66
	FALSE	High	VGQFAAEIR		0.00232276	0.00132606	1	1	1	A0A2N5PPS7	0	990.537	High	0.79	0.00131	0.002061	1.81
	FALSE	High	VLEVNGVGYR		0.012659	0.00132606	1	1	1	A0A2N5PPS7	0	1105.6	High	-1.38	0.00131	0.01149	2.32
	FALSE	High	YADEVIR		0.0594537	0.00414858	1	1	1	A0A2N5PPS7	0	865.441	High	0.18	0.003933	0.0551	1.21
FALSE	High	Master Protein	A0A2N5P4G8	ATP-dependent Clp protease proteolytic subunit OS=Mediterraneibacter gnavus OX=33038 GN=clpP PE=3 SV=1	0	25.786	35	5	6	5	193	20.9	5	10.59	5	1
	Checked	Confidence	Sequence	Modifications	Qvality PEP	Qvality q-value	# Protein Groups	# Proteins	# PSMs	Master Protein Accessions	# Missed Cleavages	Theo. MH+ [Da]	Confidence (by Search Engine): Sequest HT	DeltaM [ppm] (by Search Engine): Sequest HT	Percolator q-Value (by Search Engine): Sequest HT	Percolator PEP (by Search Engine): Sequest HT	XCorr (by Search Engine): Sequest HT
	FALSE	High	AYGLIDEVIAK		0.000251999	0.000684825	1	2	1	A0A2N5P4G8	0	1191.66	High	-1.18	0.0007663	0.0002189	1.79
	FALSE	High	DNFMSAEEAK	1xOxidation [M4]	0.00891619	0.00132606	1	2	1	A0A2N5P4G8	0	1157.48	High	-1.02	0.00131	0.008061	1.4
	FALSE	High	FALPNAEIMIHQPSGGAQGQATEISIAAEHILR		0.00635219	0.00132606	1	2	1	A0A2N5P4G8	0	3470.78	High	-3.9	0.00131	0.005724	1.39
	FALSE	High	FALPNAEIMIHQPSGGAQGQATEISIAAEHILR	1xOxidation [M9]	3.75372e-09	0.000684825	1	2	1	A0A2N5P4G8	0	3486.78	High	2.58	0.0007663	2.876e-09	4.13
	FALSE	High	MSLVPYVIEQTSR	1xMet-loss [N-Term]	0.00174225	0.000684825	1	2	1	A0A2N5P4G8	0	1391.75	High	1.56	0.0007663	0.001544	1.93
	FALSE	High	RFALPNAEIMIHQPSGGAQGQATEISIAAEHILR	1xOxidation [M10]	4.53657e-07	0.000684825	1	2	1	A0A2N5P4G8	1	3642.88	High	-0.5	0.0007663	3.653e-07	2.74
FALSE	High	Master Protein	A0A2N5P928	Carbamate kinase OS=Mediterraneibacter gnavus OX=33038 GN=CDL20_09095 PE=3 SV=1	0	25.735	33	9	9	9	310	33.7	5.83	7.48	9	1
	Checked	Confidence	Sequence	Modifications	Qvality PEP	Qvality q-value	# Protein Groups	# Proteins	# PSMs	Master Protein Accessions	# Missed Cleavages	Theo. MH+ [Da]	Confidence (by Search Engine): Sequest HT	DeltaM [ppm] (by Search Engine): Sequest HT	Percolator q-Value (by Search Engine): Sequest HT	Percolator PEP (by Search Engine): Sequest HT	XCorr (by Search Engine): Sequest HT
	FALSE	High	EYMEQGHFGVYNMLPK	2xOxidation [M3; M13]	0.009498	0.00132606	1	6	1	A0A2N5P928	0	1974.87	High	-0.49	0.00131	0.008566	0.67
	FALSE	High	FQAAVEFVEER		0.00118498	0.000684825	1	4	1	A0A2N5P928	0	1324.65	High	2.33	0.0007663	0.001045	1.8
	FALSE	High	GNYVIEEAGK		0.00313229	0.00132606	1	6	1	A0A2N5P928	0	1079.54	High	-0.92	0.00131	0.002791	1.83
	FALSE	High	KKGNYVIEEAGK		0.00213079	0.000684825	1	6	1	A0A2N5P928	2	1335.73	High	-1.19	0.0007663	0.00189	1.54
	FALSE	High	LGEISAAQAK		0.00415148	0.00132606	1	6	1	A0A2N5P928	0	987.547	High	-0.33	0.00131	0.003714	1.54
	FALSE	High	TALITSYDK		0.0011123	0.000684825	1	6	1	A0A2N5P928	0	1011.54	High	1.54	0.0007663	0.0009777	1.83
	FALSE	High	TVSTVLTQVIVDPYDEAFYTPTK		6.66778e-05	0.000684825	1	6	1	A0A2N5P928	0	2587.32	High	1.24	0.0007663	5.694e-05	2.02
	FALSE	High	VVSAPHPVK		0.117266	0.00885688	1	6	1	A0A2N5P928	0	933.552	High	-0.01	0.008315	0.1099	1.4
	FALSE	High	YMSAEEANEER	1xOxidation [M2]	2.03724e-05	0.000684825	1	6	1	A0A2N5P928	0	1344.54	High	-2.04	0.0007663	1.717e-05	0.55
FALSE	High	Master Protein	A0A2N5PBU4	Pyruvate formate-lyase-activating enzyme OS=Mediterraneibacter gnavus OX=33038 GN=pflA PE=3 SV=1	0	25.556	49	10	10	10	242	27.8	5.95	5.14	10	1
	Checked	Confidence	Sequence	Modifications	Qvality PEP	Qvality q-value	# Protein Groups	# Proteins	# PSMs	Master Protein Accessions	# Missed Cleavages	Theo. MH+ [Da]	Confidence (by Search Engine): Sequest HT	DeltaM [ppm] (by Search Engine): Sequest HT	Percolator q-Value (by Search Engine): Sequest HT	Percolator PEP (by Search Engine): Sequest HT	XCorr (by Search Engine): Sequest HT
	FALSE	High	FLIFVSGCPMR	1xCarbamidomethyl [C8]; 1xOxidation [M10]	0.0104727	0.00132606	1	4	1	A0A2N5PBU4	0	1342.66	High	-3.58	0.00131	0.009497	1.55
	FALSE	High	GIHTTIDTSGAPFTR		0.0222174	0.00132606	1	4	1	A0A2N5PBU4	0	1573.8	High	2.49	0.00131	0.02034	1.13
	FALSE	High	HIDDEQHK		0.083553	0.00650069	1	4	1	A0A2N5PBU4	0	1021.47	High	10.25	0.006122	0.07756	0.66
	FALSE	High	KLDAFIQTLSNVEK		0.0183863	0.00132606	1	4	1	A0A2N5PBU4	1	1605.88	High	-2.15	0.00131	0.01671	2.02
	FALSE	High	ILTGHTNQNILDLAR		2.24724e-06	0.000684825	1	4	1	A0A2N5PBU4	0	1678.92	High	-1.88	0.0007663	1.846e-06	3.12
	FALSE	High	SDNDEYLK		0.0174608	0.00132606	1	4	1	A0A2N5PBU4	0	983.432	High	-6.92	0.00131	0.01593	1.23
	FALSE	High	TGTQMSADELLDK	1xOxidation [M5]	0.00188836	0.000684825	1	2	1	A0A2N5PBU4	0	1424.66	High	-3.63	0.0007663	0.001679	1.42
	FALSE	High	VEVLPYHTLGEYK		0.00297433	0.00132606	1	4	1	A0A2N5PBU4	0	1547.81	High	-2.17	0.00131	0.002651	1.51
	FALSE	High	YLSDINKPVWIR		0.00866365	0.00132606	1	4	1	A0A2N5PBU4	0	1503.83	High	0.55	0.00131	0.007829	1.19
	FALSE	High	YTDLLLLDIK		0.000126312	0.000684825	1	4	1	A0A2N5PBU4	0	1206.7	High	-0.74	0.0007663	0.0001084	1.5
FALSE	High	Master Protein	A7B529	Large ribosomal subunit protein uL18 OS=Mediterraneibacter gnavus (strain ATCC 29149 / DSM 114966 / JCM 6515 / VPI C7-9) OX=411470 GN=rplR PE=3 SV=1	0	25.527	40	4	6	4	122	13.5	10.04	15.5	4	1
	Checked	Confidence	Sequence	Modifications	Qvality PEP	Qvality q-value	# Protein Groups	# Proteins	# PSMs	Master Protein Accessions	# Missed Cleavages	Theo. MH+ [Da]	Confidence (by Search Engine): Sequest HT	DeltaM [ppm] (by Search Engine): Sequest HT	Percolator q-Value (by Search Engine): Sequest HT	Percolator PEP (by Search Engine): Sequest HT	XCorr (by Search Engine): Sequest HT
	FALSE	High	AKGITDVVFDR		0.0044736	0.00132606	1	1	1	A7B529	1	1220.66	High	3.63	0.00131	0.004008	1.39
	FALSE	High	GITDVVFDR		0.00781225	0.00132606	1	1	1	A7B529	0	1021.53	High	-1.66	0.00131	0.007052	2.12
	FALSE	High	SNNHMYAQIIDDTVGNTLVAASTLEK		2.73512e-09	0.000684825	1	1	1	A7B529	0	2805.37	High	-1.32	0.0007663	2.087e-09	4.06
	FALSE	High	SNNHMYAQIIDDTVGNTLVAASTLEK	1xOxidation [M5]	4.18643e-08	0.000684825	1	1	1	A7B529	0	2821.37	High	-0.67	0.0007663	3.284e-08	4.18
	FALSE	High	TNNVEAAAYLGK		1.8262e-05	0.000684825	1	1	2	A7B529	0	1250.64	High	3.97	0.0007663	1.535e-05	2.14
FALSE	High	Master Protein	A7B677	Probable transaldolase OS=Mediterraneibacter gnavus (strain ATCC 29149 / DSM 114966 / JCM 6515 / VPI C7-9) OX=411470 GN=tal PE=3 SV=1	0	25.018	42	7	8	7	217	23.1	5	8.36	7	1
	Checked	Confidence	Sequence	Modifications	Qvality PEP	Qvality q-value	# Protein Groups	# Proteins	# PSMs	Master Protein Accessions	# Missed Cleavages	Theo. MH+ [Da]	Confidence (by Search Engine): Sequest HT	DeltaM [ppm] (by Search Engine): Sequest HT	Percolator q-Value (by Search Engine): Sequest HT	Percolator PEP (by Search Engine): Sequest HT	XCorr (by Search Engine): Sequest HT
	FALSE	High	AGATYVSPFLGR		0.0011382	0.000684825	1	2	1	A7B677	0	1238.65	High	0.66	0.0007663	0.001004	2.08
	FALSE	High	ATTVDAEGMIK		0.0335392	0.00164783	1	2	1	A7B677	0	1135.57	High	0.19	0.001604	0.03071	0.82
	FALSE	High	ATTVDAEGMIK	1xOxidation [M9]	0.0136405	0.00132606	1	2	1	A7B677	0	1151.56	High	0.03	0.00131	0.01235	1.85
	FALSE	High	FFIDTANVEDIKK		6.36771e-05	0.000684825	1	3	1	A7B677	1	1539.81	High	-0.3	0.0007663	5.42e-05	1.06
	FALSE	High	LDDISVR		0.0826336	0.00616108	1	2	1	A7B677	0	817.441	High	-2.78	0.005804	0.07706	1.84
	FALSE	High	IPMTVEGLK		0.0307868	0.00164783	1	2	1	A7B677	0	987.554	High	0.33	0.001604	0.02827	1.31
	FALSE	High	VFEEVIAEIASIVDGPISGEVK		3.15842e-09	0.000684825	1	2	1	A7B677	0	2301.22	High	0.55	0.0007663	2.41e-09	2.59
	FALSE	High	VIEQMTHHPLTDAGIEK	1xOxidation [M5]	0.00100286	0.000684825	1	2	1	A7B677	0	1934.96	High	1.28	0.0007663	0.0008845	1.29
FALSE	High	Master Protein	A0A2N5P405	Transcription termination/antitermination protein NusG OS=Mediterraneibacter gnavus OX=33038 GN=nusG PE=3 SV=1	0	24.982	41	5	5	5	172	19.5	4.94	10.1	5	1
	Checked	Confidence	Sequence	Modifications	Qvality PEP	Qvality q-value	# Protein Groups	# Proteins	# PSMs	Master Protein Accessions	# Missed Cleavages	Theo. MH+ [Da]	Confidence (by Search Engine): Sequest HT	DeltaM [ppm] (by Search Engine): Sequest HT	Percolator q-Value (by Search Engine): Sequest HT	Percolator PEP (by Search Engine): Sequest HT	XCorr (by Search Engine): Sequest HT
	FALSE	High	ETPVELNFSEVR		0.000548061	0.000684825	1	4	1	A0A2N5P405	0	1419.71	High	3.23	0.0007663	0.0004798	2.26
	FALSE	High	GVTGFVGPGSKPVPLEEEEMANLGIK	1xOxidation [M20]	1.2209e-06	0.000684825	1	2	1	A0A2N5P405	0	2671.36	High	8.63	0.0007663	9.97e-07	2.7
	FALSE	High	HLEDQILEVR		1.68568e-07	0.000684825	1	4	1	A0A2N5P405	0	1251.67	High	2.41	0.0007663	1.344e-07	2.51
	FALSE	High	QSLSINVELFGR		3.62349e-06	0.000684825	1	4	1	A0A2N5P405	0	1362.74	High	0.25	0.0007663	2.995e-06	1.41
	FALSE	High	VPMQEVVELK	1xOxidation [M3]	0.000618464	0.000684825	1	4	1	A0A2N5P405	0	1187.63	High	1.04	0.0007663	0.0005418	2.64
FALSE	High	Master Protein	A0A2N5NQG9	Serine--tRNA ligase OS=Mediterraneibacter gnavus OX=33038 GN=serS PE=4 SV=1	0	24.961	25	9	9	9	428	48.6	5.47	4.54	9	1
	Checked	Confidence	Sequence	Modifications	Qvality PEP	Qvality q-value	# Protein Groups	# Proteins	# PSMs	Master Protein Accessions	# Missed Cleavages	Theo. MH+ [Da]	Confidence (by Search Engine): Sequest HT	DeltaM [ppm] (by Search Engine): Sequest HT	Percolator q-Value (by Search Engine): Sequest HT	Percolator PEP (by Search Engine): Sequest HT	XCorr (by Search Engine): Sequest HT
	FALSE	High	DDSENVELER		0.0202699	0.00132606	1	6	1	A0A2N5NQG9	0	1205.53	High	5.84	0.00131	0.01853	0.62
	FALSE	High	EIKGEVEALR		0.026232	0.00132606	1	6	1	A0A2N5NQG9	1	1143.64	High	-0.12	0.00131	0.02396	1.34
	FALSE	High	EIKGEVEALRAEK		0.01216	0.00132606	1	6	1	A0A2N5NQG9	2	1471.81	High	-0.18	0.00131	0.01102	1.62
	FALSE	High	FGEPVVPDFEVPYHTEIMER	1xOxidation [M18]	3.92653e-05	0.000684825	1	3	1	A0A2N5NQG9	0	2407.13	High	1.34	0.0007663	3.339e-05	1.52
	FALSE	High	FIDTLLPEEQLPQTLTSYSPCFR	1xCarbamidomethyl [C21]	1.43403e-05	0.000684825	1	6	1	A0A2N5NQG9	0	2755.36	High	1.87	0.0007663	1.206e-05	1.64
	FALSE	High	FNGIDLDSAR		0.00126968	0.000684825	1	6	1	A0A2N5NQG9	0	1107.54	High	-0.74	0.0007663	0.001122	2.29
	FALSE	High	LHSAVISYAR		0.000511489	0.000684825	1	7	1	A0A2N5NQG9	0	1116.62	High	0.85	0.0007663	0.0004466	2.24
	FALSE	High	NTVDLFR		0.102389	0.00767008	1	6	1	A0A2N5NQG9	0	864.457	High	1.03	0.007213	0.09548	1.31
	FALSE	High	YFAHTLNNTVVAPPR		0.00131428	0.000684825	1	6	1	A0A2N5NQG9	0	1699.89	High	0.41	0.0007663	0.001161	1.94
FALSE	High	Master Protein	A0AAJ1GDH2	ATP synthase subunit alpha OS=Mediterraneibacter gnavus OX=33038 GN=atpA PE=3 SV=1	0	24.912	24	10	10	10	502	54.5	5.26	2.19	10	1
	Checked	Confidence	Sequence	Modifications	Qvality PEP	Qvality q-value	# Protein Groups	# Proteins	# PSMs	Master Protein Accessions	# Missed Cleavages	Theo. MH+ [Da]	Confidence (by Search Engine): Sequest HT	DeltaM [ppm] (by Search Engine): Sequest HT	Percolator q-Value (by Search Engine): Sequest HT	Percolator PEP (by Search Engine): Sequest HT	XCorr (by Search Engine): Sequest HT
	FALSE	High	ALSLLLGR		0.0735401	0.00444109	1	8	1	A0AAJ1GDH2	0	842.546	High	-1.05	0.004206	0.06835	1.56
	FALSE	High	EAYPGDVFYLHSR		2.68552e-05	0.000684825	1	8	1	A0AAJ1GDH2	0	1553.74	High	-2.11	0.0007663	2.273e-05	1.81
	FALSE	High	KVLTEELIEK		3.26601e-05	0.000684825	1	7	1	A0AAJ1GDH2	1	1201.7	High	0.69	0.0007663	2.765e-05	2.19
	FALSE	High	IKQFQADLLR		0.0152133	0.00132606	1	7	1	A0AAJ1GDH2	1	1231.72	High	0.77	0.00131	0.01379	1.26
	FALSE	High	QFQADLLR		0.00988784	0.00132606	1	7	1	A0AAJ1GDH2	0	990.537	High	-1.57	0.00131	0.008913	1.58
	FALSE	High	QPLYHPLSLHEK		0.075615	0.00479626	1	8	1	A0AAJ1GDH2	0	1461.78	High	-0.17	0.004528	0.07035	0.72
	FALSE	High	SVSVPMETGILSIDAMFPIGR	2xOxidation [M6; M16]	0.00209434	0.000684825	1	8	1	A0AAJ1GDH2	0	2252.13	High	1.84	0.0007663	0.001854	1.37
	FALSE	High	TSIAMDTILNQK	1xOxidation [M5]	0.000952251	0.000684825	1	3	1	A0AAJ1GDH2	0	1350.69	High	-0.92	0.0007663	0.0008369	1.58
	FALSE	High	VLTEELIEK		0.00203497	0.000684825	1	7	1	A0AAJ1GDH2	0	1073.61	High	2.69	0.0007663	0.001801	1.5
	FALSE	High	VVNALGAPIDGKGEIEADDYRPIEQEAPGIIDRK		0.125759	0.00969234	1	8	1	A0AAJ1GDH2	2	3648.89	High	4.48	0.008819	0.1181	1.47
FALSE	High	Master Protein	A7B215	Small ribosomal subunit protein uS7 OS=Mediterraneibacter gnavus (strain ATCC 29149 / DSM 114966 / JCM 6515 / VPI C7-9) OX=411470 GN=rpsG PE=3 SV=1	0	24.853	50	8	8	8	163	18.5	9.83	8.07	8	1
	Checked	Confidence	Sequence	Modifications	Qvality PEP	Qvality q-value	# Protein Groups	# Proteins	# PSMs	Master Protein Accessions	# Missed Cleavages	Theo. MH+ [Da]	Confidence (by Search Engine): Sequest HT	DeltaM [ppm] (by Search Engine): Sequest HT	Percolator q-Value (by Search Engine): Sequest HT	Percolator PEP (by Search Engine): Sequest HT	XCorr (by Search Engine): Sequest HT
	FALSE	High	LANEILDAANNTGASVK		0.000206022	0.000684825	1	4	1	A7B215	0	1700.88	High	-0.52	0.0007663	0.0001782	1.67
	FALSE	High	IGGATYQVPIEVR		0.00030296	0.000684825	1	4	1	A7B215	0	1402.77	High	4.84	0.0007663	0.000263	2.09
	FALSE	High	LINNIMLDGK	1xOxidation [M6]	7.61156e-05	0.000684825	1	4	1	A7B215	0	1146.62	High	-0.23	0.0007663	6.518e-05	2.24
	FALSE	High	LINNIMLDGKK	1xOxidation [M6]	0.00627959	0.00132606	1	4	1	A7B215	1	1274.71	High	-2.62	0.00131	0.005637	1.08
	FALSE	High	IVYGAFER		0.0206216	0.00132606	1	4	1	A7B215	0	954.504	High	0.54	0.00131	0.01882	0.88
	FALSE	High	RDVLADPIYNNK		0.0199241	0.00132606	1	4	1	A7B215	1	1417.74	High	-1.24	0.00131	0.0182	1.65
	FALSE	High	RIGGATYQVPIEVR		0.000200178	0.000684825	1	4	1	A7B215	1	1558.87	High	1.41	0.0007663	0.000173	1.58
	FALSE	High	SAIEVFEEAMNNIMPVLEVK	2xOxidation [M10; M14]	0.00015993	0.000684825	1	1	1	A7B215	0	2295.12	High	0.22	0.0007663	0.0001375	2.09
FALSE	High	Master Protein	A0A412NCE5	Alpha-glucosidase OS=Mediterraneibacter gnavus OX=33038 GN=DWX36_15250 PE=3 SV=1	0	24.816	16	7	7	7	542	63.5	5.1	9.19	7	1
	Checked	Confidence	Sequence	Modifications	Qvality PEP	Qvality q-value	# Protein Groups	# Proteins	# PSMs	Master Protein Accessions	# Missed Cleavages	Theo. MH+ [Da]	Confidence (by Search Engine): Sequest HT	DeltaM [ppm] (by Search Engine): Sequest HT	Percolator q-Value (by Search Engine): Sequest HT	Percolator PEP (by Search Engine): Sequest HT	XCorr (by Search Engine): Sequest HT
	FALSE	High	EHSVFVNGEFTLLMEEDPQVFAYIR	1xOxidation [M14]	1.69498e-06	0.000684825	1	8	1	A0A412NCE5	0	2986.43	High	1.94	0.0007663	1.387e-06	2.34
	FALSE	High	GAGGFRLDVIDQIAKEPDQK		2.27267e-05	0.000684825	1	11	1	A0A412NCE5	2	2157.13	High	-1.55	0.0007663	1.921e-05	2.28
	FALSE	High	LDVIDQIAK		0.00260587	0.00132606	1	11	1	A0A412NCE5	0	1014.58	High	-0.8	0.00131	0.002321	2.2
	FALSE	High	LDVIDQIAKEPDQK		0.00297433	0.00132606	1	11	1	A0A412NCE5	1	1611.86	High	-0.96	0.00131	0.002645	1.5
	FALSE	High	LHEFIQELSR		0.000499849	0.000684825	1	11	1	A0A412NCE5	0	1271.67	High	-0.63	0.0007663	0.0004378	2.37
	FALSE	High	IIMDLVLNHSSDEHR		3.88159e-05	0.000684825	1	11	1	A0A412NCE5	0	1778.89	High	0.91	0.0007663	3.299e-05	1.71
	FALSE	High	INAESELSDPDSVFYYYQK		0.0695515	0.00444109	1	11	1	A0A412NCE5	0	2268.03	High	0.41	0.004206	0.06465	0.85
FALSE	High	Master Protein	A0A2N5PV03	ABC transporter ATP-binding protein OS=Mediterraneibacter gnavus OX=33038 GN=ugpC PE=4 SV=1	0	24.64	35	7	7	7	370	41.2	6.55	15.07	7	1
	Checked	Confidence	Sequence	Modifications	Qvality PEP	Qvality q-value	# Protein Groups	# Proteins	# PSMs	Master Protein Accessions	# Missed Cleavages	Theo. MH+ [Da]	Confidence (by Search Engine): Sequest HT	DeltaM [ppm] (by Search Engine): Sequest HT	Percolator q-Value (by Search Engine): Sequest HT	Percolator PEP (by Search Engine): Sequest HT	XCorr (by Search Engine): Sequest HT
	FALSE	High	DRDIAMVFQNYALYPHMTVYDNMAFGLK	3xOxidation [M6; M17; M23]	0.000494129	0.000684825	1	2	1	A0A2N5PV03	1	3371.55	High	-1.66	0.0007663	0.0004324	2.18
	FALSE	High	GNDVTLTVGK		0.00672795	0.00132606	1	2	1	A0A2N5PV03	0	1003.54	High	2.9	0.00131	0.006048	1.99
	FALSE	High	KQALIDGGYNGR		0.00322364	0.00132606	1	2	1	A0A2N5PV03	1	1291.68	High	1.23	0.00131	0.002867	2.52
	FALSE	High	KVPKDEIDR		0.0160201	0.00132606	1	1	1	A0A2N5PV03	2	1099.61	High	-0.79	0.00131	0.01455	1.42
	FALSE	High	LHENLGATIIYVTHDQTEAMTLGTR	1xOxidation [M20]	2.5957e-07	0.000684825	1	2	1	A0A2N5PV03	0	2800.39	High	1.29	0.0007663	2.077e-07	3.95
	FALSE	High	NGDHAVFALDMEK	1xOxidation [M11]	0.00372193	0.00132606	1	2	1	A0A2N5PV03	0	1462.66	High	-1.71	0.00131	0.003324	2.34
	FALSE	High	TVVLGIRPEDVHDSQAFISNSPDSVIESTIK		3.6866e-06	0.000684825	1	2	1	A0A2N5PV03	0	3353.72	High	6.86	0.0007663	3.045e-06	4.26
FALSE	High	Master Protein	A7B0N9	Large ribosomal subunit protein bL19 OS=Mediterraneibacter gnavus (strain ATCC 29149 / DSM 114966 / JCM 6515 / VPI C7-9) OX=411470 GN=rplS PE=3 SV=1	0	24.52	46	6	6	6	115	13.1	10.39	5.52	6	1
	Checked	Confidence	Sequence	Modifications	Qvality PEP	Qvality q-value	# Protein Groups	# Proteins	# PSMs	Master Protein Accessions	# Missed Cleavages	Theo. MH+ [Da]	Confidence (by Search Engine): Sequest HT	DeltaM [ppm] (by Search Engine): Sequest HT	Percolator q-Value (by Search Engine): Sequest HT	Percolator PEP (by Search Engine): Sequest HT	XCorr (by Search Engine): Sequest HT
	FALSE	High	FSNGIGVEK		0.00642562	0.00132606	1	1	1	A7B0N9	0	950.494	High	2.4	0.00131	0.005793	1.46
	FALSE	High	KFSNGIGVEK		0.000196751	0.000684825	1	1	1	A7B0N9	1	1078.59	High	6.45	0.0007663	0.0001697	1.63
	FALSE	High	KIEAEQMKENAPEFNVGDTVK	1xOxidation [M7]	2.84905e-11	0.000684825	1	1	1	A7B0N9	2	2393.17	High	1.79	0.0007663	2.059e-11	3.89
	FALSE	High	IQVFEGTVLK		0.000888716	0.000684825	1	1	1	A7B0N9	0	1133.66	High	0.1	0.0007663	0.00078	1.24
	FALSE	High	IQVFEGTVLKK		0.000710063	0.000684825	1	1	1	A7B0N9	1	1261.75	High	-2.48	0.0007663	0.0006239	1.92
	FALSE	High	TWPIHSPHVEK		0.0333484	0.00164783	1	1	1	A7B0N9	0	1330.69	High	-0.58	0.001604	0.03064	0.52
FALSE	High	Master Protein	A0A2N5PE42	Toxic anion resistance protein OS=Mediterraneibacter gnavus OX=33038 GN=CDL23_11695 PE=3 SV=1	0	24.339	39	12	12	12	376	42.5	4.96	1.73	12	1
	Checked	Confidence	Sequence	Modifications	Qvality PEP	Qvality q-value	# Protein Groups	# Proteins	# PSMs	Master Protein Accessions	# Missed Cleavages	Theo. MH+ [Da]	Confidence (by Search Engine): Sequest HT	DeltaM [ppm] (by Search Engine): Sequest HT	Percolator q-Value (by Search Engine): Sequest HT	Percolator PEP (by Search Engine): Sequest HT	XCorr (by Search Engine): Sequest HT
	FALSE	High	AETNINQICQALEGHQVQLMK	1xCarbamidomethyl [C9]; 1xOxidation [M20]	0.0407047	0.0024838	1	6	1	A0A2N5PE42	0	2441.19	High	8.97	0.002384	0.03743	0.99
	FALSE	High	AQASGLAEDAQAAR		0.000514441	0.000684825	1	3	1	A0A2N5PE42	0	1358.67	High	2.7	0.0007663	0.0004496	1.73
	FALSE	High	ATNESLISTLDEVMQIQQEGR	1xOxidation [M14]	0.000573883	0.000684825	1	6	1	A0A2N5PE42	0	2378.15	High	-0.96	0.0007663	0.0005016	1.4
	FALSE	High	KKLEEVQEGQLK		0.00410403	0.00132606	1	3	1	A0A2N5PE42	2	1428.81	High	-1.09	0.00131	0.003679	1.47
	FALSE	High	KLEEVQEGQLK		0.00419949	0.00132606	1	3	1	A0A2N5PE42	1	1300.71	High	-0.7	0.00131	0.003763	1.32
	FALSE	High	KVHDLELTR		0.048255	0.00280393	1	6	1	A0A2N5PE42	1	1110.63	High	2.15	0.002675	0.04449	1.66
	FALSE	High	MATLETAR	1xOxidation [M1]	0.0285824	0.00164783	1	6	1	A0A2N5PE42	0	908.451	High	-1.57	0.001604	0.02622	1.38
	FALSE	High	MISIQTAPQIR		0.0781782	0.00547561	1	6	1	A0A2N5PE42	0	1257.7	High	6.79	0.005162	0.0727	1.39
	FALSE	High	MSEELKDFQTAPTLTLNPFAEEEK	1xMet-loss [N-Term]	0.0525245	0.00356054	1	4	1	A0A2N5PE42	1	2637.29	High	0.8	0.003386	0.04839	1.6
	FALSE	High	MYELNLTYFK	1xOxidation [M1]	0.0794904	0.00547561	1	6	1	A0A2N5PE42	0	1337.64	High	1.49	0.005162	0.07376	0.88
	FALSE	High	NFDEEEEKGFFGIFKK		0.0026209	0.00132606	1	6	1	A0A2N5PE42	2	1963.94	High	-2.35	0.00131	0.002337	1.43
	FALSE	High	VHDLELTR		0.00617225	0.00132606	1	6	1	A0A2N5PE42	0	982.532	High	-1.31	0.00131	0.005537	1.48
FALSE	High	Master Protein	A0A2N5PDX0	Large ribosomal subunit protein uL1 OS=Mediterraneibacter gnavus OX=33038 GN=rplA PE=3 SV=1	0	23.941	32	7	8	7	230	24.8	9.45	15.82	7	1
	Checked	Confidence	Sequence	Modifications	Qvality PEP	Qvality q-value	# Protein Groups	# Proteins	# PSMs	Master Protein Accessions	# Missed Cleavages	Theo. MH+ [Da]	Confidence (by Search Engine): Sequest HT	DeltaM [ppm] (by Search Engine): Sequest HT	Percolator q-Value (by Search Engine): Sequest HT	Percolator PEP (by Search Engine): Sequest HT	XCorr (by Search Engine): Sequest HT
	FALSE	High	AEAVALVK		0.0764604	0.00515044	1	1	1	A0A2N5PDX0	0	800.488	High	-2.09	0.004528	0.07086	2.13
	FALSE	High	AGTVTMDVTK		0.0407047	0.0024838	1	1	1	A0A2N5PDX0	0	1022.52	High	0.74	0.002384	0.03739	1.36
	FALSE	High	AGTVTMDVTK	1xOxidation [M6]	0.00372193	0.00132606	1	1	1	A0A2N5PDX0	0	1038.51	High	1.25	0.00131	0.003334	2.21
	FALSE	High	ASFTEEQLADNFQTLIDAINK		6.18871e-06	0.000684825	1	1	1	A0A2N5PDX0	0	2368.17	High	-0.96	0.0007663	5.131e-06	3.07
	FALSE	High	FDETIEAHIR		0.000117882	0.000684825	1	1	1	A0A2N5PDX0	0	1230.61	High	-0.49	0.0007663	0.0001012	3.19
	FALSE	High	GAVVLPHGTGKK		0.012659	0.00132606	1	1	1	A0A2N5PDX0	1	1163.69	High	1.93	0.00131	0.01146	1.76
	FALSE	High	LDKTNIIHVPIGK		5.26755e-06	0.000684825	1	1	1	A0A2N5PDX0	1	1447.86	High	0.1	0.0007663	4.37e-06	3.01
	FALSE	High	TNIIHVPIGK		0.00556563	0.00132606	1	1	1	A0A2N5PDX0	0	1091.66	High	-1.27	0.00131	0.004984	2.23
FALSE	High	Master Protein	A0A2N5NSW2	Small ribosomal subunit protein uS10 OS=Mediterraneibacter gnavus OX=33038 GN=rpsJ PE=3 SV=1	0	23.802	50	10	11	10	105	11.9	9.95	10.66	10	1
	Checked	Confidence	Sequence	Modifications	Qvality PEP	Qvality q-value	# Protein Groups	# Proteins	# PSMs	Master Protein Accessions	# Missed Cleavages	Theo. MH+ [Da]	Confidence (by Search Engine): Sequest HT	DeltaM [ppm] (by Search Engine): Sequest HT	Percolator q-Value (by Search Engine): Sequest HT	Percolator PEP (by Search Engine): Sequest HT	XCorr (by Search Engine): Sequest HT
	FALSE	High	AYDHQLVDASAK		4.64103e-06	0.000684825	1	2	2	A0A2N5NSW2	0	1317.64	High	4.5	0.0007663	3.849e-06	3.85
	FALSE	High	AYDHQLVDASAKK		0.000166505	0.000684825	1	2	1	A0A2N5NSW2	1	1445.74	High	-0.76	0.0007663	0.0001437	1.75
	FALSE	High	KEVVTILR		0.0367421	0.00164783	1	2	1	A0A2N5NSW2	1	957.609	High	0.63	0.001604	0.03375	1.49
	FALSE	High	KIIETVK		0.0578054	0.00414858	1	2	1	A0A2N5NSW2	1	830.535	High	-2.23	0.003933	0.05359	2
	FALSE	High	KIIETVKK		0.0555716	0.00414858	1	2	1	A0A2N5NSW2	2	958.63	High	-0.52	0.003933	0.05129	1.31
	FALSE	High	KNGAQVSGPVPLPTKK		0.0840163	0.00674459	1	2	1	A0A2N5NSW2	2	1620.94	High	1.35	0.006122	0.07801	0.95
	FALSE	High	LIDITTPTQK		0.00553374	0.00132606	1	1	1	A0A2N5NSW2	0	1129.65	High	-0.02	0.00131	0.004977	2.11
	FALSE	High	NGAQVSGPVPLPTK		0.0160201	0.00132606	1	2	1	A0A2N5NSW2	0	1364.75	High	5.86	0.00131	0.01457	1.12
	FALSE	High	NGAQVSGPVPLPTKK		0.00100286	0.000684825	1	2	1	A0A2N5NSW2	1	1492.85	High	-2.14	0.0007663	0.0008807	1.97
	FALSE	High	RLIDITTPTQK		0.00684496	0.00132606	1	1	1	A0A2N5NSW2	1	1285.75	High	-0.12	0.00131	0.006167	1.44
FALSE	High	Master Protein	A0A414PBU2	FprA family A-type flavoprotein OS=Mediterraneibacter gnavus OX=33038 GN=O8D18_05000 PE=3 SV=1	0	23.465	20	7	7	7	401	45.5	5.31	9.46	7	1
	Checked	Confidence	Sequence	Modifications	Qvality PEP	Qvality q-value	# Protein Groups	# Proteins	# PSMs	Master Protein Accessions	# Missed Cleavages	Theo. MH+ [Da]	Confidence (by Search Engine): Sequest HT	DeltaM [ppm] (by Search Engine): Sequest HT	Percolator q-Value (by Search Engine): Sequest HT	Percolator PEP (by Search Engine): Sequest HT	XCorr (by Search Engine): Sequest HT
	FALSE	High	NMTLLTENFAVK	1xOxidation [M2]	3.85931e-05	0.000684825	1	6	1	A0A414PBU2	0	1396.71	High	-0.76	0.0007663	3.271e-05	2.12
	FALSE	High	QFLENIAAVLNGR		2.42185e-06	0.000684825	1	6	1	A0A414PBU2	0	1444.79	High	1.4	0.0007663	1.987e-06	2.33
	FALSE	High	RLELFENIFPIQK		0.0138776	0.00132606	1	6	1	A0A414PBU2	1	1646.93	High	-0.72	0.00131	0.01258	2.75
	FALSE	High	SNLSYILEK		0.00871358	0.00132606	1	6	1	A0A414PBU2	0	1066.58	High	-0.1	0.00131	0.007854	1.41
	FALSE	High	THVSELISDSFK		0.0253464	0.00132606	1	6	1	A0A414PBU2	0	1362.69	High	-0.76	0.00131	0.0232	1.37
	FALSE	High	TVLFDTVDNAVGR		0.000963273	0.000684825	1	3	1	A0A414PBU2	0	1406.73	High	5.17	0.0007663	0.0008452	2.26
	FALSE	High	YGIQVQNVLK		3.2101e-05	0.000684825	1	5	1	A0A414PBU2	0	1161.66	High	1.87	0.0007663	2.72e-05	1.51
FALSE	High	Master Protein	A0A3E4V608	Pyruvate kinase OS=Mediterraneibacter gnavus OX=33038 GN=pyk PE=3 SV=1	0	23.094	27	10	11	10	478	52.6	5.24	10.43	10	1
	Checked	Confidence	Sequence	Modifications	Qvality PEP	Qvality q-value	# Protein Groups	# Proteins	# PSMs	Master Protein Accessions	# Missed Cleavages	Theo. MH+ [Da]	Confidence (by Search Engine): Sequest HT	DeltaM [ppm] (by Search Engine): Sequest HT	Percolator q-Value (by Search Engine): Sequest HT	Percolator PEP (by Search Engine): Sequest HT	XCorr (by Search Engine): Sequest HT
	FALSE	High	AADGIMVAR	1xOxidation [M6]	0.0365334	0.00164783	1	5	1	A0A3E4V608	0	919.467	High	5.17	0.001604	0.0336	1.53
	FALSE	High	AGDHLKR		0.127114	0.00969234	1	6	1	A0A3E4V608	1	796.442	High	-2.22	0.009105	0.1195	0.97
	FALSE	High	AIITPTVSGATAR		0.000166505	0.000684825	1	6	2	A0A3E4V608	0	1257.72	High	0.62	0.0007663	0.0001433	2.64
	FALSE	High	ELDAPYIPIIAK		5.51431e-05	0.000684825	1	6	1	A0A3E4V608	0	1342.76	High	-0.8	0.0007663	4.699e-05	1.75
	FALSE	High	KGVNVPNVPVR		0.000109384	0.000684825	1	6	1	A0A3E4V608	1	1178.7	High	-1.53	0.0007663	9.41e-05	2.09
	FALSE	High	LPAITEK		0.109894	0.00825065	1	6	1	A0A3E4V608	0	771.461	High	-0.65	0.007752	0.1026	0.89
	FALSE	High	NAECVLEIR	1xCarbamidomethyl [C4]	0.000268469	0.000684825	1	6	1	A0A3E4V608	0	1103.55	High	1.5	0.0007663	0.0002325	1.74
	FALSE	High	SMECHTTDDICSEAIEISK	2xCarbamidomethyl [C4; C11]; 1xOxidation [M2]	0.0363259	0.00164783	1	6	1	A0A3E4V608	0	2241.93	High	-1.58	0.001604	0.03341	0.55
	FALSE	High	VMSNLKPIQPIIGVTPSER	1xOxidation [M2]	0.0974741	0.00737854	1	6	1	A0A3E4V608	0	2095.16	High	-1.65	0.006938	0.09076	0.39
	FALSE	High	VTLQEGNTFVLTMEDIVGDDTK	1xOxidation [M13]	0.0474425	0.00280393	1	5	1	A0A3E4V608	0	2441.18	High	1.17	0.002675	0.04381	1.1
FALSE	High	Master Protein	A0A2N5NMP1	Transcription termination factor Rho OS=Mediterraneibacter gnavus OX=33038 GN=rho PE=3 SV=1	0	22.966	27	9	9	9	445	49.8	7.56	6.68	9	1
	Checked	Confidence	Sequence	Modifications	Qvality PEP	Qvality q-value	# Protein Groups	# Proteins	# PSMs	Master Protein Accessions	# Missed Cleavages	Theo. MH+ [Da]	Confidence (by Search Engine): Sequest HT	DeltaM [ppm] (by Search Engine): Sequest HT	Percolator q-Value (by Search Engine): Sequest HT	Percolator PEP (by Search Engine): Sequest HT	XCorr (by Search Engine): Sequest HT
	FALSE	High	AYNLTVPPSGR		0.11476	0.00853173	1	2	1	A0A2N5NMP1	0	1174.62	High	4.53	0.008018	0.1072	0.78
	FALSE	High	DVMILLDSITR	1xOxidation [M3]	0.000448075	0.000684825	1	2	1	A0A2N5NMP1	0	1291.69	High	0.28	0.0007663	0.0003903	1.73
	FALSE	High	EAIAGPNVEVIYSTFDELPEHHKR		0.000133028	0.000684825	1	2	1	A0A2N5NMP1	1	2751.37	High	0.04	0.0007663	0.0001143	1.93
	FALSE	High	HNFEDLTPIFPNQR		8.44244e-05	0.000684825	1	2	1	A0A2N5NMP1	0	1727.85	High	-3.12	0.0007663	7.222e-05	1.49
	FALSE	High	LVEHGKDVMILLDSITR	1xOxidation [M9]	0.0699409	0.00444109	1	2	1	A0A2N5NMP1	1	1955.06	High	5.79	0.004206	0.06476	0.88
	FALSE	High	REPDMHLLILLIDERPEEVTDIR	1xOxidation [M5]	0.00169285	0.000684825	1	2	1	A0A2N5NMP1	1	2818.48	High	-0.97	0.0007663	0.001496	1.14
	FALSE	High	TGDIITGNTR		0.0100021	0.00132606	1	2	1	A0A2N5NMP1	0	1047.54	High	-1.12	0.00131	0.009052	1.95
	FALSE	High	TNAELVQTVIR		0.000756463	0.000684825	1	2	1	A0A2N5NMP1	0	1243.7	High	3.9	0.0007663	0.000662	3
	FALSE	High	VFPAIDIPK		0.0584594	0.00414858	1	2	1	A0A2N5NMP1	0	999.587	High	0.73	0.003933	0.05398	1.33
FALSE	High	Master Protein	A0A2N5P6U3	Chorismate synthase OS=Mediterraneibacter gnavus OX=33038 GN=aroC PE=3 SV=1	0	22.934	28	6	6	6	370	39.7	5.64	7.25	6	1
	Checked	Confidence	Sequence	Modifications	Qvality PEP	Qvality q-value	# Protein Groups	# Proteins	# PSMs	Master Protein Accessions	# Missed Cleavages	Theo. MH+ [Da]	Confidence (by Search Engine): Sequest HT	DeltaM [ppm] (by Search Engine): Sequest HT	Percolator q-Value (by Search Engine): Sequest HT	Percolator PEP (by Search Engine): Sequest HT	XCorr (by Search Engine): Sequest HT
	FALSE	High	AAIKPTPSIARPQSTVNIDKEEIEISIK		0.00284061	0.00132606	1	5	1	A0A2N5P6U3	1	3048.69	High	0.73	0.00131	0.00253	1.27
	FALSE	High	TLGIELTAFSK		0.00129924	0.000684825	1	2	1	A0A2N5P6U3	0	1179.66	High	-1.28	0.0007663	0.00115	1.92
	FALSE	High	TNHSGGVLGGISDGSELIVR		0.027936	0.00164783	1	9	1	A0A2N5P6U3	0	1968.01	High	1.84	0.001604	0.02559	1.12
	FALSE	High	TTGTPISLLVR		0.083553	0.00650069	1	9	1	A0A2N5P6U3	0	1157.69	High	5.65	0.006122	0.07761	1.07
	FALSE	High	VAAGAVASALLK		1.92379e-06	0.000684825	1	9	1	A0A2N5P6U3	0	1070.66	High	2.73	0.0007663	1.578e-06	2.84
	FALSE	High	VTGLPVGLGEPVFDKLDAQLSK		1.68656e-09	0.000684825	1	8	1	A0A2N5P6U3	1	2283.26	High	0.3	0.0007663	1.277e-09	2.49
FALSE	High	Master Protein	A7B526	Large ribosomal subunit protein uL15 OS=Mediterraneibacter gnavus (strain ATCC 29149 / DSM 114966 / JCM 6515 / VPI C7-9) OX=411470 GN=rplO PE=3 SV=1	0	22.808	57	6	8	6	146	15.4	10.11	14.42	6	1
	Checked	Confidence	Sequence	Modifications	Qvality PEP	Qvality q-value	# Protein Groups	# Proteins	# PSMs	Master Protein Accessions	# Missed Cleavages	Theo. MH+ [Da]	Confidence (by Search Engine): Sequest HT	DeltaM [ppm] (by Search Engine): Sequest HT	Percolator q-Value (by Search Engine): Sequest HT	Percolator PEP (by Search Engine): Sequest HT	XCorr (by Search Engine): Sequest HT
	FALSE	High	EIVGINVSALER		0.00110592	0.000684825	1	2	1	A7B526	0	1299.73	High	0.12	0.0007663	0.000975	3.06
	FALSE	High	FEDGATVSVETLIESGIVTNPR		7.6555e-05	0.000684825	1	1	3	A7B526	0	2334.18	High	5.34	0.0007663	6.539e-05	3.42
	FALSE	High	KLTVQANAFSAGAVEKIEALGGK		0.000203664	0.000684825	1	2	1	A7B526	2	2302.28	High	-0.25	0.0007663	0.0001756	2.46
	FALSE	High	ILGNGELTK		0.014038	0.00132606	1	2	1	A7B526	0	944.541	High	0.26	0.00131	0.01271	1.34
	FALSE	High	LTVQANAFSAGAVEKIEALGGK		2.62576e-07	0.000684825	1	2	1	A7B526	1	2174.18	High	3.52	0.0007663	2.106e-07	1.12
	FALSE	High	SGATRPGFEGGQMPLYR	1xOxidation [M13]	0.000594045	0.000684825	1	2	1	A7B526	0	1839.88	High	-3.39	0.0007663	0.0005196	2.51
FALSE	High	Master Protein	A7B0H3	2-dehydro-3-deoxy-phosphogluconate aldolase OS=Mediterraneibacter gnavus (strain ATCC 29149 / DSM 114966 / JCM 6515 / VPI C7-9) OX=411470 GN=eda PE=3 SV=1	0	22.515	31	9	10	9	321	34.1	5.31	7.22	9	1
	Checked	Confidence	Sequence	Modifications	Qvality PEP	Qvality q-value	# Protein Groups	# Proteins	# PSMs	Master Protein Accessions	# Missed Cleavages	Theo. MH+ [Da]	Confidence (by Search Engine): Sequest HT	DeltaM [ppm] (by Search Engine): Sequest HT	Percolator q-Value (by Search Engine): Sequest HT	Percolator PEP (by Search Engine): Sequest HT	XCorr (by Search Engine): Sequest HT
	FALSE	High	EEVAGFAVHLVQK		0.0499208	0.00356054	1	5	1	A7B0H3	0	1426.77	High	3.19	0.003386	0.04615	1.55
	FALSE	High	FIVSPGLNPK		0.0182811	0.00132606	1	5	1	A7B0H3	0	1071.62	High	1.03	0.00131	0.01664	0.83
	FALSE	High	FMPTGGINAK	1xOxidation [M2]	0.0922707	0.00674459	1	5	1	A7B0H3	0	1051.52	High	-0.6	0.006357	0.08605	1.97
	FALSE	High	GDLVAAGEFDK		0.0217137	0.00132606	1	2	1	A7B0H3	0	1121.55	High	-4.1	0.00131	0.01977	1.15
	FALSE	High	GDLVAAGEFDKITELTK		2.23435e-06	0.000684825	1	2	1	A7B0H3	1	1806.95	High	-1.6	0.0007663	1.832e-06	2.89
	FALSE	High	KSGNSSVFAGSAVEAMK	1xOxidation [M16]	0.000430382	0.000684825	1	5	2	A7B0H3	1	1685.82	High	-1.71	0.0007663	0.0003748	1.52
	FALSE	High	IGIVPVVVLNDAK		0.00284061	0.00132606	1	5	1	A7B0H3	0	1336.82	High	0.48	0.00131	0.002533	1.52
	FALSE	High	NINSYLAFPK		0.00135263	0.000684825	1	5	1	A7B0H3	0	1166.62	High	-0.29	0.0007663	0.001193	2.36
	FALSE	High	TEAAEESIR		0.0124427	0.00132606	1	4	1	A7B0H3	0	1005.48	High	-1.25	0.00131	0.01127	1.52
FALSE	High	Master Protein	A0A2N5NR12	YegS/Rv2252/BmrU family lipid kinase OS=Mediterraneibacter gnavus OX=33038 GN=DW142_03480 PE=3 SV=1	0	22.464	32	8	8	8	326	36.3	4.89	2.13	8	1
	Checked	Confidence	Sequence	Modifications	Qvality PEP	Qvality q-value	# Protein Groups	# Proteins	# PSMs	Master Protein Accessions	# Missed Cleavages	Theo. MH+ [Da]	Confidence (by Search Engine): Sequest HT	DeltaM [ppm] (by Search Engine): Sequest HT	Percolator q-Value (by Search Engine): Sequest HT	Percolator PEP (by Search Engine): Sequest HT	XCorr (by Search Engine): Sequest HT
	FALSE	High	GRIENTQILEEVGLETEEISEK		8.40277e-09	0.000684825	1	2	1	A0A2N5NR12	1	2516.27	High	0.59	0.0007663	6.494e-09	2.13
	FALSE	High	IENTQILEEVGLETEEISEK		0.00289004	0.00132606	1	2	1	A0A2N5NR12	0	2303.15	High	0.45	0.00131	0.002572	1.01
	FALSE	High	LFNIPSYHIK		0.0502038	0.00356054	1	5	1	A0A2N5NR12	0	1231.68	High	-0.81	0.003386	0.04631	1.3
	FALSE	High	LSDVLDIFVK		0.012659	0.00132606	1	5	1	A0A2N5NR12	0	1148.66	High	-0.67	0.00131	0.01144	1.29
	FALSE	High	ITHDGETIEDDFVFGMVTNSR	1xOxidation [M16]	0.0525245	0.00356054	1	5	2	A0A2N5NR12	0	2399.08	High	-4.21	0.003386	0.04838	1.86
	FALSE	High	MLFIYNPNAGTGVLKPK	1xOxidation [M1]	0.00284061	0.00132606	1	5	1	A0A2N5NR12	0	1879.01	High	-1.76	0.00131	0.002535	0.72
	FALSE	High	NVLGHLAYVLEGTKR		0.000980046	0.000684825	1	5	1	A0A2N5NR12	1	1669.94	High	-1.18	0.0007663	0.0008625	1.06
	FALSE	High	SQMIQQLSVK	1xOxidation [M3]	0.0397894	0.0020738	1	5	1	A0A2N5NR12	0	1177.62	High	0.27	0.002	0.03671	0.91
FALSE	High	Master Protein	A0A2N5NSU4	Small ribosomal subunit protein uS4 OS=Mediterraneibacter gnavus OX=33038 GN=rpsD PE=3 SV=1	0	22.377	38	8	9	8	197	22.8	9.57	10.5	8	1
	Checked	Confidence	Sequence	Modifications	Qvality PEP	Qvality q-value	# Protein Groups	# Proteins	# PSMs	Master Protein Accessions	# Missed Cleavages	Theo. MH+ [Da]	Confidence (by Search Engine): Sequest HT	DeltaM [ppm] (by Search Engine): Sequest HT	Percolator q-Value (by Search Engine): Sequest HT	Percolator PEP (by Search Engine): Sequest HT	XCorr (by Search Engine): Sequest HT
	FALSE	High	AGDVIEIK		0.00841825	0.00132606	1	2	1	A0A2N5NSU4	0	844.477	High	-0.71	0.00131	0.007611	2.52
	FALSE	High	AKQMEGMTGENLMILLESR	3xOxidation [M4; M7; M13]	3.83817e-06	0.000684825	1	2	1	A0A2N5NSU4	1	2199.05	High	-0.76	0.0007663	3.168e-06	2.31
	FALSE	High	HVLVNGK		0.0209795	0.00132606	1	2	1	A0A2N5NSU4	0	766.457	High	-1.22	0.00131	0.01917	1.76
	FALSE	High	LDNVMFR	1xOxidation [M5]	0.0254919	0.00132606	1	2	1	A0A2N5NSU4	0	910.445	High	1.26	0.00131	0.02334	1.6
	FALSE	High	MAVNRVPVLK	1xMet-loss [N-Term]	0.0932902	0.00708475	1	1	1	A0A2N5NSU4	1	995.636	High	-0.45	0.006667	0.08673	0.89
	FALSE	High	MSEYGLQLR		0.0443234	0.00280393	1	2	1	A0A2N5NSU4	0	1096.55	High	-0.69	0.002675	0.04095	0.71
	FALSE	High	MSEYGLQLR	1xOxidation [M1]	0.00279203	0.00132606	1	2	1	A0A2N5NSU4	0	1112.54	High	1.99	0.00131	0.002487	1.88
	FALSE	High	SLGMDPIYLGINKK	1xOxidation [M4]	1.15896e-05	0.000684825	1	1	1	A0A2N5NSU4	1	1564.84	High	-1.05	0.0007663	9.73e-06	2.03
	FALSE	High	VPVLKR		0.0490811	0.00280393	1	1	1	A0A2N5NSU4	1	711.488	High	-0.65	0.002675	0.04527	0.95
FALSE	High	Master Protein	A0A2N5NQI9	Beta sliding clamp OS=Mediterraneibacter gnavus OX=33038 GN=dnaN PE=3 SV=1	0	22.314	28	9	9	9	369	41.5	5.06	3.93	9	1
	Checked	Confidence	Sequence	Modifications	Qvality PEP	Qvality q-value	# Protein Groups	# Proteins	# PSMs	Master Protein Accessions	# Missed Cleavages	Theo. MH+ [Da]	Confidence (by Search Engine): Sequest HT	DeltaM [ppm] (by Search Engine): Sequest HT	Percolator q-Value (by Search Engine): Sequest HT	Percolator PEP (by Search Engine): Sequest HT	XCorr (by Search Engine): Sequest HT
	FALSE	High	ELLDCIDR	1xCarbamidomethyl [C5]	0.0458572	0.00280393	1	2	1	A0A2N5NQI9	0	1033.5	High	-1.78	0.002675	0.04231	1.33
	FALSE	High	GIIALNAK		0.0147827	0.00132606	1	2	1	A0A2N5NQI9	0	799.504	High	1.03	0.00131	0.01343	1.37
	FALSE	High	KLPDSDVVIETTSDNQTLITCEK	1xCarbamidomethyl [C21]	0.000364225	0.000684825	1	2	1	A0A2N5NQI9	1	2606.29	High	1.47	0.0007663	0.0003168	1.88
	FALSE	High	KVIVPGK		0.116635	0.00885688	1	5	1	A0A2N5NQI9	1	740.503	High	0.91	0.008315	0.1093	1.16
	FALSE	High	IDQMLSSDYETK	1xOxidation [M4]	0.0453403	0.00280393	1	2	1	A0A2N5NQI9	0	1445.65	High	1.09	0.002675	0.04185	0.99
	FALSE	High	LIEGEYFK		0.0175613	0.00132606	1	2	1	A0A2N5NQI9	0	998.519	High	0.98	0.00131	0.01597	1.05
	FALSE	High	LTANDMELGIETR	1xOxidation [M6]	2.53531e-05	0.000684825	1	2	1	A0A2N5NQI9	0	1478.72	High	1.65	0.0007663	2.144e-05	2.26
	FALSE	High	NHIVFEFDK		0.00572789	0.00132606	1	2	1	A0A2N5NQI9	0	1148.57	High	-0.99	0.00131	0.00514	1.32
	FALSE	High	SQIGSMDETIFITK	1xOxidation [M6]	3.94919e-05	0.000684825	1	2	1	A0A2N5NQI9	0	1585.78	High	2.78	0.0007663	3.351e-05	1.67
FALSE	High	Master Protein	A0A2N5PC53	Transcription elongation factor GreA OS=Mediterraneibacter gnavus OX=33038 GN=greA PE=3 SV=1	0	22.266	38	4	4	4	161	17.9	4.61	10.74	4	1
	Checked	Confidence	Sequence	Modifications	Qvality PEP	Qvality q-value	# Protein Groups	# Proteins	# PSMs	Master Protein Accessions	# Missed Cleavages	Theo. MH+ [Da]	Confidence (by Search Engine): Sequest HT	DeltaM [ppm] (by Search Engine): Sequest HT	Percolator q-Value (by Search Engine): Sequest HT	Percolator PEP (by Search Engine): Sequest HT	XCorr (by Search Engine): Sequest HT
	FALSE	High	EQGDLSENAEYDAAKDEQR		2.65685e-08	0.000684825	1	4	1	A0A2N5PC53	1	2167.94	High	3.83	0.0007663	2.079e-08	2.93
	FALSE	High	LLTYAGLK		0.0163923	0.00132606	1	4	1	A0A2N5PC53	0	878.535	High	0.34	0.00131	0.01491	1.71
	FALSE	High	ISNESPVGQALMGK	1xOxidation [M12]	3.41992e-05	0.000684825	1	4	1	A0A2N5PC53	0	1446.73	High	0.63	0.0007663	2.899e-05	2.22
	FALSE	High	NAEVVVEDEVDLDKINVGCK	1xCarbamidomethyl [C19]	7.84198e-09	0.000684825	1	4	1	A0A2N5PC53	1	2245.1	High	4.66	0.0007663	6.034e-09	3.88
FALSE	High	Master Protein	A0A2N5PAL7	Proline--tRNA ligase OS=Mediterraneibacter gnavus OX=33038 GN=proS PE=3 SV=1	0	21.78	15	6	6	6	480	54.4	5.29	6.59	6	1
	Checked	Confidence	Sequence	Modifications	Qvality PEP	Qvality q-value	# Protein Groups	# Proteins	# PSMs	Master Protein Accessions	# Missed Cleavages	Theo. MH+ [Da]	Confidence (by Search Engine): Sequest HT	DeltaM [ppm] (by Search Engine): Sequest HT	Percolator q-Value (by Search Engine): Sequest HT	Percolator PEP (by Search Engine): Sequest HT	XCorr (by Search Engine): Sequest HT
	FALSE	High	AFLDSHIHTAANMDEMVK	2xOxidation [M13; M16]	6.51775e-06	0.000684825	1	6	1	A0A2N5PAL7	0	2061.94	High	-1.11	0.0007663	5.421e-06	1.38
	FALSE	High	DIENGQVVVVR		0.000227199	0.000684825	1	7	1	A0A2N5PAL7	0	1227.67	High	2.06	0.0007663	0.0001972	2.38
	FALSE	High	EKIVVAMDELTEK	1xOxidation [M7]	0.0327824	0.00164783	1	5	1	A0A2N5PAL7	1	1520.79	High	-1.36	0.001604	0.03004	0.93
	FALSE	High	FKETGVENVYLPVLIPENLLQK		1.7642e-05	0.000684825	1	7	1	A0A2N5PAL7	1	2543.41	High	-2.65	0.0007663	1.485e-05	2.3
	FALSE	High	IVVAMDELTEK	1xOxidation [M5]	0.00665106	0.00132606	1	5	1	A0A2N5PAL7	0	1263.65	High	0.12	0.00131	0.005975	1.27
	FALSE	High	VAQEEIGFIK		6.82307e-05	0.000684825	1	7	1	A0A2N5PAL7	0	1133.62	High	-3.45	0.0007663	5.825e-05	1.91
FALSE	High	Master Protein	A0A9X3HFY7	ATP-dependent Clp protease ATP-binding subunit ClpX OS=Mediterraneibacter gnavus OX=33038 GN=clpX PE=3 SV=1	0	21.567	20	7	7	7	424	46.7	4.86	4.64	7	1
	Checked	Confidence	Sequence	Modifications	Qvality PEP	Qvality q-value	# Protein Groups	# Proteins	# PSMs	Master Protein Accessions	# Missed Cleavages	Theo. MH+ [Da]	Confidence (by Search Engine): Sequest HT	DeltaM [ppm] (by Search Engine): Sequest HT	Percolator q-Value (by Search Engine): Sequest HT	Percolator PEP (by Search Engine): Sequest HT	XCorr (by Search Engine): Sequest HT
	FALSE	High	AALDAIAETSLAR		0.00143273	0.000684825	1	5	1	A0A9X3HFY7	0	1301.71	High	-1.19	0.0007663	0.001269	1.84
	FALSE	High	DVSGEGVQQALLK		8.06252e-05	0.000684825	1	5	1	A0A9X3HFY7	0	1343.72	High	3.34	0.0007663	6.901e-05	1.45
	FALSE	High	FGLIPELVGR		0.00294032	0.00132606	1	5	1	A0A9X3HFY7	0	1100.65	High	-0.01	0.00131	0.002621	1.51
	FALSE	High	GQPLYECDGEER	1xCarbamidomethyl [C7]	0.0474425	0.00280393	1	5	1	A0A9X3HFY7	0	1452.61	High	4.13	0.002675	0.04371	0.57
	FALSE	High	KHEEDVDVLLHQVLPQDLVK		7.65755e-06	0.000684825	1	4	1	A0A9X3HFY7	1	2354.27	High	-2.26	0.0007663	6.385e-06	2.79
	FALSE	High	VPVTVSLDLLDK		0.0519347	0.00356054	1	5	1	A0A9X3HFY7	0	1298.76	High	-0.83	0.003386	0.04788	0.7
	FALSE	High	VPVTVSLDLLDKEALIR		0.000102673	0.000684825	1	5	1	A0A9X3HFY7	1	1881.11	High	3.02	0.0007663	8.83e-05	1.06
FALSE	High	Master Protein	R9UAM1	7beta-hydroxysteroid dehydrogenase OS=Mediterraneibacter gnavus OX=33038 PE=1 SV=1	0	21.261	36	9	10	9	263	29.3	5.12	6.88	9	1
	Checked	Confidence	Sequence	Modifications	Qvality PEP	Qvality q-value	# Protein Groups	# Proteins	# PSMs	Master Protein Accessions	# Missed Cleavages	Theo. MH+ [Da]	Confidence (by Search Engine): Sequest HT	DeltaM [ppm] (by Search Engine): Sequest HT	Percolator q-Value (by Search Engine): Sequest HT	Percolator PEP (by Search Engine): Sequest HT	XCorr (by Search Engine): Sequest HT
	FALSE	High	ADFSLPDATDK		0.000237905	0.000684825	1	1	1	R9UAM1	0	1179.55	High	1.68	0.0007663	0.0002056	2.21
	FALSE	High	ANHTEDDYIR		0.0425972	0.00280393	1	3	1	R9UAM1	0	1233.55	High	-5.01	0.002675	0.03915	1.53
	FALSE	High	ELSVISGER		0.0665101	0.00414858	1	3	1	R9UAM1	0	989.526	High	0.93	0.003933	0.06163	1.86
	FALSE	High	HEAMINVNVVTFMK	2xOxidation [M4; M13]	0.0200387	0.00132606	1	2	1	R9UAM1	0	1664.81	High	-0.1	0.00131	0.0183	1.23
	FALSE	High	IFAAQDR		0.0657698	0.00414858	1	3	1	R9UAM1	0	820.431	High	-1.47	0.003933	0.06102	1.18
	FALSE	High	LKELGEELKNTYEIDYK		0.0440727	0.00280393	1	1	1	R9UAM1	2	2085.08	High	-0.48	0.002675	0.04054	0.67
	FALSE	High	MTEAVACETEK	1xCarbamidomethyl [C7]	0.00759097	0.00132606	1	3	1	R9UAM1	0	1268.55	High	-1.1	0.00131	0.006829	1.25
	FALSE	High	MTEAVACETEK	1xCarbamidomethyl [C7]; 1xOxidation [M1]	2.89417e-05	0.000684825	1	3	1	R9UAM1	0	1284.54	High	-2.05	0.0007663	2.446e-05	2.81
	FALSE	High	NTYEIDYK		0.0128053	0.00132606	1	1	1	R9UAM1	0	1045.48	High	1.79	0.00131	0.01161	0.91
	FALSE	High	TAQTPEEVVDEAFEK		0.0138776	0.00132606	1	3	1	R9UAM1	0	1692.8	High	0.67	0.00131	0.01259	1.65
FALSE	High	Master Protein	A0A412C459	Transketolase OS=Mediterraneibacter gnavus OX=33038 GN=DWY88_07680 PE=3 SV=1	0	21.094	44	6	6	6	278	30.2	5.64	7.72	6	1
	Checked	Confidence	Sequence	Modifications	Qvality PEP	Qvality q-value	# Protein Groups	# Proteins	# PSMs	Master Protein Accessions	# Missed Cleavages	Theo. MH+ [Da]	Confidence (by Search Engine): Sequest HT	DeltaM [ppm] (by Search Engine): Sequest HT	Percolator q-Value (by Search Engine): Sequest HT	Percolator PEP (by Search Engine): Sequest HT	XCorr (by Search Engine): Sequest HT
	FALSE	High	AGHPGGSLSAADIFTYLYFEEMNIDPKEPK	1xOxidation [M22]	0.00297433	0.00132606	1	3	1	A0A412C459	1	3313.57	High	-0.15	0.00131	0.002655	1.31
	FALSE	High	APNDEEYAVAMADLEK	1xOxidation [M11]	0.105792	0.00796805	1	3	1	A0A412C459	0	1781.79	High	-1.11	0.007497	0.09883	1.05
	FALSE	High	FEAFNFHVINIDGNDFDQIDAAFK		5.26615e-05	0.000684825	1	3	1	A0A412C459	0	2787.3	High	0.5	0.0007663	4.479e-05	3.26
	FALSE	High	GHTAPGLYSVLAQR		0.000801271	0.000684825	1	3	1	A0A412C459	0	1469.79	High	-1.37	0.0007663	0.0007016	2.71
	FALSE	High	HIPGVDMSSGSLGQGISAAVGMAIAGK	2xOxidation [M7; M22]	5.29655e-05	0.000684825	1	3	1	A0A412C459	0	2543.26	High	1.74	0.0007663	4.504e-05	1.7
	FALSE	High	KGIVTAVHSAK		2.64023e-06	0.000684825	1	3	1	A0A412C459	1	1110.66	High	-1.94	0.0007663	2.171e-06	1.75
FALSE	High	Master Protein	A0A2N5NN01	Aspartokinase OS=Mediterraneibacter gnavus OX=33038 GN=CDL18_01540 PE=3 SV=1	0	20.92	14	6	6	6	402	43.7	5.8	7.3	6	1
	Checked	Confidence	Sequence	Modifications	Qvality PEP	Qvality q-value	# Protein Groups	# Proteins	# PSMs	Master Protein Accessions	# Missed Cleavages	Theo. MH+ [Da]	Confidence (by Search Engine): Sequest HT	DeltaM [ppm] (by Search Engine): Sequest HT	Percolator q-Value (by Search Engine): Sequest HT	Percolator PEP (by Search Engine): Sequest HT	XCorr (by Search Engine): Sequest HT
	FALSE	High	KNINVDIILQSVGR		1.42691e-08	0.000684825	1	3	1	A0A2N5NN01	1	1568.91	High	0.87	0.0007663	1.107e-08	1.9
	FALSE	High	ILHELGYR		0.101277	0.00767008	1	3	1	A0A2N5NN01	0	1000.56	High	0.29	0.007213	0.09457	0.57
	FALSE	High	LLISGVASDK		0.000171367	0.000684825	1	3	1	A0A2N5NN01	0	1002.58	High	-0.42	0.0007663	0.0001477	1.71
	FALSE	High	LLISGVASDKNTAR		0.0414045	0.0024838	1	3	1	A0A2N5NN01	1	1444.81	High	-0.75	0.002384	0.03801	1.21
	FALSE	High	ITVLINESDVER		1.67514e-05	0.000684825	1	3	1	A0A2N5NN01	0	1387.74	High	2.12	0.0007663	1.408e-05	1.89
	FALSE	High	MFEALTNAR	1xOxidation [M1]	0.0160201	0.00132606	1	3	1	A0A2N5NN01	0	1068.51	High	1.99	0.00131	0.01453	1.8
FALSE	High	Master Protein	A0A8B3BVX9	Uncharacterized protein OS=Mediterraneibacter gnavus OX=33038 GN=DW142_09305 PE=4 SV=1	0	20.891	26	9	9	9	390	46.1	4.91	4.34	9	1
	Checked	Confidence	Sequence	Modifications	Qvality PEP	Qvality q-value	# Protein Groups	# Proteins	# PSMs	Master Protein Accessions	# Missed Cleavages	Theo. MH+ [Da]	Confidence (by Search Engine): Sequest HT	DeltaM [ppm] (by Search Engine): Sequest HT	Percolator q-Value (by Search Engine): Sequest HT	Percolator PEP (by Search Engine): Sequest HT	XCorr (by Search Engine): Sequest HT
	FALSE	High	EQEITREELTATVLQR		0.00315035	0.00132606	1	7	1	A0A8B3BVX9	1	1916.01	High	1.04	0.00131	0.002815	1.16
	FALSE	High	KVPGVQFQYSK		0.00139211	0.000684825	1	16	1	A0A8B3BVX9	1	1280.7	High	0.93	0.0007663	0.001231	1.46
	FALSE	High	LELEQLR		0.0549488	0.00414858	1	17	1	A0A8B3BVX9	0	900.515	High	2.73	0.003933	0.05081	1.24
	FALSE	High	LEYEAVKQER		0.120469	0.00906599	1	13	1	A0A8B3BVX9	1	1264.65	High	2.46	0.008509	0.1128	0.44
	FALSE	High	QVFEIADYFRE		0.0969417	0.00737854	1	5	1	A0A8B3BVX9	1	1416.68	High	6.48	0.006938	0.09058	0.9
	FALSE	High	SRLELEQLR		0.000778545	0.000684825	1	17	1	A0A8B3BVX9	1	1143.65	High	-0.53	0.0007663	0.0006849	2.08
	FALSE	High	TMGVPKPEGSGTEQYLEEMQR	2xOxidation [M2; M19]	0.0022962	0.00132606	1	4	1	A0A8B3BVX9	0	2399.09	High	-0.74	0.00131	0.002039	1.49
	FALSE	High	VYASGFLTK		0.00311433	0.00132606	1	17	1	A0A8B3BVX9	0	985.535	High	1.69	0.00131	0.00277	0.89
	FALSE	High	YLQNNHPEFEQLEIR		0.000213261	0.000684825	1	12	1	A0A8B3BVX9	0	1929.95	High	-0.46	0.0007663	0.0001846	2.25
FALSE	High	Master Protein	A0A2N5P1A8	Glucose-6-phosphate isomerase OS=Mediterraneibacter gnavus OX=33038 GN=pgi PE=3 SV=1	0	20.824	31	9	10	9	449	49.7	5.14	4.63	9	1
	Checked	Confidence	Sequence	Modifications	Qvality PEP	Qvality q-value	# Protein Groups	# Proteins	# PSMs	Master Protein Accessions	# Missed Cleavages	Theo. MH+ [Da]	Confidence (by Search Engine): Sequest HT	DeltaM [ppm] (by Search Engine): Sequest HT	Percolator q-Value (by Search Engine): Sequest HT	Percolator PEP (by Search Engine): Sequest HT	XCorr (by Search Engine): Sequest HT
	FALSE	High	AAGFVQEHEMAYMSELVAQAK	2xOxidation [M10; M13]	6.51602e-05	0.000684825	1	4	1	A0A2N5P1A8	0	2342.08	High	2.94	0.0007663	5.57e-05	2.06
	FALSE	High	FSVLTAVGLLPIAVSGADIEK		0.00391956	0.00132606	1	9	1	A0A2N5P1A8	0	2100.2	High	4.28	0.00131	0.003507	1.46
	FALSE	High	GIFPASVDLTTDLHSMGQFIQDGNR		0.00759097	0.00132606	1	8	1	A0A2N5P1A8	0	2719.31	High	-3.53	0.00131	0.006848	1.14
	FALSE	High	HLIDVVGDR		0.0351048	0.00164783	1	9	1	A0A2N5P1A8	0	1023.56	High	-1.18	0.001604	0.03231	1.27
	FALSE	High	ILFETVMNVETSK	1xOxidation [M7]	0.0263826	0.00132606	1	6	1	A0A2N5P1A8	0	1526.78	High	-2.69	0.00131	0.02419	1.22
	FALSE	High	MANKVTFDYSK	1xMet-loss [N-Term]	0.0219641	0.00132606	1	9	1	A0A2N5P1A8	1	1172.59	High	7.37	0.00131	0.01999	0.94
	FALSE	High	NMFALLGKPGFEAEREELLK	1xOxidation [M2]	0.00105617	0.000684825	1	9	1	A0A2N5P1A8	1	2308.2	High	-6.36	0.0007663	0.0009316	1.67
	FALSE	High	QLYGESEGK		0.048255	0.00280393	1	9	1	A0A2N5P1A8	0	1010.48	High	0.6	0.002675	0.04445	0.95
	FALSE	High	SGTTTEPAIAFR		0.00195466	0.000684825	1	9	2	A0A2N5P1A8	0	1250.64	High	1.54	0.0007663	0.001734	2.57
FALSE	High	Master Protein	A7B7E6	Cohesin domain-containing protein OS=Mediterraneibacter gnavus (strain ATCC 29149 / DSM 114966 / JCM 6515 / VPI C7-9) OX=411470 GN=RUMGNA_03512 PE=4 SV=1	0	20.815	10	5	5	5	516	58	4.11	6.87	5	1
	Checked	Confidence	Sequence	Modifications	Qvality PEP	Qvality q-value	# Protein Groups	# Proteins	# PSMs	Master Protein Accessions	# Missed Cleavages	Theo. MH+ [Da]	Confidence (by Search Engine): Sequest HT	DeltaM [ppm] (by Search Engine): Sequest HT	Percolator q-Value (by Search Engine): Sequest HT	Percolator PEP (by Search Engine): Sequest HT	XCorr (by Search Engine): Sequest HT
	FALSE	High	NEELDEFYDEHESIGNSK		0.000100916	0.000684825	1	13	1	A7B7E6	0	2154.91	High	-1.16	0.0007663	8.649e-05	1.27
	FALSE	High	RNEELDEFYDEHESIGNSK		3.5216e-07	0.000684825	1	13	1	A7B7E6	1	2311.01	High	2.11	0.0007663	2.843e-07	2.28
	FALSE	High	RRNEELDEFYDEHESIGNSK		3.94919e-05	0.000684825	1	13	1	A7B7E6	2	2467.11	High	-1.24	0.0007663	3.349e-05	1.2
	FALSE	High	STSSSTTLIDK		0.00309648	0.00132606	1	13	1	A7B7E6	0	1139.58	High	1.28	0.00131	0.00276	1.94
	FALSE	High	TTMEYNGETVNAILQETSGK	1xOxidation [M3]	0.00076522	0.000684825	1	17	1	A7B7E6	0	2202.02	High	-7.09	0.0007663	0.0006735	2.65
FALSE	High	Master Protein	A0A2N5PIL1	S1 RNA-binding domain-containing protein OS=Mediterraneibacter gnavus OX=33038 GN=CDL23_08835 PE=3 SV=1	0	20.769	34	7	7	7	231	25.6	4.7	3.01	7	1
	Checked	Confidence	Sequence	Modifications	Qvality PEP	Qvality q-value	# Protein Groups	# Proteins	# PSMs	Master Protein Accessions	# Missed Cleavages	Theo. MH+ [Da]	Confidence (by Search Engine): Sequest HT	DeltaM [ppm] (by Search Engine): Sequest HT	Percolator q-Value (by Search Engine): Sequest HT	Percolator PEP (by Search Engine): Sequest HT	XCorr (by Search Engine): Sequest HT
	FALSE	High	ALEEPEEEVVEKVEIPK		3.03055e-05	0.000684825	1	7	1	A0A2N5PIL1	1	1967.02	High	-0.74	0.0007663	2.562e-05	1.92
	FALSE	High	ALEEPEEEVVEKVEIPKAEEIGTSLGDLFK		7.10359e-05	0.000684825	1	5	1	A0A2N5PIL1	2	3327.71	High	-1.84	0.0007663	6.071e-05	2.37
	FALSE	High	KTILPVK		0.00172232	0.000684825	1	7	1	A0A2N5PIL1	1	798.545	High	-1.05	0.0007663	0.001528	1.48
	FALSE	High	IEGIVNGGAIAMVEGLR	1xOxidation [M12]	0.0183863	0.00132606	1	8	1	A0A2N5PIL1	0	1714.92	High	-1.54	0.00131	0.01672	0.65
	FALSE	High	VEIPKAEEIGTSLGDLFK		0.00501861	0.00132606	1	5	1	A0A2N5PIL1	1	1946.05	High	-0.25	0.00131	0.00451	0.89
	FALSE	High	VKNPAAVLNVGDEVQVK		0.0001401	0.000684825	1	6	1	A0A2N5PIL1	1	1780	High	-0.86	0.0007663	0.0001203	3.01
	FALSE	High	VLEYMEK	1xOxidation [M5]	0.0849501	0.00674459	1	8	1	A0A2N5PIL1	0	927.449	High	0.78	0.006357	0.07894	1.48
FALSE	High	Master Protein	A0A2N5PT09	ATP-dependent 6-phosphofructokinase OS=Mediterraneibacter gnavus OX=33038 GN=pfkA PE=3 SV=1	0	20.528	34	11	11	11	328	35.6	6.1	6.71	11	1
	Checked	Confidence	Sequence	Modifications	Qvality PEP	Qvality q-value	# Protein Groups	# Proteins	# PSMs	Master Protein Accessions	# Missed Cleavages	Theo. MH+ [Da]	Confidence (by Search Engine): Sequest HT	DeltaM [ppm] (by Search Engine): Sequest HT	Percolator q-Value (by Search Engine): Sequest HT	Percolator PEP (by Search Engine): Sequest HT	XCorr (by Search Engine): Sequest HT
	FALSE	High	CSIIEVMGR	1xCarbamidomethyl [C1]; 1xOxidation [M7]	0.122429	0.00906599	1	5	1	A0A2N5PT09	0	1080.52	High	-1.62	0.008509	0.115	0.88
	FALSE	High	DVSDIIQR		0.0764604	0.00515044	1	5	1	A0A2N5PT09	0	945.5	High	0.66	0.004528	0.07096	1.02
	FALSE	High	EEIIDLTAR		0.0244903	0.00132606	1	5	1	A0A2N5PT09	0	1059.57	High	1.59	0.00131	0.02242	1.42
	FALSE	High	GGTILQTAR		0.0474425	0.00280393	1	5	1	A0A2N5PT09	0	916.521	High	-0.29	0.002675	0.04379	1.61
	FALSE	High	ILLPEEKDYDEQALIEDILENK		0.00108076	0.000684825	1	3	1	A0A2N5PT09	1	2630.34	High	-0.84	0.0007663	0.0009524	2.62
	FALSE	High	ILLPEEKDYDEQALIEDILENKK		0.00750422	0.00132606	1	3	1	A0A2N5PT09	2	2758.44	High	3.51	0.00131	0.006745	1.42
	FALSE	High	MLEEIEDR		0.0438234	0.00280393	1	5	1	A0A2N5PT09	0	1034.48	High	0.43	0.002675	0.04046	1.1
	FALSE	High	NYIIINAEGIGDSINMAK	1xOxidation [M16]	0.0113499	0.00132606	1	5	1	A0A2N5PT09	0	1951.98	High	0.04	0.00131	0.0103	1.47
	FALSE	High	RGYHGLLKEEIIDLTAR		0.00292346	0.00132606	1	5	1	A0A2N5PT09	2	1984.1	High	0.26	0.00131	0.002611	2.48
	FALSE	High	RIEEATGIETR		0.00112518	0.000684825	1	5	1	A0A2N5PT09	1	1274.67	High	-1.75	0.0007663	0.0009916	1.55
	FALSE	High	TIPEYQYK		0.0578054	0.00414858	1	5	1	A0A2N5PT09	0	1041.53	High	-1.04	0.003933	0.05334	1.32
FALSE	High	Master Protein	A0A2N5NYM0	V-type ATP synthase alpha chain OS=Mediterraneibacter gnavus OX=33038 GN=atpA PE=3 SV=1	0	20.468	15	6	7	6	588	65.1	5.07	4.92	6	1
	Checked	Confidence	Sequence	Modifications	Qvality PEP	Qvality q-value	# Protein Groups	# Proteins	# PSMs	Master Protein Accessions	# Missed Cleavages	Theo. MH+ [Da]	Confidence (by Search Engine): Sequest HT	DeltaM [ppm] (by Search Engine): Sequest HT	Percolator q-Value (by Search Engine): Sequest HT	Percolator PEP (by Search Engine): Sequest HT	XCorr (by Search Engine): Sequest HT
	FALSE	High	EGALSVIGAVSPPGGDISEPVSQATLR		1.45977e-07	0.000684825	1	12	1	A0A2N5NYM0	0	2607.36	High	4.66	0.0007663	1.166e-07	3.26
	FALSE	High	LAQFYER		0.0191399	0.00132606	1	12	1	A0A2N5NYM0	0	926.473	High	1.43	0.00131	0.0174	1.47
	FALSE	High	MVGMDALSPGDR	2xOxidation [M1; M4]	0.00146609	0.000684825	1	12	1	A0A2N5NYM0	0	1280.56	High	2.26	0.0007663	0.001298	1.34
	FALSE	High	VAGPLVIASGMR	1xOxidation [M11]	0.006964	0.00132606	1	11	1	A0A2N5NYM0	0	1186.66	High	-4.64	0.00131	0.006273	1.41
	FALSE	High	VGDEVEEGDVIGTVQETPVVQQK		2.40732e-05	0.000684825	1	8	1	A0A2N5NYM0	0	2455.22	High	0.72	0.0007663	2.028e-05	1.55
	FALSE	High	VIDTFFPIAK		0.0112202	0.00132606	1	12	4	A0A2N5NYM0	0	1150.65	High	-9.47	0.00131	0.01017	1.66
FALSE	High	Master Protein	A7AZD9	RNA methyltransferase, TrmH family, group 3 OS=Mediterraneibacter gnavus (strain ATCC 29149 / DSM 114966 / JCM 6515 / VPI C7-9) OX=411470 GN=RUMGNA_00656 PE=3 SV=1	0	20.358	32	7	7	7	255	27.8	6.42	8.52	7	1
	Checked	Confidence	Sequence	Modifications	Qvality PEP	Qvality q-value	# Protein Groups	# Proteins	# PSMs	Master Protein Accessions	# Missed Cleavages	Theo. MH+ [Da]	Confidence (by Search Engine): Sequest HT	DeltaM [ppm] (by Search Engine): Sequest HT	Percolator q-Value (by Search Engine): Sequest HT	Percolator PEP (by Search Engine): Sequest HT	XCorr (by Search Engine): Sequest HT
	FALSE	High	AVGLTATVAK		0.0205037	0.00132606	1	3	1	A7AZD9	0	930.562	High	-0.62	0.00131	0.01864	1.54
	FALSE	High	EFDNTEHTLVIEGR		0.0581315	0.00414858	1	2	1	A7AZD9	0	1659.8	High	-1.48	0.003933	0.05367	0.54
	FALSE	High	GPIGLVIGNEGEGVGR		1.17269e-06	0.000684825	1	3	1	A7AZD9	0	1523.82	High	8.27	0.0007663	9.544e-07	2.73
	FALSE	High	KHDTIINFVGK		0.00277602	0.00132606	1	3	1	A7AZD9	1	1271.71	High	1.11	0.00131	0.00247	1.49
	FALSE	High	LSQISVTGK		0.0142002	0.00132606	1	3	1	A7AZD9	0	932.541	High	-1.56	0.00131	0.01289	1.62
	FALSE	High	NAVLEAFR		0.0324103	0.00164783	1	3	1	A7AZD9	0	919.5	High	-1.97	0.001604	0.0297	2.07
	FALSE	High	TSAGALNYTPVAK		5.84256e-06	0.000684825	1	3	1	A7AZD9	0	1292.68	High	0.16	0.0007663	4.853e-06	2.1
FALSE	High	Master Protein	A0A6N3AF77	IMP cyclohydrolase OS=Mediterraneibacter gnavus OX=33038 GN=RGLFYP19_00080 PE=4 SV=1	0	20.322	26	6	6	6	237	26.7	5.14	9.72	6	1
	Checked	Confidence	Sequence	Modifications	Qvality PEP	Qvality q-value	# Protein Groups	# Proteins	# PSMs	Master Protein Accessions	# Missed Cleavages	Theo. MH+ [Da]	Confidence (by Search Engine): Sequest HT	DeltaM [ppm] (by Search Engine): Sequest HT	Percolator q-Value (by Search Engine): Sequest HT	Percolator PEP (by Search Engine): Sequest HT	XCorr (by Search Engine): Sequest HT
	FALSE	High	AVAAYFIMGR	1xOxidation [M8]	0.00620782	0.00132606	1	5	1	A0A6N3AF77	0	1114.57	High	-0.2	0.00131	0.005595	1.76
	FALSE	High	EFEPDGPNYTPR		0.000567316	0.000684825	1	5	1	A0A6N3AF77	0	1421.63	High	-2.82	0.0007663	0.0004967	1.79
	FALSE	High	LTDPSLIIYAPVR		6.9057e-07	0.000684825	1	5	1	A0A6N3AF77	0	1457.84	High	2.21	0.0007663	5.61e-07	1.96
	FALSE	High	MLSIEQELK	1xOxidation [M1]	0.00579411	0.00132606	1	5	1	A0A6N3AF77	0	1106.58	High	0.65	0.00131	0.005192	2.13
	FALSE	High	VSLFVR		0.0365334	0.00164783	1	5	1	A0A6N3AF77	0	720.44	High	-0.71	0.001604	0.03352	1.51
	FALSE	High	YIDIATGDIETK		2.08469e-05	0.000684825	1	3	1	A0A6N3AF77	0	1338.68	High	2.59	0.0007663	1.756e-05	2.07
FALSE	High	Master Protein	A7AYA7	Gram-positive signal peptide protein, YSIRK family OS=Mediterraneibacter gnavus (strain ATCC 29149 / DSM 114966 / JCM 6515 / VPI C7-9) OX=411470 GN=RUMGNA_00272 PE=3 SV=1	0	20.238	22	4	5	4	300	33.4	5.3	6.56	4	1
	Checked	Confidence	Sequence	Modifications	Qvality PEP	Qvality q-value	# Protein Groups	# Proteins	# PSMs	Master Protein Accessions	# Missed Cleavages	Theo. MH+ [Da]	Confidence (by Search Engine): Sequest HT	DeltaM [ppm] (by Search Engine): Sequest HT	Percolator q-Value (by Search Engine): Sequest HT	Percolator PEP (by Search Engine): Sequest HT	XCorr (by Search Engine): Sequest HT
	FALSE	High	AQGYQEVIMDAMSYSMLAGGK	3xOxidation [M9; M12; M16]	0.0808234	0.00580593	1	1	1	A7AYA7	0	2298.01	High	2.35	0.005476	0.07502	1.25
	FALSE	High	KIDGEKLEFIYR		0.000105671	0.000684825	1	8	1	A7AYA7	2	1510.83	High	-1.2	0.0007663	9.056e-05	1.83
	FALSE	High	IDGEKLEFIYR		0.00167349	0.000684825	1	8	2	A7AYA7	1	1382.73	High	-0.4	0.0007663	0.001483	1.19
	FALSE	High	VGMAFQIQDDILDVISTTEVLGKPVHSDEKNEK	1xOxidation [M3]	7.3224e-11	0.000684825	1	8	1	A7AYA7	1	3671.85	High	1.84	0.0007663	5.359e-11	6.56
FALSE	High	Master Protein	A0A2N5NMI4	Threonine--tRNA ligase OS=Mediterraneibacter gnavus OX=33038 GN=thrS PE=3 SV=1	0	20.185	13	6	6	6	642	73.4	5.36	4.06	6	1
	Checked	Confidence	Sequence	Modifications	Qvality PEP	Qvality q-value	# Protein Groups	# Proteins	# PSMs	Master Protein Accessions	# Missed Cleavages	Theo. MH+ [Da]	Confidence (by Search Engine): Sequest HT	DeltaM [ppm] (by Search Engine): Sequest HT	Percolator q-Value (by Search Engine): Sequest HT	Percolator PEP (by Search Engine): Sequest HT	XCorr (by Search Engine): Sequest HT
	FALSE	High	DGSFKEYENSK		0.000108756	0.000684825	1	6	1	A0A2N5NMI4	1	1303.58	High	0.83	0.0007663	9.319e-05	1.39
	FALSE	High	ENLPIEQFTKPR		0.00108076	0.000684825	1	6	1	A0A2N5NMI4	0	1471.79	High	-2.63	0.0007663	0.0009533	1.23
	FALSE	High	FELEYTGADGEK		0.000442947	0.000684825	1	6	1	A0A2N5NMI4	0	1358.61	High	2.66	0.0007663	0.0003859	1.95
	FALSE	High	LAIGPSVADGFYYDVDRETPFTADDLEK		0.000420588	0.000684825	1	6	1	A0A2N5NMI4	1	3104.47	High	9.11	0.0007663	0.0003663	1.66
	FALSE	High	IVKENLPIEQFTKPR		0.0183863	0.00132606	1	6	1	A0A2N5NMI4	1	1812.04	High	2.98	0.00131	0.01679	1.19
	FALSE	High	VATAGEIDGEVVDLR		3.64345e-05	0.000684825	1	6	1	A0A2N5NMI4	0	1543.8	High	3.1	0.0007663	3.097e-05	2.11
FALSE	High	Master Protein	A0A414D8P6	Transcription termination/antitermination protein NusA OS=Mediterraneibacter gnavus OX=33038 GN=nusA PE=3 SV=1	0	19.781	23	9	9	9	397	44.4	4.51	5.58	9	1
	Checked	Confidence	Sequence	Modifications	Qvality PEP	Qvality q-value	# Protein Groups	# Proteins	# PSMs	Master Protein Accessions	# Missed Cleavages	Theo. MH+ [Da]	Confidence (by Search Engine): Sequest HT	DeltaM [ppm] (by Search Engine): Sequest HT	Percolator q-Value (by Search Engine): Sequest HT	Percolator PEP (by Search Engine): Sequest HT	XCorr (by Search Engine): Sequest HT
	FALSE	High	ADAMLTENEQVK	1xOxidation [M4]	0.0990876	0.00767008	1	4	1	A0A414D8P6	0	1364.64	High	2.13	0.006938	0.09241	0.5
	FALSE	High	ETCDYAVYAEK	1xCarbamidomethyl [C3]	0.075615	0.00479626	1	4	1	A0A414D8P6	0	1348.57	High	1.25	0.004528	0.0704	0.83
	FALSE	High	GEVFKPTDR		0.0790507	0.00547561	1	4	1	A0A414D8P6	0	1048.54	High	0.71	0.005162	0.07333	1.42
	FALSE	High	LFEAEVAEVK		0.0217137	0.00132606	1	4	1	A0A414D8P6	0	1134.6	High	1.07	0.00131	0.01984	1.3
	FALSE	High	LFEAEVAEVKDGTVEIK		1.39335e-05	0.000684825	1	4	1	A0A414D8P6	1	1876.99	High	1.64	0.0007663	1.168e-05	1.71
	FALSE	High	LYIVEVK		0.0304371	0.00164783	1	4	1	A0A414D8P6	0	863.524	High	0.27	0.001604	0.02793	1.63
	FALSE	High	MNTELMEALTILEK	2xOxidation [M1; M6]	8.49347e-06	0.000684825	1	4	1	A0A414D8P6	0	1667.82	High	1.24	0.0007663	7.071e-06	3.95
	FALSE	High	NISVNLGK		0.115382	0.00853173	1	4	1	A0A414D8P6	0	844.489	High	-1.56	0.008018	0.108	0.88
	FALSE	High	VNAVVEELRGEK		0.00781225	0.00132606	1	4	1	A0A414D8P6	1	1342.73	High	-0.79	0.00131	0.007028	1.46
FALSE	High	Master Protein	A7B397	Ribonuclease J OS=Mediterraneibacter gnavus (strain ATCC 29149 / DSM 114966 / JCM 6515 / VPI C7-9) OX=411470 GN=rnj PE=3 SV=1	0	19.649	16	6	7	6	554	61.3	7.01	4.36	6	1
	Checked	Confidence	Sequence	Modifications	Qvality PEP	Qvality q-value	# Protein Groups	# Proteins	# PSMs	Master Protein Accessions	# Missed Cleavages	Theo. MH+ [Da]	Confidence (by Search Engine): Sequest HT	DeltaM [ppm] (by Search Engine): Sequest HT	Percolator q-Value (by Search Engine): Sequest HT	Percolator PEP (by Search Engine): Sequest HT	XCorr (by Search Engine): Sequest HT
	FALSE	High	ESEGLMEEAR	1xOxidation [M6]	0.00649991	0.00132606	1	1	1	A7B397	0	1166.5	High	1.01	0.00131	0.005848	1.27
	FALSE	High	GSNNLLAGPDIVSR		0.00417542	0.00132606	1	1	1	A7B397	0	1412.75	High	-0.89	0.00131	0.003739	0.86
	FALSE	High	GVLALMSDSTNAER	1xOxidation [M6]	0.026232	0.00132606	1	1	2	A7B397	0	1479.71	High	-10.62	0.00131	0.02405	1.97
	FALSE	High	LTMGIIENK	1xOxidation [M3]	0.0466433	0.00280393	1	1	1	A7B397	0	1034.56	High	-2.1	0.002675	0.04291	1.43
	FALSE	High	TVGITFDHIFAEHQNTR		7.1465e-06	0.000684825	1	1	1	A7B397	0	1985.98	High	5.34	0.0007663	5.959e-06	1.8
	FALSE	High	VHTGAILVDGLGVGDVGNIVLR		2.08577e-07	0.000684825	1	1	1	A7B397	0	2174.23	High	2.26	0.0007663	1.668e-07	2.39
FALSE	High	Master Protein	A0A2N5PUH8	Large ribosomal subunit protein uL10 OS=Mediterraneibacter gnavus OX=33038 GN=rplJ PE=3 SV=1	0	19.607	49	7	8	7	181	19.5	4.87	11.29	7	1
	Checked	Confidence	Sequence	Modifications	Qvality PEP	Qvality q-value	# Protein Groups	# Proteins	# PSMs	Master Protein Accessions	# Missed Cleavages	Theo. MH+ [Da]	Confidence (by Search Engine): Sequest HT	DeltaM [ppm] (by Search Engine): Sequest HT	Percolator q-Value (by Search Engine): Sequest HT	Percolator PEP (by Search Engine): Sequest HT	XCorr (by Search Engine): Sequest HT
	FALSE	High	AFEGTEFEGLEGCLEGPSAIAISK	1xCarbamidomethyl [C13]	2.63954e-05	0.000684825	1	2	1	A0A2N5PUH8	0	2512.19	High	-2.96	0.0007663	2.228e-05	2.82
	FALSE	High	GGVVEGTVYDVAALSELAK		0.000952251	0.000684825	1	2	1	A0A2N5PUH8	0	1877.99	High	-3.88	0.0007663	0.0008362	1.38
	FALSE	High	GLTVAQDTELR		0.0233933	0.00132606	1	2	2	A0A2N5PUH8	0	1202.64	High	9.91	0.00131	0.02133	2.24
	FALSE	High	GLTVAQDTELRK		0.00569507	0.00132606	1	2	1	A0A2N5PUH8	1	1330.73	High	0.44	0.00131	0.005124	1.72
	FALSE	High	LLGSMQSPITNFAR	1xOxidation [M5]	0.00035799	0.000684825	1	2	1	A0A2N5PUH8	0	1550.8	High	2.36	0.0007663	0.0003121	1.94
	FALSE	High	MAKVELKQPIVEAISEELK	1xMet-loss [N-Term]	0.00396489	0.00132606	1	2	1	A0A2N5PUH8	2	2024.16	High	0.15	0.00131	0.003555	1.71
	FALSE	High	QPIVEAISEELK		0.0120904	0.00132606	1	2	1	A0A2N5PUH8	0	1355.74	High	1.83	0.00131	0.01094	1.23
FALSE	High	Master Protein	A0A2N5P7P7	Aldose 1-epimerase OS=Mediterraneibacter gnavus OX=33038 GN=CDL26_13690 PE=3 SV=1	0	19.473	23	8	8	8	349	39.2	5.12	8.16	8	1
	Checked	Confidence	Sequence	Modifications	Qvality PEP	Qvality q-value	# Protein Groups	# Proteins	# PSMs	Master Protein Accessions	# Missed Cleavages	Theo. MH+ [Da]	Confidence (by Search Engine): Sequest HT	DeltaM [ppm] (by Search Engine): Sequest HT	Percolator q-Value (by Search Engine): Sequest HT	Percolator PEP (by Search Engine): Sequest HT	XCorr (by Search Engine): Sequest HT
	FALSE	High	DIVLGYDK		0.102389	0.00767008	1	10	1	A0A2N5P7P7	0	922.488	High	-1.77	0.007213	0.09575	1.3
	FALSE	High	EVTAYTLR		0.127114	0.00969234	1	10	1	A0A2N5P7P7	0	952.51	High	-1.73	0.009105	0.1194	1.18
	FALSE	High	KDIVLGYDK		0.000597474	0.000684825	1	10	1	A0A2N5P7P7	1	1050.58	High	-1.33	0.0007663	0.0005236	1.78
	FALSE	High	LQASSFTPVK		0.000815224	0.000684825	1	9	1	A0A2N5P7P7	0	1077.59	High	0.98	0.0007663	0.0007149	1.92
	FALSE	High	ISSLGAAIVSVEMK	1xOxidation [M13]	0.0290768	0.00164783	1	10	2	A0A2N5P7P7	0	1420.77	High	-0.17	0.001604	0.02656	0.64
	FALSE	High	TIFGTTK		0.0327824	0.00164783	1	10	1	A0A2N5P7P7	0	767.43	High	-0.73	0.001604	0.03	0.72
	FALSE	High	VYTDLPGVQFYTGNFLEGVR		2.35253e-05	0.000684825	1	10	1	A0A2N5P7P7	0	2275.14	High	2.72	0.0007663	1.986e-05	2.41
	FALSE	High	YDTTTIYQFGVR		0.000567316	0.000684825	1	10	1	A0A2N5P7P7	0	1463.72	High	1.98	0.0007663	0.000497	2.05
FALSE	High	Master Protein	A7B531	Small ribosomal subunit protein uS8 OS=Mediterraneibacter gnavus (strain ATCC 29149 / DSM 114966 / JCM 6515 / VPI C7-9) OX=411470 GN=rpsH PE=3 SV=1	0	19.337	47	5	7	5	133	14.5	8.6	10.94	5	1
	Checked	Confidence	Sequence	Modifications	Qvality PEP	Qvality q-value	# Protein Groups	# Proteins	# PSMs	Master Protein Accessions	# Missed Cleavages	Theo. MH+ [Da]	Confidence (by Search Engine): Sequest HT	DeltaM [ppm] (by Search Engine): Sequest HT	Percolator q-Value (by Search Engine): Sequest HT	Percolator PEP (by Search Engine): Sequest HT	XCorr (by Search Engine): Sequest HT
	FALSE	High	KAIAEILFNEGYIAK		0.000175358	0.000684825	1	2	1	A7B531	1	1679.94	High	0.09	0.0007663	0.0001518	1.65
	FALSE	High	MNMSDPIADMLTR	1xOxidation [M3]; 1xMet-loss [N-Term]	0.00254662	0.00132606	1	2	1	A7B531	0	1379.63	High	-6.83	0.00131	0.002259	2.64
	FALSE	High	MNMSDPIADMLTR	2xOxidation [M3; M10]; 1xMet-loss [N-Term]	2.42121e-05	0.000684825	1	2	2	A7B531	0	1395.62	High	0.06	0.0007663	2.041e-05	1.9
	FALSE	High	VYAGTEDIPR		0.00617225	0.00132606	1	1	1	A7B531	0	1120.56	High	0.81	0.00131	0.005532	2.32
	FALSE	High	YDIVEDGHFETIHITLK		1.89036e-05	0.000684825	1	2	1	A7B531	0	2030.02	High	1.8	0.0007663	1.596e-05	2.39
	FALSE	High	YGADKNEK		0.0799324	0.00547561	1	2	1	A7B531	1	924.442	High	9.38	0.005162	0.07451	1.38
FALSE	High	Master Protein	A0A2N5NXB1	Ornithine carbamoyltransferase OS=Mediterraneibacter gnavus OX=33038 GN=argF PE=3 SV=1	0	19.011	10	7	7	7	697	79	5.15	4.28	7	1
	Checked	Confidence	Sequence	Modifications	Qvality PEP	Qvality q-value	# Protein Groups	# Proteins	# PSMs	Master Protein Accessions	# Missed Cleavages	Theo. MH+ [Da]	Confidence (by Search Engine): Sequest HT	DeltaM [ppm] (by Search Engine): Sequest HT	Percolator q-Value (by Search Engine): Sequest HT	Percolator PEP (by Search Engine): Sequest HT	XCorr (by Search Engine): Sequest HT
	FALSE	High	ESAIFLHCLPAFHDLK	1xCarbamidomethyl [C8]	3.50049e-06	0.000684825	1	11	1	A0A2N5NXB1	0	1897.96	High	-0.98	0.0007663	2.887e-06	1.36
	FALSE	High	ESIEDTAR		0.120469	0.00906599	1	11	1	A0A2N5NXB1	0	920.432	High	3.06	0.008509	0.1127	1.3
	FALSE	High	FGITDMEVTDEVFESAQSK	1xOxidation [M6]	7.48126e-05	0.000684825	1	11	1	A0A2N5NXB1	0	2148.96	High	-2.07	0.0007663	6.38e-05	2.33
	FALSE	High	GKNIALIFEK		0.000756463	0.000684825	1	7	1	A0A2N5NXB1	1	1132.67	High	-0.29	0.0007663	0.0006638	1.95
	FALSE	High	MYDGIEYR	1xOxidation [M1]	0.0147827	0.00132606	1	11	1	A0A2N5NXB1	0	1062.46	High	1.56	0.00131	0.0134	1.33
	FALSE	High	NGEPVDFYR		0.0418776	0.00280393	1	5	1	A0A2N5NXB1	0	1096.51	High	0.54	0.002675	0.03856	1.49
	FALSE	High	NIALIFEK		0.0150396	0.00132606	1	7	1	A0A2N5NXB1	0	947.556	High	-2.12	0.00131	0.0137	0.98
FALSE	High	Master Protein	A0A2N5PTY6	DNA polymerase III subunit delta' OS=Mediterraneibacter gnavus OX=33038 GN=holB PE=4 SV=1	0	19.003	21	4	4	4	331	37.6	6.2	4.24	4	1
	Checked	Confidence	Sequence	Modifications	Qvality PEP	Qvality q-value	# Protein Groups	# Proteins	# PSMs	Master Protein Accessions	# Missed Cleavages	Theo. MH+ [Da]	Confidence (by Search Engine): Sequest HT	DeltaM [ppm] (by Search Engine): Sequest HT	Percolator q-Value (by Search Engine): Sequest HT	Percolator PEP (by Search Engine): Sequest HT	XCorr (by Search Engine): Sequest HT
	FALSE	High	AIMLATSEHFNEIKEEAVHLLR	1xOxidation [M3]	2.44023e-13	0.000684825	1	2	1	A0A2N5PTY6	1	2567.33	High	2.23	0.0007663	1.674e-13	4.24
	FALSE	High	EINDMDVDALEAAVK	1xOxidation [M5]	0.0404739	0.0024838	1	2	1	A0A2N5PTY6	0	1648.77	High	-2.51	0.002384	0.0372	0.63
	FALSE	High	IYIVPDADMMSVQAQNALLK	2xOxidation [M9; M10]	0.0313189	0.00164783	1	2	1	A0A2N5PTY6	0	2252.13	High	1.8	0.001604	0.02873	1.02
	FALSE	High	QAASNNQPDIIR		0.000632866	0.000684825	1	2	1	A0A2N5PTY6	0	1326.68	High	-0.74	0.0007663	0.0005557	1.27
FALSE	High	Master Protein	A7B440	Phage major capsid protein, HK97 family OS=Mediterraneibacter gnavus (strain ATCC 29149 / DSM 114966 / JCM 6515 / VPI C7-9) OX=411470 GN=RUMGNA_02324 PE=4 SV=1	0	18.955	21	7	7	7	401	44.5	5.38	7.01	7	1
	Checked	Confidence	Sequence	Modifications	Qvality PEP	Qvality q-value	# Protein Groups	# Proteins	# PSMs	Master Protein Accessions	# Missed Cleavages	Theo. MH+ [Da]	Confidence (by Search Engine): Sequest HT	DeltaM [ppm] (by Search Engine): Sequest HT	Percolator q-Value (by Search Engine): Sequest HT	Percolator PEP (by Search Engine): Sequest HT	XCorr (by Search Engine): Sequest HT
	FALSE	High	KLVEALEEEVFFR		0.0107162	0.00132606	1	1	1	A7B440	1	1608.86	High	-0.7	0.00131	0.009677	1.1
	FALSE	High	IGTKEEEAFFVGDGK		9.41807e-05	0.000684825	1	1	1	A7B440	1	1626.8	High	-0.81	0.0007663	8.094e-05	1.95
	FALSE	High	LILSEAVK		0.03186	0.00164783	1	1	1	A7B440	0	872.545	High	1.72	0.001604	0.0292	1.42
	FALSE	High	LNELYATTGQVGFLASER		0.0513514	0.00356054	1	1	1	A7B440	0	1969	High	2.18	0.003386	0.04748	1.2
	FALSE	High	LVEALEEEVFFR		2.87756e-05	0.000684825	1	1	1	A7B440	0	1480.77	High	-1.97	0.0007663	2.433e-05	1.93
	FALSE	High	TSIYVPELAAGNR		0.0306114	0.00164783	1	1	1	A7B440	0	1390.73	High	1.11	0.001604	0.02813	1.7
	FALSE	High	VSDELLNDSVFNIEQYISR		0.000173351	0.000684825	1	1	1	A7B440	0	2241.1	High	-1.63	0.0007663	0.0001493	3.38
FALSE	High	Master Protein	A0A414SD57	V-type ATP synthase beta chain OS=Mediterraneibacter gnavus OX=33038 GN=atpB PE=3 SV=1	0	18.683	21	9	10	9	477	52.5	4.84	5.64	9	1
	Checked	Confidence	Sequence	Modifications	Qvality PEP	Qvality q-value	# Protein Groups	# Proteins	# PSMs	Master Protein Accessions	# Missed Cleavages	Theo. MH+ [Da]	Confidence (by Search Engine): Sequest HT	DeltaM [ppm] (by Search Engine): Sequest HT	Percolator q-Value (by Search Engine): Sequest HT	Percolator PEP (by Search Engine): Sequest HT	XCorr (by Search Engine): Sequest HT
	FALSE	High	DGIGAGYTR		0.112913	0.00853173	1	8	1	A0A414SD57	0	909.442	High	-0.55	0.008018	0.1056	1.12
	FALSE	High	DVNGLPLNPVMR	1xOxidation [M11]	0.112913	0.00853173	1	8	1	A0A414SD57	0	1340.7	High	0.87	0.008018	0.1054	1.49
	FALSE	High	EDHQDLANQLFSAYAK		1.08786e-05	0.000684825	1	4	1	A0A414SD57	0	1849.87	High	1.94	0.0007663	9.125e-06	1.68
	FALSE	High	EELDRVDTK		0.0922707	0.00674459	1	8	1	A0A414SD57	1	1104.55	High	1.29	0.006357	0.08614	1.27
	FALSE	High	HDVADFFR		0.00832205	0.00132606	1	8	1	A0A414SD57	0	1006.47	High	-2.07	0.00131	0.007524	1.98
	FALSE	High	IIELYEDK		0.0168696	0.00132606	1	8	1	A0A414SD57	0	1022.54	High	1.5	0.00131	0.01537	1.98
	FALSE	High	LPKEELDRVDTK		0.00200015	0.000684825	1	8	2	A0A414SD57	2	1442.78	High	-0.35	0.0007663	0.001772	1.42
	FALSE	High	LPIFSGNGLPHDQLAAQIVK		0.0878105	0.00674459	1	8	1	A0A414SD57	0	2118.17	High	-0.6	0.006357	0.08165	0.71
	FALSE	High	LTGHPMEIALSPDMLGR	2xOxidation [M6; M14]	0.0213435	0.00132606	1	8	1	A0A414SD57	0	1869.92	High	-0.5	0.00131	0.01947	0.99
FALSE	High	Master Protein	A0A415S8M1	Global transcriptional regulator CodY OS=Mediterraneibacter gnavus OX=33038 GN=codY PE=3 SV=1	0	18.523	25	5	5	5	259	28.7	5.4	7.5	5	1
	Checked	Confidence	Sequence	Modifications	Qvality PEP	Qvality q-value	# Protein Groups	# Proteins	# PSMs	Master Protein Accessions	# Missed Cleavages	Theo. MH+ [Da]	Confidence (by Search Engine): Sequest HT	DeltaM [ppm] (by Search Engine): Sequest HT	Percolator q-Value (by Search Engine): Sequest HT	Percolator PEP (by Search Engine): Sequest HT	XCorr (by Search Engine): Sequest HT
	FALSE	High	FESAGVIESR		0.0528218	0.00356054	1	3	1	A0A415S8M1	0	1094.55	High	5.03	0.003386	0.04888	1.16
	FALSE	High	LGTLFIYK		0.0256382	0.00132606	1	3	1	A0A415S8M1	0	954.566	High	-6.61	0.00131	0.02342	1.99
	FALSE	High	LLNVLSTK		0.0168696	0.00132606	1	3	1	A0A415S8M1	0	887.556	High	-0.89	0.00131	0.01538	1.73
	FALSE	High	SAHVDAINELIVESVGAHIDEMLNER	1xOxidation [M22]	1.29524e-12	0.000684825	1	3	1	A0A415S8M1	0	2877.4	High	-5	0.0007663	9.08e-13	3.78
	FALSE	High	SVNEESAEETRK		0.0206216	0.00132606	1	3	1	A0A415S8M1	1	1378.64	High	2.38	0.00131	0.01876	0.66
FALSE	High	Master Protein	A0A414SMU2	Peptidyl-prolyl cis-trans isomerase OS=Mediterraneibacter gnavus OX=33038 GN=DW270_04840 PE=3 SV=1	0	18.497	35	6	6	6	172	18.7	5.34	3.95	6	1
	Checked	Confidence	Sequence	Modifications	Qvality PEP	Qvality q-value	# Protein Groups	# Proteins	# PSMs	Master Protein Accessions	# Missed Cleavages	Theo. MH+ [Da]	Confidence (by Search Engine): Sequest HT	DeltaM [ppm] (by Search Engine): Sequest HT	Percolator q-Value (by Search Engine): Sequest HT	Percolator PEP (by Search Engine): Sequest HT	XCorr (by Search Engine): Sequest HT
	FALSE	High	AELYPEIAPNTVK		0.0142819	0.00132606	1	3	1	A0A414SMU2	0	1444.77	High	4.42	0.00131	0.01295	1.44
	FALSE	High	AMHPDSAGSQFFIMHK	2xOxidation [M2; M14]	0.000116533	0.000684825	1	3	1	A0A414SMU2	0	1835.82	High	2.14	0.0007663	0.0001001	1.81
	FALSE	High	KGFYDGLTFHR		1.2781e-05	0.000684825	1	2	1	A0A414SMU2	1	1340.67	High	0.82	0.0007663	1.072e-05	2.16
	FALSE	High	KSPHLDGAYAAFGK		0.000139296	0.000684825	1	3	1	A0A414SMU2	1	1461.75	High	-3.36	0.0007663	0.0001201	1.8
	FALSE	High	NFVSLVK		0.0217137	0.00132606	1	3	1	A0A414SMU2	0	806.477	High	-1.5	0.00131	0.01977	1.5
	FALSE	High	SPHLDGAYAAFGK		0.0106548	0.00132606	1	3	1	A0A414SMU2	0	1333.65	High	-0.04	0.00131	0.00966	1.68
FALSE	High	Master Protein	A0A2N5PZ75	Large ribosomal subunit protein uL13 OS=Mediterraneibacter gnavus OX=33038 GN=rplM PE=3 SV=1	0	18.343	52	6	8	6	142	15.9	9.47	5.99	6	1
	Checked	Confidence	Sequence	Modifications	Qvality PEP	Qvality q-value	# Protein Groups	# Proteins	# PSMs	Master Protein Accessions	# Missed Cleavages	Theo. MH+ [Da]	Confidence (by Search Engine): Sequest HT	DeltaM [ppm] (by Search Engine): Sequest HT	Percolator q-Value (by Search Engine): Sequest HT	Percolator PEP (by Search Engine): Sequest HT	XCorr (by Search Engine): Sequest HT
	FALSE	High	ETTLAEMLAK		0.00309648	0.00132606	1	4	1	A0A2N5PZ75	0	1106.58	High	-3.97	0.00131	0.002754	2.26
	FALSE	High	ETTLAEMLAK	1xOxidation [M7]	0.00966316	0.00132606	1	4	1	A0A2N5PZ75	0	1122.57	High	-0.19	0.00131	0.008746	1.6
	FALSE	High	KLHVYAGPEHNNQAQKPEVLTF		0.0254919	0.00132606	1	3	1	A0A2N5PZ75	1	2520.3	High	4.09	0.00131	0.02336	1.78
	FALSE	High	NKPEYTPHVDTGDYVIVVNADK		1.81619e-06	0.000684825	1	4	1	A0A2N5PZ75	0	2474.22	High	1.18	0.0007663	1.492e-06	1.51
	FALSE	High	NKPEYTPHVDTGDYVIVVNADKVK		0.0167731	0.00132606	1	4	1	A0A2N5PZ75	1	2701.38	High	-0.63	0.00131	0.01522	1.06
	FALSE	High	TYMANPDKIER	1xOxidation [M3]	0.00103809	0.000684825	1	3	1	A0A2N5PZ75	1	1353.65	High	0.36	0.0007663	0.0009145	1.95
	FALSE	High	VVELAVK		0.0421162	0.00280393	1	4	2	A0A2N5PZ75	0	757.482	High	-0.52	0.002675	0.03884	1.52
FALSE	High	Master Protein	A7AZ49	Bifunctional protein FolD OS=Mediterraneibacter gnavus (strain ATCC 29149 / DSM 114966 / JCM 6515 / VPI C7-9) OX=411470 GN=folD PE=3 SV=1	0	18.234	44	9	9	9	279	30.2	6.44	2.11	9	1
	Checked	Confidence	Sequence	Modifications	Qvality PEP	Qvality q-value	# Protein Groups	# Proteins	# PSMs	Master Protein Accessions	# Missed Cleavages	Theo. MH+ [Da]	Confidence (by Search Engine): Sequest HT	DeltaM [ppm] (by Search Engine): Sequest HT	Percolator q-Value (by Search Engine): Sequest HT	Percolator PEP (by Search Engine): Sequest HT	XCorr (by Search Engine): Sequest HT
	FALSE	High	DAQNHLCGDVDFEDVYSR	1xCarbamidomethyl [C7]	0.105218	0.00796805	1	4	1	A7AZ49	0	2139.9	High	4.7	0.007497	0.09832	0.49
	FALSE	High	EATTEAELVELIEK		0.0047656	0.00132606	1	4	1	A7AZ49	0	1574.82	High	4.98	0.00131	0.00426	1.14
	FALSE	High	ENGTVTVAHSR		0.010353	0.00132606	1	4	1	A7AZ49	0	1170.59	High	2.78	0.00131	0.009346	0.95
	FALSE	High	LKEEVSVLK		0.0854207	0.00674459	1	5	1	A7AZ49	1	1044.63	High	2.36	0.006357	0.07963	1.18
	FALSE	High	MAQIIDGKR	1xMet-loss [N-Term]	0.0418776	0.00280393	1	5	1	A7AZ49	1	900.526	High	0.23	0.002675	0.03864	0.8
	FALSE	High	RADILIAAVGQTK		0.00215544	0.000684825	1	2	1	A7AZ49	1	1355.8	High	-1.86	0.0007663	0.001913	1.28
	FALSE	High	SNIVGKPMAALLLR	1xOxidation [M8]	0.00582751	0.00132606	1	5	1	A7AZ49	0	1498.88	High	-0.19	0.00131	0.005222	0.89
	FALSE	High	TISPDKDVDGFHPVNVGR		0.000349843	0.000684825	1	3	1	A7AZ49	1	1952.98	High	0.49	0.0007663	0.0003049	2.11
	FALSE	High	VHGILVQLPLPAHIDEDR		0.0174608	0.00132606	1	4	1	A7AZ49	0	2022.11	High	2.78	0.00131	0.01591	0.58
FALSE	High	Master Protein	A0AAW6DA25	Phosphoenolpyruvate-protein phosphotransferase OS=Mediterraneibacter gnavus OX=33038 GN=ptsP PE=3 SV=1	0	18.14	17	6	6	6	540	60.2	4.96	9.53	6	1
	Checked	Confidence	Sequence	Modifications	Qvality PEP	Qvality q-value	# Protein Groups	# Proteins	# PSMs	Master Protein Accessions	# Missed Cleavages	Theo. MH+ [Da]	Confidence (by Search Engine): Sequest HT	DeltaM [ppm] (by Search Engine): Sequest HT	Percolator q-Value (by Search Engine): Sequest HT	Percolator PEP (by Search Engine): Sequest HT	XCorr (by Search Engine): Sequest HT
	FALSE	High	KALLEQLK		0.125087	0.00906599	1	6	1	A0AAW6DA25	1	942.598	High	0.82	0.008509	0.1175	0.78
	FALSE	High	ICLTRPEIFK	1xCarbamidomethyl [C2]	0.00487643	0.00132606	1	6	1	A0AAW6DA25	0	1276.71	High	0.26	0.00131	0.004371	1.98
	FALSE	High	NDAGGIGLFR		0.000249115	0.000684825	1	6	1	A0AAW6DA25	0	1019.53	High	-1.07	0.0007663	0.0002158	2.23
	FALSE	High	QTDEPSIIAADDLAPSETVQLDK		9.42063e-06	0.000684825	1	6	1	A0AAW6DA25	0	2456.2	High	7.67	0.0007663	7.86e-06	2.31
	FALSE	High	TLDIGADKQVDYFELDKEENPALGYR		0.0263826	0.00132606	1	3	1	A0AAW6DA25	2	2999.46	High	5.91	0.00131	0.0241	1.65
	FALSE	High	VLDILCGVSEGIK	1xCarbamidomethyl [C6]	4.0645e-05	0.000684825	1	6	1	A0AAW6DA25	0	1402.76	High	1.33	0.0007663	3.451e-05	3.02
FALSE	High	Master Protein	A0A6N3EPJ4	dTDP-4-dehydrorhamnose 3,5-epimerase OS=Mediterraneibacter gnavus OX=33038 GN=rmlC PE=3 SV=1	0	17.679	20	4	4	4	183	20.8	5.19	2.92	4	1
	Checked	Confidence	Sequence	Modifications	Qvality PEP	Qvality q-value	# Protein Groups	# Proteins	# PSMs	Master Protein Accessions	# Missed Cleavages	Theo. MH+ [Da]	Confidence (by Search Engine): Sequest HT	DeltaM [ppm] (by Search Engine): Sequest HT	Percolator q-Value (by Search Engine): Sequest HT	Percolator PEP (by Search Engine): Sequest HT	XCorr (by Search Engine): Sequest HT
	FALSE	High	GLHFQINYPQDK		0.0887838	0.00674459	1	7	1	A0A6N3EPJ4	0	1459.73	High	-1.6	0.006357	0.08286	1.03
	FALSE	High	VETCEIEGLK	1xCarbamidomethyl [C4]	0.000904191	0.000684825	1	7	1	A0A6N3EPJ4	0	1177.58	High	-2.67	0.0007663	0.0007939	1.4
	FALSE	High	VVSGEVFDVAVDLR		5.48411e-06	0.000684825	1	7	1	A0A6N3EPJ4	0	1504.8	High	-0.09	0.0007663	4.544e-06	1.77
	FALSE	High	VVSGEVFDVAVDLRK		9.05563e-09	0.000684825	1	7	1	A0A6N3EPJ4	1	1632.9	High	-1	0.0007663	7.005e-09	2.92
FALSE	High	Master Protein	A0A2N5NNX9	Polya polymerase OS=Mediterraneibacter gnavus OX=33038 GN=CDL18_02490 PE=4 SV=1	0	17.476	38	6	6	6	78	8.8	4.54	7.86	6	1
	Checked	Confidence	Sequence	Modifications	Qvality PEP	Qvality q-value	# Protein Groups	# Proteins	# PSMs	Master Protein Accessions	# Missed Cleavages	Theo. MH+ [Da]	Confidence (by Search Engine): Sequest HT	DeltaM [ppm] (by Search Engine): Sequest HT	Percolator q-Value (by Search Engine): Sequest HT	Percolator PEP (by Search Engine): Sequest HT	XCorr (by Search Engine): Sequest HT
	FALSE	High	GRVELVTGEGDR		9.63742e-05	0.000684825	1	1	1	A0A2N5NNX9	1	1287.67	High	1.75	0.0007663	8.247e-05	1.39
	FALSE	High	GRVELVTGEGDRLNLK		0.000110015	0.000684825	1	1	1	A0A2N5NNX9	2	1755.97	High	0.53	0.0007663	9.458e-05	2.32
	FALSE	High	MKVQNITDIDAFFK	1xMet-loss [N-Term]	0.108118	0.00825065	1	1	1	A0A2N5NNX9	1	1538.82	High	0.13	0.007752	0.101	1
	FALSE	High	VELVTGEGDR		0.0584594	0.00414858	1	1	1	A0A2N5NNX9	0	1074.54	High	-2.46	0.003933	0.05419	1.64
	FALSE	High	VELVTGEGDRLNLK		0.00367938	0.00132606	1	1	1	A0A2N5NNX9	1	1542.85	High	-1.05	0.00131	0.003288	1.64
	FALSE	High	VQNITDIDAFFK		2.81207e-05	0.000684825	1	1	1	A0A2N5NNX9	0	1410.73	High	0.27	0.0007663	2.382e-05	2.26
FALSE	High	Master Protein	A0A2N5NKB0	Large ribosomal subunit protein uL14 OS=Mediterraneibacter gnavus OX=33038 GN=rplN PE=3 SV=1	0	17.44	35	6	6	6	122	13.4	10.13	4.54	6	1
	Checked	Confidence	Sequence	Modifications	Qvality PEP	Qvality q-value	# Protein Groups	# Proteins	# PSMs	Master Protein Accessions	# Missed Cleavages	Theo. MH+ [Da]	Confidence (by Search Engine): Sequest HT	DeltaM [ppm] (by Search Engine): Sequest HT	Percolator q-Value (by Search Engine): Sequest HT	Percolator PEP (by Search Engine): Sequest HT	XCorr (by Search Engine): Sequest HT
	FALSE	High	DGSYIR		0.123088	0.00906599	1	1	1	A0A2N5NKB0	0	710.347	High	-5	0.008509	0.1154	1.12
	FALSE	High	FDENAAVIIK		0.000974423	0.000684825	1	1	1	A0A2N5NKB0	0	1119.6	High	-0.51	0.0007663	0.0008578	1.76
	FALSE	High	FDENAAVIIKDDMNPR	1xOxidation [M13]	0.00522465	0.00132606	1	1	1	A0A2N5NKB0	1	1863.89	High	0.91	0.00131	0.004697	1.22
	FALSE	High	MIQQESR	1xOxidation [M1]	0.0646742	0.00414858	1	1	1	A0A2N5NKB0	0	907.43	High	2.25	0.003933	0.05999	1.51
	FALSE	High	RYAHIGDVIVASVK		0.0443234	0.00280393	1	1	1	A0A2N5NKB0	1	1527.86	High	1.5	0.002675	0.04075	1.37
	FALSE	High	YAHIGDVIVASVK		4.16348e-09	0.000684825	1	1	1	A0A2N5NKB0	0	1371.76	High	-1.83	0.0007663	3.195e-09	2.78
FALSE	High	Master Protein	A7B0P3	Small ribosomal subunit protein bS16 OS=Mediterraneibacter gnavus (strain ATCC 29149 / DSM 114966 / JCM 6515 / VPI C7-9) OX=411470 GN=rpsP PE=3 SV=1	0	17.406	58	4	4	4	81	9.1	9.79	5.15	4	1
	Checked	Confidence	Sequence	Modifications	Qvality PEP	Qvality q-value	# Protein Groups	# Proteins	# PSMs	Master Protein Accessions	# Missed Cleavages	Theo. MH+ [Da]	Confidence (by Search Engine): Sequest HT	DeltaM [ppm] (by Search Engine): Sequest HT	Percolator q-Value (by Search Engine): Sequest HT	Percolator PEP (by Search Engine): Sequest HT	XCorr (by Search Engine): Sequest HT
	FALSE	High	FIEEIGTYDPNQNPSVFKVDEEAAK		4.2806e-05	0.000684825	1	1	1	A7B0P3	1	2840.36	High	5.85	0.0007663	3.639e-05	1.65
	FALSE	High	FIEEIGTYDPNQNPSVFKVDEEAAKK		2.34084e-08	0.000684825	1	1	1	A7B0P3	2	2968.46	High	-0.52	0.0007663	1.823e-08	2.37
	FALSE	High	IVVADAR		0.0625353	0.00414858	1	1	1	A7B0P3	0	743.441	High	0.14	0.003933	0.0578	0.84
	FALSE	High	WLNNGAQPTEVVGK		0.000119247	0.000684825	1	1	1	A7B0P3	0	1512.78	High	2.49	0.0007663	0.0001025	2.78
FALSE	High	Master Protein	A0A414PFD7	ATP-binding cassette domain-containing protein OS=Mediterraneibacter gnavus OX=33038 GN=O8D18_06665 PE=4 SV=1	0	17.369	15	8	8	8	544	61.7	5	1.69	8	1
	Checked	Confidence	Sequence	Modifications	Qvality PEP	Qvality q-value	# Protein Groups	# Proteins	# PSMs	Master Protein Accessions	# Missed Cleavages	Theo. MH+ [Da]	Confidence (by Search Engine): Sequest HT	DeltaM [ppm] (by Search Engine): Sequest HT	Percolator q-Value (by Search Engine): Sequest HT	Percolator PEP (by Search Engine): Sequest HT	XCorr (by Search Engine): Sequest HT
	FALSE	High	DHQIVQTTANR		0.00161671	0.000684825	1	4	1	A0A414PFD7	0	1282.65	High	2.25	0.0007663	0.001431	1.69
	FALSE	High	EDFTDEDGIK		0.0601256	0.00414858	1	4	1	A0A414PFD7	0	1168.5	High	-1.03	0.003933	0.05553	0.65
	FALSE	High	ELQDFISR		0.0493594	0.00320965	1	4	1	A0A414PFD7	0	1007.52	High	-1.12	0.003051	0.04565	1.38
	FALSE	High	FPGVLLFTSR		4.20732e-05	0.000684825	1	4	1	A0A414PFD7	0	1136.65	High	1.79	0.0007663	3.578e-05	1.03
	FALSE	High	IELDEIKPSSR		0.000658881	0.000684825	1	4	1	A0A414PFD7	0	1286.7	High	-1.56	0.0007663	0.0005769	1.49
	FALSE	High	IKELQDFISR		0.0243504	0.00132606	1	4	1	A0A414PFD7	1	1248.69	High	-1.04	0.00131	0.02222	1.26
	FALSE	High	ILSGQIEPTKGEVNITPGER		0.0552594	0.00414858	1	4	1	A0A414PFD7	1	2138.15	High	-3.31	0.003933	0.05096	1.24
	FALSE	High	MISANNVTLR	1xOxidation [M1]	0.05464	0.00414858	1	3	1	A0A414PFD7	0	1134.59	High	-1.18	0.003933	0.05046	0.71
FALSE	High	Master Protein	A0A6N3G809	Phasin family protein OS=Mediterraneibacter gnavus OX=33038 GN=LIQ08_04250 PE=4 SV=1	0	17.347	63	8	8	8	119	13.3	4.55	6.63	8	1
	Checked	Confidence	Sequence	Modifications	Qvality PEP	Qvality q-value	# Protein Groups	# Proteins	# PSMs	Master Protein Accessions	# Missed Cleavages	Theo. MH+ [Da]	Confidence (by Search Engine): Sequest HT	DeltaM [ppm] (by Search Engine): Sequest HT	Percolator q-Value (by Search Engine): Sequest HT	Percolator PEP (by Search Engine): Sequest HT	XCorr (by Search Engine): Sequest HT
	FALSE	High	ELIDDLVEK		0.125087	0.00906599	1	2	1	A0A6N3G809	0	1073.57	High	1.54	0.008509	0.1173	0.92
	FALSE	High	GELTVAQGR		0.0155668	0.00132606	1	2	1	A0A6N3G809	0	930.5	High	-1.84	0.00131	0.01417	2.14
	FALSE	High	KEQPEDPDITSDERTPEESE		0.084482	0.00674459	1	2	1	A0A6N3G809	2	2331.01	High	-3.42	0.006357	0.07876	0.68
	FALSE	High	KVFLAGVGAVASTAENAK		4.61318e-05	0.000684825	1	2	1	A0A6N3G809	1	1732.96	High	1.59	0.0007663	3.913e-05	1.95
	FALSE	High	MEFTEGLR	1xOxidation [M1]	0.044829	0.00280393	1	1	1	A0A6N3G809	0	998.461	High	-1.2	0.002675	0.04121	1.14
	FALSE	High	MEFTEGLRK	1xOxidation [M1]	0.0268394	0.00132606	1	1	1	A0A6N3G809	1	1126.56	High	-1.13	0.00131	0.02449	1.56
	FALSE	High	VFLAGVGAVASTAENAK		0.000418174	0.000684825	1	2	1	A0A6N3G809	0	1604.86	High	-0.39	0.0007663	0.0003652	2.31
	FALSE	High	VKEHISVTVTR		0.00268188	0.00132606	1	2	1	A0A6N3G809	1	1268.73	High	3.33	0.00131	0.002383	2.18
FALSE	High	Master Protein	A0A2N5PKE9	DAK2 domain-containing protein OS=Mediterraneibacter gnavus OX=33038 GN=CDL23_07680 PE=4 SV=1	0	17.226	17	8	8	8	550	60.1	4.61	8.65	8	1
	Checked	Confidence	Sequence	Modifications	Qvality PEP	Qvality q-value	# Protein Groups	# Proteins	# PSMs	Master Protein Accessions	# Missed Cleavages	Theo. MH+ [Da]	Confidence (by Search Engine): Sequest HT	DeltaM [ppm] (by Search Engine): Sequest HT	Percolator q-Value (by Search Engine): Sequest HT	Percolator PEP (by Search Engine): Sequest HT	XCorr (by Search Engine): Sequest HT
	FALSE	High	AGAQAEADIK		0.00239052	0.00132606	1	9	1	A0A2N5PKE9	0	973.495	High	2.17	0.00131	0.002124	2.17
	FALSE	High	DKDIIVIPTK		0.000276307	0.000684825	1	9	1	A0A2N5PKE9	1	1141.68	High	-1.69	0.0007663	0.0002404	2.54
	FALSE	High	EGTILTVAK		0.00424805	0.00132606	1	9	1	A0A2N5PKE9	0	931.546	High	1.45	0.00131	0.003801	2.14
	FALSE	High	GLTYGQLSR		0.113525	0.00853173	1	9	1	A0A2N5PKE9	0	994.532	High	-8.71	0.008018	0.1062	1.8
	FALSE	High	NIVLAANQAK		0.000980046	0.000684825	1	9	1	A0A2N5PKE9	0	1041.61	High	-0.39	0.0007663	0.000865	1.3
	FALSE	High	SYLESIGDSIVCVADEDIVK	1xCarbamidomethyl [C12]	0.0504884	0.00356054	1	9	1	A0A2N5PKE9	0	2212.07	High	0.71	0.003386	0.04651	1.05
	FALSE	High	TGQVTYAVR		0.129171	0.00998808	1	9	1	A0A2N5PKE9	0	994.532	High	1.39	0.009378	0.1208	0.74
	FALSE	High	TIREEKEIDTIVLAQACER	1xCarbamidomethyl [C17]	0.00661295	0.00132606	1	7	1	A0A2N5PKE9	2	2274.18	High	1.84	0.00131	0.005931	0.83
FALSE	High	Master Protein	A0A2N5PQD4	HU family DNA-binding protein OS=Mediterraneibacter gnavus OX=33038 GN=CDL18_04585 PE=3 SV=1	0	16.785	37	4	4	4	91	9.8	9.26	8.7	4	1
	Checked	Confidence	Sequence	Modifications	Qvality PEP	Qvality q-value	# Protein Groups	# Proteins	# PSMs	Master Protein Accessions	# Missed Cleavages	Theo. MH+ [Da]	Confidence (by Search Engine): Sequest HT	DeltaM [ppm] (by Search Engine): Sequest HT	Percolator q-Value (by Search Engine): Sequest HT	Percolator PEP (by Search Engine): Sequest HT	XCorr (by Search Engine): Sequest HT
	FALSE	High	AFVDVVTEQLK		0.0018243	0.000684825	1	1	1	A0A2N5PQD4	0	1248.68	High	-0.86	0.0007663	0.001621	1.9
	FALSE	High	AFVDVVTEQLKEGEK		6.11946e-07	0.000684825	1	1	1	A0A2N5PQD4	1	1691.89	High	2.37	0.0007663	4.945e-07	3.81
	FALSE	High	MNKTELIAAIAEQAEISK	1xOxidation [M1]	3.77246e-06	0.000684825	1	1	1	A0A2N5PQD4	1	1976.04	High	1.25	0.0007663	3.117e-06	2.98
	FALSE	High	TELIAAIAEQAEISKK		0.00729165	0.00132606	1	1	1	A0A2N5PQD4	1	1714.96	High	-0.05	0.00131	0.006568	1.66
FALSE	High	Master Protein	A0A6N3DV20	Ribosome-binding ATPase YchF OS=Mediterraneibacter gnavus OX=33038 GN=ychF PE=3 SV=1	0	16.744	27	7	7	7	365	40.4	4.84	4.19	7	1
	Checked	Confidence	Sequence	Modifications	Qvality PEP	Qvality q-value	# Protein Groups	# Proteins	# PSMs	Master Protein Accessions	# Missed Cleavages	Theo. MH+ [Da]	Confidence (by Search Engine): Sequest HT	DeltaM [ppm] (by Search Engine): Sequest HT	Percolator q-Value (by Search Engine): Sequest HT	Percolator PEP (by Search Engine): Sequest HT	XCorr (by Search Engine): Sequest HT
	FALSE	High	AEVVSYDDLMACGTHAAAK	1xCarbamidomethyl [C12]; 1xOxidation [M10]	0.0727253	0.00444109	1	2	1	A0A6N3DV20	0	2024.91	High	-0.16	0.004206	0.06757	1.17
	FALSE	High	AGAESANYPFCTIDPNVGVVTVPDHR	1xCarbamidomethyl [C11]	0.00218037	0.000684825	1	2	1	A0A6N3DV20	0	2786.32	High	-6.1	0.0007663	0.00194	1.37
	FALSE	High	EVDAIVHVVR		0.00712594	0.00132606	1	2	1	A0A6N3DV20	0	1136.64	High	-0.7	0.00131	0.006418	1.59
	FALSE	High	GEGLGNQFLANIR		7.10548e-06	0.000684825	1	2	1	A0A6N3DV20	0	1388.73	High	0.13	0.0007663	5.911e-06	2.45
	FALSE	High	LGIVGLPNVGK		0.0125865	0.00132606	1	2	1	A0A6N3DV20	0	1066.66	High	1.67	0.00131	0.01138	1.56
	FALSE	High	IKEHLEENK		0.0113499	0.00132606	1	2	1	A0A6N3DV20	1	1139.61	High	-0.98	0.00131	0.01027	0.95
	FALSE	High	STLFNSLTK		0.0337311	0.00164783	1	2	1	A0A6N3DV20	0	1010.55	High	1.03	0.001604	0.03101	1.73
FALSE	High	Master Protein	A0A415SC21	DUF386 domain-containing protein OS=Mediterraneibacter gnavus OX=33038 GN=DWZ50_05075 PE=4 SV=1	0	16.689	22	4	4	4	152	17.1	4.68	3.67	4	1
	Checked	Confidence	Sequence	Modifications	Qvality PEP	Qvality q-value	# Protein Groups	# Proteins	# PSMs	Master Protein Accessions	# Missed Cleavages	Theo. MH+ [Da]	Confidence (by Search Engine): Sequest HT	DeltaM [ppm] (by Search Engine): Sequest HT	Percolator q-Value (by Search Engine): Sequest HT	Percolator PEP (by Search Engine): Sequest HT	XCorr (by Search Engine): Sequest HT
	FALSE	High	AGDFAIVPPEDGHAPR		0.00537697	0.00132606	1	4	1	A0A415SC21	0	1648.81	High	-2.26	0.00131	0.004826	0.75
	FALSE	High	MLTTNILLAEK	1xOxidation [M1]	0.000197887	0.000684825	1	2	1	A0A415SC21	0	1262.7	High	-0.16	0.0007663	0.0001715	1.84
	FALSE	High	MLTTNILLAEKYDYLSEK	1xOxidation [M1]	6.26685e-10	0.000684825	1	2	1	A0A415SC21	1	2161.11	High	0.79	0.0007663	4.71e-10	1.82
	FALSE	High	YDYLSEK		0.0568377	0.00414858	1	2	1	A0A415SC21	0	917.425	High	-0.07	0.003933	0.05248	1.83
FALSE	High	Master Protein	A0A2N5PV02	Glucosamine-6-phosphate deaminase OS=Mediterraneibacter gnavus OX=33038 GN=nagB PE=3 SV=1	0	16.235	30	4	4	4	243	27.1	5.11	7.73	4	1
	Checked	Confidence	Sequence	Modifications	Qvality PEP	Qvality q-value	# Protein Groups	# Proteins	# PSMs	Master Protein Accessions	# Missed Cleavages	Theo. MH+ [Da]	Confidence (by Search Engine): Sequest HT	DeltaM [ppm] (by Search Engine): Sequest HT	Percolator q-Value (by Search Engine): Sequest HT	Percolator PEP (by Search Engine): Sequest HT	XCorr (by Search Engine): Sequest HT
	FALSE	High	FFASADEVPR		0.00276011	0.00132606	1	7	1	A0A2N5PV02	0	1138.55	High	-0.97	0.00131	0.002452	2.1
	FALSE	High	ILIIVSGEDK		6.33117e-05	0.000684825	1	8	1	A0A2N5PV02	0	1086.64	High	0.2	0.0007663	5.418e-05	1.85
	FALSE	High	SLGGVDIQLLGLGHNGHIGFNEPADAFDK		0.0668832	0.00414858	1	7	2	A0A2N5PV02	0	2991.5	High	0.96	0.003933	0.06183	0.69
	FALSE	High	VPASILQMHSDVTLVADEAALSK	1xOxidation [M8]	9.16048e-09	0.000684825	1	4	1	A0A2N5PV02	0	2411.25	High	6.03	0.0007663	7.088e-09	3.78
FALSE	High	Master Protein	A0A2N5NQ12	Sugar ABC transporter ATP-binding protein OS=Mediterraneibacter gnavus OX=33038 GN=gguA PE=4 SV=1	0	16.233	18	8	8	8	498	55.5	6.05	3.49	8	1
	Checked	Confidence	Sequence	Modifications	Qvality PEP	Qvality q-value	# Protein Groups	# Proteins	# PSMs	Master Protein Accessions	# Missed Cleavages	Theo. MH+ [Da]	Confidence (by Search Engine): Sequest HT	DeltaM [ppm] (by Search Engine): Sequest HT	Percolator q-Value (by Search Engine): Sequest HT	Percolator PEP (by Search Engine): Sequest HT	XCorr (by Search Engine): Sequest HT
	FALSE	High	DGTYVGTLITK		0.00452533	0.00132606	1	6	1	A0A2N5NQ12	0	1167.63	High	-2.35	0.00131	0.00406	1.19
	FALSE	High	DVSFELHK		0.0958851	0.00737854	1	6	1	A0A2N5NQ12	0	974.494	High	-2.71	0.006938	0.08926	1.36
	FALSE	High	EKEVSQQYVESLATK		0.000968832	0.000684825	1	1	1	A0A2N5NQ12	1	1738.89	High	1.73	0.0007663	0.0008535	1.27
[truncated: 2,484 more rows]
